# Supplementary material for: A biphenotypic lymphocyte subset displays both T- and B-cell functionalities
Source: Commun Biol. 2024 Jan 5;7:28. doi: 10.1038/s42003-023-05719-9 (PMC10770049; doi:10.1038/s42003-023-05719-9)
Supplement: Supplementary file 3 — Supplementary Data 1 [file 42003_2023_5719_MOESM3_ESM.xlsx]

## Sheet: CD3+CD19- BCR
adjBarcode	Barcode	Sample	seurat_clusters	has_ir	receptor_type	receptor_subtype	chain_pairing	clone_id	clone_id_size	cc_aa_alignment	cc_aa_alignment_size	is_convergent	clonal_expansion	IR_VJ_1_c_call	IR_VJ_2_c_call	IR_VDJ_1_c_call	IR_VDJ_2_c_call	IR_VJ_1_v_call	IR_VJ_2_v_call	IR_VDJ_1_v_call	IR_VDJ_2_v_call	IR_VJ_1_d_call	IR_VJ_2_d_call	IR_VDJ_1_d_call	IR_VDJ_2_d_call	IR_VJ_1_j_call	IR_VJ_2_j_call	IR_VDJ_1_j_call	IR_VDJ_2_j_call	IR_VJ_1_junction	IR_VJ_2_junction	IR_VDJ_1_junction	IR_VDJ_2_junction	IR_VJ_1_junction_aa	IR_VJ_2_junction_aa	IR_VDJ_1_junction_aa	IR_VDJ_2_junction_aa	Group	combind_clone_id
ACAGCTACAGCTTCGG-1_B-101	ACAGCTACAGCTTCGG-1	B	17	True	BCR	IGH+IGK	single pair	151	1	84	1	not convergent	1	IGKC		IGHM		IGKV17-121		IGHV1-82						IGKJ4		IGHJ4		TGTTTGCAAAGTGATAACTTGCCTCTCACGTTC		TGTGCAAGAGAGGAAGGGAACTACGTGAGAGCTATGGACTACTGG		CLQSDNLPLTF		CAREEGNYVRAMDYW		Cd3	151
ACGATACAGAGCAATT-1_B-101	ACGATACAGAGCAATT-1	B	17	True	BCR	IGH+IGK	single pair	205	1	2	2454	convergent	1	IGKC		IGHM		IGKV3-5		IGHV1-12						IGKJ5		IGHJ2		TGTCAGCAAAGTAATGAGGATCCGCTCACGTTC		TGTGCAAGATACGATTACTACGGTAGTAGCCCTTACTTTGACTACTGG		CQQSNEDPLTF		CARYDYYGSSPYFDYW		Cd3	205
ACGGAGAAGTAGCGGT-1_B-101	ACGGAGAAGTAGCGGT-1	B	17	True	BCR	IGH+IGK	single pair	228	1	2	2454	convergent	1	IGKC		IGHM		IGKV6-32		IGHV14-2						IGKJ4		IGHJ4		TGTCAGCAGGATTATAGCTCTCCATTCACGTTC		TGTGCTAGATCGGGCGCCGGGGTTGCTATGGACTACTGG		CQQDYSSPFTF		CARSGAGVAMDYW		Cd3	228
ATCATGGCAGGCGATA-1_B-101	ATCATGGCAGGCGATA-1	B	17	True	BCR	IGH+IGK	single pair	531	1	292	1	not convergent	1	IGKC		IGHM		IGKV10-96		IGHV1-55						IGKJ1		IGHJ2		TGCCAACAGGGTAATACGCTTCCTCCGTGGACGTTC		TGTGCAAGAGAGGGGGGGACAGCTCAGGCCAACTACTTTGACTACTGG		CQQGNTLPPWTF		CAREGGTAQANYFDYW		Cd3	531
ATTACTCAGTATTGGA-1_B-101	ATTACTCAGTATTGGA-1	B	17	True	BCR	IGH+IGK	single pair	589	1	2	2454	convergent	1	IGKC		IGHM		IGKV8-30		IGHV14-2						IGKJ5		IGHJ1		TGTCAGCAATATTATAGCTATCCGCTCACGTTC		TGTGCTAGATCCTCCGGTAGTAGCTACGGGTACTTCGATGTCTGG		CQQYYSYPLTF		CARSSGSSYGYFDVW		Cd3	589
CACATAGAGTACACCT-1_B-101	CACATAGAGTACACCT-1	B	17	True	BCR	IGH+IGK	single pair	703	1	393	1	not convergent	1	IGKC		IGHM		IGKV9-124		IGHV1-9						IGKJ2		IGHJ4		TGTCTACAATATGCTAGTTATCCTCCCACGTTC		TGTGCAAGATACAGGACTACGGTAGTAGCTACCCCTATGGACTACTGG		CLQYASYPPTF		CARYRTTVVATPMDYW		Cd3	703
CAGAGAGTCTGGAGCC-1_B-101	CAGAGAGTCTGGAGCC-1	B	17	True	BCR	IGH+IGK	single pair	748	1	416	2	convergent	1	IGKC		IGHM		IGKV1-135		IGHV8-8				IGHD3-2		IGKJ1		IGHJ4		TGCTGGCAAGGTACACATTTTCCTCGGACGTTC		TGTGCTCGAGACAGCTCAGGCTACGATGCTATGGACTACTGG		CWQGTHFPRTF		CARDSSGYDAMDYW		Cd3	748
CAGATCAAGATGTCGG-1_B-101	CAGATCAAGATGTCGG-1	B	0	True	BCR	IGH+IGK	single pair	749	1	417	1	not convergent	1	IGKC		IGHM		IGKV12-46		IGHV1-12						IGKJ4		IGHJ3		TGTCAACATTTTTGGGGTACTCCATTCACGTTC		TGTGCAAGAGGGCCTCCTAATTACTACGGTAGTACCTCCTGGTTTGCTTACTGG		CQHFWGTPFTF		CARGPPNYYGSTSWFAYW		Cd3	749
CAGCGACAGGGTCTCC-1_B-101	CAGCGACAGGGTCTCC-1	B	17	True	BCR	IGH+IGK	single pair	787	1	2	2454	convergent	1	IGKC		IGHM		IGKV6-17		IGHV5-17				IGHD1-1		IGKJ1		IGHJ3		TGTCAGCAACATTATAGTACTCCGTGGACGTTC		TGTGCAAGGCCTTACTACGGTAGTAGCTACGAGTTTGCTTACTGG		CQQHYSTPWTF		CARPYYGSSYEFAYW		Cd3	787
CAGCTAAAGCCACCTG-1_B-101	CAGCTAAAGCCACCTG-1	B	17	True	BCR	IGH+IGK	single pair	792	1	2	2454	convergent	1	IGKC		IGHD		IGKV6-23		IGHV1-39						IGKJ5		IGHJ2		TGTCAGCAATATAGCAGCTATCCTCTCACGTTC		TGTGGACGTAGCTTTGACTACTGG		CQQYSSYPLTF		CGRSFDYW		Cd3	792
CCCAATCTCGCATGGC-1_B-101	CCCAATCTCGCATGGC-1	B	17	True	BCR	IGH+IGK	single pair	921	1	512	1	not convergent	1	IGKC		IGHM		IGKV4-70		IGHV1-52						IGKJ2		IGHJ2		TGCCATCAGCGGAGTAGTTACCCGTACACGTTC		TGTGCAAGAGAGGGGGGCCATTACTACGGTAGTAGCGGGGGGCTTGACTACTGG		CHQRSSYPYTF		CAREGGHYYGSSGGLDYW		Cd3	921
CGATTGAAGCCAGTAG-1_B-101	CGATTGAAGCCAGTAG-1	B	17	True	BCR	IGH+IGK	single pair	1084	1	589	1	not convergent	1	IGKC		IGHM		IGKV12-44		IGHV1-26						IGKJ4		IGHJ4		TGTCAACATCATTATGGTACTCCTCTCACGTTC		TGTGCAAGCCCGTTTACTACGGTAGTCCCCTATGCTATGGACTACTGG		CQHHYGTPLTF		CASPFTTVVPYAMDYW		Cd3	1084
CGCTTCAAGACGACGT-1_B-101	CGCTTCAAGACGACGT-1	B	17	True	BCR	IGH+IGK	orphan VJ	1103	2	1	514	convergent	2	IGKC				IGKV3-5								IGKJ2				TGTCAGCAAAGTAATGAGGATCCGTACACGTTC				CQQSNEDPYTF				Cd3	1103
CGGACTGGTTCCATGA-1_B-101	CGGACTGGTTCCATGA-1	B	17	True	BCR	IGH+IGK	single pair	1121	1	610	1	not convergent	1	IGKC		IGHM		IGKV4-80		IGHV6-6				IGHD2-8		IGKJ2		IGHJ1		TGCCATCAGTGGAGTAGTTATCACACGTTC		TGTACCAGGAGGAGCTACTATGGTAACTACGGGTACTTCGATGTCTGG		CHQWSSYHTF		CTRRSYYGNYGYFDVW		Cd3	1121
CGTGTCTTCCATTCTA-1_B-101	CGTGTCTTCCATTCTA-1	B	17	True	BCR	IGH+IGK	single pair	1204	1	544	3	convergent	1	IGKC		IGHM		IGKV10-94		IGHV1-53				IGHD1-1		IGKJ1		IGHJ4		TGTCAGCAGTATAGTAAGCTTCCTCCGACGTTC		TGTGCAAGAGAGGGGATTACTACGGTAGTAGCTACGGACTATGCTATGGACTACTGG		CQQYSKLPPTF		CAREGITTVVATDYAMDYW		Cd3	1204
CTACATTGTAGCGATG-1_B-101	CTACATTGTAGCGATG-1	B	17	True	BCR	IGH+IGK	single pair	1243	1	672	1	not convergent	1	IGKC		IGHM		IGKV1-110		IGHV1-74						IGKJ2		IGHJ4		TGCTCTCAAAGTACACATGTTCCTTACACGTTC		TGTGCAATATGGGGTTACGACGTGGGATATTACTATGCTATGGACTACTGG		CSQSTHVPYTF		CAIWGYDVGYYYAMDYW		Cd3	1243
CTCGGAGTCACCCGAG-1_B-101	CTCGGAGTCACCCGAG-1	B	17	True	BCR	IGH+IGK	single pair	1314	1	707	1	not convergent	1	IGKC		IGHM		IGKV3-12		IGHV1-55				IGHD2-3		IGKJ1		IGHJ2		TGTCAGCACAGTAGGGAGCTTCCTCGGACGTTC		TGTGCTGCGATCTATGATGGTTACTTTACTCTTGACTACTGG		CQHSRELPRTF		CAAIYDGYFTLDYW		Cd3	1314
GAATGAAGTTACGGAG-1_B-101	GAATGAAGTTACGGAG-1	B	17	True	BCR	IGH+IGK	single pair	1507	1	813	1	not convergent	1	IGKC		IGHM		IGKV12-44		IGHV14-2						IGKJ1		IGHJ4		TGTCAACATCATTATGGTACTCCGTGGACGTTC		TGTGCTAGATGTGGGGCTTATGATTACTATGCTATGGACTACTGG		CQHHYGTPWTF		CARCGAYDYYAMDYW		Cd3	1507
GACTGCGTCTTGACGA-1_B-101	GACTGCGTCTTGACGA-1	B	17	True	BCR	IGH+IGK	single pair	1586	1	849	1	not convergent	1	IGKC		IGHM		IGKV1-110		IGHV1-62-2						IGKJ2		IGHJ1		TGCTCTCAAAGTACACATGTTCCGTACACGTTC		TGTGCAAGACACGAAGATCCCCCCTCAGATTACTACGGTAGTTCCCACTGGTACTTCGATGTCTGG		CSQSTHVPYTF		CARHEDPPSDYYGSSHWYFDVW		Cd3	1586
GAGTCCGAGGGTTCCC-1_B-101	GAGTCCGAGGGTTCCC-1	B	17	True	BCR	IGH+IGK	single pair	1598	1	855	1	not convergent	1	IGKC		IGHM		IGKV6-23		IGHV1-55						IGKJ4		IGHJ4		TGTCAGCAATATAGCAGCTATCCATTCACGTTC		TGTGCAAGCCCCCATGATGGTTACTTTGCTATGGACTACTGG		CQQYSSYPFTF		CASPHDGYFAMDYW		Cd3	1598
GCCTCTATCAGAAATG-1_B-101	GCCTCTATCAGAAATG-1	B	17	True	BCR	IGH+IGK	orphan VJ	1723	1	1	514	convergent	1	IGKC				IGKV5-48								IGKJ5				TGTCAACAAAGTAATAGCTGGCCACTCACGTTC				CQQSNSWPLTF				Cd3	1723
GCGACCATCGATAGAA-1_B-101	GCGACCATCGATAGAA-1	B	17	True	BCR	IGH+IGK	single pair	1731	1	2	2454	convergent	1	IGKC		IGHM		IGKV1-117		IGHV1-82						IGKJ4		IGHJ3		TGCTTTCAAGGTTCACATGTTCCATTCACGTTC		TGTGCAAGACCATACTGGTTTGCTTACTGG		CFQGSHVPFTF		CARPYWFAYW		Cd3	1731
GCTGCGACACGTTGGC-1_B-101	GCTGCGACACGTTGGC-1	B	0	True	BCR	IGH+IGK	orphan VJ	1780	1	1	514	convergent	1	IGKC				IGKV4-61								IGKJ4				TGCCAGCAGTATCATAGTTACCCATTCACGTTC				CQQYHSYPFTF				Cd3	1780
GGGACCTAGAGCAATT-1_B-101	GGGACCTAGAGCAATT-1	B	17	True	BCR	IGH+IGK	single pair	1898	1	1019	1	not convergent	1	IGKC		IGHM		IGKV10-96		IGHV1-50				IGHD2-8		IGKJ1		IGHJ4		TGCCAACAGGGTAATACGCTTCCGTGGACGTTC		TGTGCAATCTACTATGGTAACTACGGCGGGCGTGCTATGGACTACTGG		CQQGNTLPWTF		CAIYYGNYGGRAMDYW		Cd3	1898
GGGCACTCAAGCTGAG-1_B-101	GGGCACTCAAGCTGAG-1	B	2	True	BCR	IGH+IGK	orphan VJ	1916	1	1	514	convergent	1	IGKC				IGKV3-10								IGKJ5				TGTCAGCAAAATAATGAGGATCCTCTCACGTTC				CQQNNEDPLTF				Cd3	1916
GTAGTCAAGCAAATCA-1_B-101	GTAGTCAAGCAAATCA-1	B	17	True	BCR	IGH+IGK	single pair	2006	1	1077	1	not convergent	1	IGKC		IGHM		IGKV12-44		IGHV5-17						IGKJ1		IGHJ4		TGTCAACATCATTATGGTACTCCTCCGTGGACGTTC		TGTGCAAGGATTGGATTACGACTGGGCTATGCTATGGACTACTGG		CQHHYGTPPWTF		CARIGLRLGYAMDYW		Cd3	2006
GTCACGGTCCTCATTA-1_B-101	GTCACGGTCCTCATTA-1	B	17	True	BCR	IGH+IGK	single pair	2037	1	2	2454	convergent	1	IGKC		IGHM		IGKV12-44		IGHV5-4						IGKJ5		IGHJ4		TGTCAACATCATTATGGTACTCCTCTCACGTTC		TGTGCAAGAGAGAGTAACTACGGAGCTATGGACTACTGG		CQHHYGTPLTF		CARESNYGAMDYW		Cd3	2037
GTGGGTCGTAAGTTCC-1_B-101	GTGGGTCGTAAGTTCC-1	B	17	True	BCR	IGH+IGK	single pair	2102	1	2	2454	convergent	1	IGKC		IGHM		IGKV19-93		IGHV5-15						IGKJ1		IGHJ4		TGTCTACAGTATGATAATCTGTGGACGTTC		TGTGCAAGACAGGGATTGTATGCTATGGACTACTGG		CLQYDNLWTF		CARQGLYAMDYW		Cd3	2102
GTTAAGCGTTAAGTAG-1_B-101	GTTAAGCGTTAAGTAG-1	B	17	True	BCR	IGH+IGK	single pair	2118	1	2	2454	convergent	1	IGKC		IGHM		IGKV4-61		IGHV1-15						IGKJ1		IGHJ3		TGCCAGCAGTATCATAGTTACCCACGGACGTTC		TGTACAAGAGATTACTACGGTAGTAGCCCCTTTGCTTACTGG		CQQYHSYPRTF		CTRDYYGSSPFAYW		Cd3	2118
GTTACAGAGAAGGTGA-1_B-101	GTTACAGAGAAGGTGA-1	B	17	True	BCR	IGH+IGK	orphan VJ	1199	2	1	514	convergent	2	IGKC				IGKV4-55								IGKJ5				TGCCAGCAGTGGAGTAGTTACCCGCTCACGTTC				CQQWSSYPLTF				Cd3	1199
TCAATCTAGCGTGAAC-1_B-101	TCAATCTAGCGTGAAC-1	B	0	True	BCR	IGH+IGK	single pair	2282	1	1221	1	not convergent	1	IGKC		IGHM		IGKV3-2		IGHV5-9-1						IGKJ2		IGHJ4		TGTCAGCAAAGTAAGGAGGTTCCTCTGTACACGTTC		TGTACAAGAGTGGCCCCTATCTACGGTGCTATGGACTACTGG		CQQSKEVPLYTF		CTRVAPIYGAMDYW		Cd3	2282
TCGCGAGGTTAAGATG-1_B-101	TCGCGAGGTTAAGATG-1	B	17	True	BCR	IGH+IGK	single pair	2357	1	1258	1	not convergent	1	IGKC		IGHM		IGKV12-38		IGHV1-75						IGKJ5		IGHJ3		TGTAAACAGGCTTATGACGTTCCGCTCACGTTC		TGTGCAAGATCCATTTCGTCCTACCGGTTTGCTTACTGG		CKQAYDVPLTF		CARSISSYRFAYW		Cd3	2357
TGCGTGGAGAGGTTGC-1_B-101	TGCGTGGAGAGGTTGC-1	B	17	True	BCR	IGH+IGK	single pair	2526	1	1345	1	not convergent	1	IGKC		IGHM		IGKV4-91		IGHV1-53				IGHD2-3		IGKJ2		IGHJ3		TGCCAGCAGGGTAGTAGTATACCACGCACGTTC		TGTGCAAGAGGGGGAGTCTATGATGGTTACTACGTTCCGTTTGCTTACTGG		CQQGSSIPRTF		CARGGVYDGYYVPFAYW		Cd3	2526
TGGGCGTGTTGCTCCT-1_B-101	TGGGCGTGTTGCTCCT-1	B	17	True	BCR	IGH+IGK	single pair	2572	1	1367	2	convergent	1	IGKC		IGHM		IGKV8-28		IGHV1-52						IGKJ5		IGHJ1		TGTCAGAATGATCATAGTTATCCGCTCACGTTC		TGTGCAAGGCCGGGCGGTAGTAGCTACTATTACTGGTACTTCGATGTCTGG		CQNDHSYPLTF		CARPGGSSYYYWYFDVW		Cd3	2572
TTGGAACTCCATGAAC-1_B-101	TTGGAACTCCATGAAC-1	B	17	True	BCR	IGH+IGK	single pair	2707	1	1440	1	not convergent	1	IGKC		IGHM		IGKV15-103		IGHV6-3						IGKJ5		IGHJ1		TGTCAACAGGGTCAAAGTTATCCGCTCACGTTC		TGCACAGACTATAGTAACTCGAGGTACTTCGATGTCTGG		CQQGQSYPLTF		CTDYSNSRYFDVW		Cd3	2707
AACTCAGAGTAAGTAC-1_BM-101	AACTCAGAGTAAGTAC-1	BM	17	True	BCR	IGH+IGK	single pair	2832	1	1511	1	not convergent	1	IGKC		IGHM		IGKV19-93		IGHV1-19						IGKJ5		IGHJ4		TGTCTACAGTATGATAATCTGCTCACGTTC		TGTGCAAGATTATTTAGTAACTACGTGAGGGATGCTATGGACTACTGG		CLQYDNLLTF		CARLFSNYVRDAMDYW		Cd3	4572
ACATCAGCATCGACGC-1_BM-101	ACATCAGCATCGACGC-1	BM	9	True	BCR	IGH+IGK	single pair	2951	1	2	2454	convergent	1	IGKC		IGHM		IGKV4-59		IGHV1-55						IGKJ2		IGHJ2		TGCCAGCAGTGGAGTAGTAACCCGTACATGTACACGTTC		TGTGCAACAAGATTTGACTACTGG		CQQWSSNPYMYTF		CATRFDYW		Cd3	4691
ACTGAACTCGGCGGTT-1_BM-101	ACTGAACTCGGCGGTT-1	BM	17	True	BCR	IGH+IGK	single pair	3097	1	1655	1	not convergent	1	IGKC		IGHM		IGKV6-25		IGHV2-3						IGKJ5		IGHJ4		TGTCAGCAACATTATAGCACTCCGCTCACGTTC		TGTGCCAAACCATGGAGAGCGGATTACGGCGGGGCCTATGCTATGGACTACTGG		CQQHYSTPLTF		CAKPWRADYGGAYAMDYW		Cd3	4837
ATTACTCAGTCGAGTG-1_BM-101	ATTACTCAGTCGAGTG-1	BM	0	True	BCR	IGH+IGK	single pair	3443	1	1832	1	not convergent	1	IGKC		IGHM		IGKV12-98		IGHV10-1						IGKJ1		IGHJ3		TGTCAACAACTTTACAGTACTCCGTGGACGTTC		TGCGTCCTCGAGGGATTACAAACCTTGTTGGCTTGGGCTTACTGG		CQQLYSTPWTF		CVLEGLQTLLAWAYW		Cd3	5182
CAGCTGGAGTGGTCCC-1_BM-101	CAGCTGGAGTGGTCCC-1	BM	9	True	BCR	IGH+IGK	single pair	3622	1	1926	1	not convergent	1	IGKC		IGHM		IGKV10-94		IGHV1-26						IGKJ2		IGHJ3		TGTCAGCAGTATAGTAAGCTTCCTTACACGTTC		TGTGCAAGAGAGAGGAGGAAGTGGGCTTTTGCTTACTGG		CQQYSKLPYTF		CARERRKWAFAYW		Cd3	5361
GCAAACTCAATGTAAG-1_BM-101	GCAAACTCAATGTAAG-1	BM	17	True	BCR	IGH+IGK	single pair	3415	3	314	10	convergent	&gt;= 3	IGKC		IGHM		IGKV4-58		IGHV6-6						IGKJ1		IGHJ3		TGCCAGCAGTGGAGTGGTTACCCATGGACGTTC		TGTACCAGGCTAGATTACGACGGGGCTTACTGG		CQQWSGYPWTF		CTRLDYDGAYW		Cd3	5155
GGGAGATCACAGCGTC-1_BM-101	GGGAGATCACAGCGTC-1	BM	17	True	BCR	IGH+IGK	single pair	3507	2	2	2454	convergent	2	IGKC		IGHD		IGKV8-27		IGHV1-39						IGKJ5		IGHJ4		TGTCATCAATACCTCTCCTCGCTCACGTTC		TGTGCAAGACGGAAGGGCTATGCTATGGACTACTGG		CHQYLSSLTF		CARRKGYAMDYW		Cd3	5246
TGATTTCAGGCAATTA-1_BM-101	TGATTTCAGGCAATTA-1	BM	0	True	BCR	IGH+IGK	single pair	5464	1	2887	1	not convergent	1	IGKC		IGHM		IGKV3-10		IGHV14-2						IGKJ1		IGHJ4		TGTCAGCAAAATAATGAGGATCCTCCCACGTTC		TGTGCTAGATGGATGATTACGCCCTATTACTATGCTATGGACTACTGG		CQQNNEDPPTF		CARWMITPYYYAMDYW		Cd3	7199
AAAGATGCAATAGCAA-1_LN-101	AAAGATGCAATAGCAA-1	LN	0	True	BCR	IGH+IGK	single pair	5801	1	3068	1	not convergent	1	IGKC		IGHM		IGKV6-32		IGHV1-26						IGKJ5		IGHJ2		TGTCAGCAGGATTATAGCTCTCCGCTCACGTTC		TGTGCAAGACCAGTAGCTAGGGGAAGCGGCTACTACTTTGACTACTGG		CQQDYSSPLTF		CARPVARGSGYYFDYW		Cd3	9377
AAGACCTAGCCACGTC-1_LN-101	AAGACCTAGCCACGTC-1	LN	0	True	BCR	IGH+IGK	single pair	5828	1	3081	1	not convergent	1	IGKC		IGHD		IGKV4-57		IGHV1-26						IGKJ5		IGHJ4		TGCCAGCAAAGGAGTAGTTACCCGCTCACGTTC		TGTGCAAGACTAACGCTGTGGGGGGACTACTGG		CQQRSSYPLTF		CARLTLWGDYW		Cd3	9404
ACATCAGCATGGATGG-1_LN-101	ACATCAGCATGGATGG-1	LN	3	True	BCR	IGH+IGK	single pair	5866	1	3100	1	not convergent	1	IGKC		IGHM		IGKV2-137		IGHV1-26						IGKJ4		IGHJ3		TGTATGCAACATCTAGAATATCCATTCACGTTC		TGTGCACCCTCTACTATGGTAACGACCTGGTTTGCTTACTGG		CMQHLEYPFTF		CAPSTMVTTWFAYW		Cd3	9441
ACGTCAAAGCTTATCG-1_LN-101	ACGTCAAAGCTTATCG-1	LN	0	True	BCR	IGH+IGK	extra VJ	5899	1	3117	1	not convergent	1	IGKC	IGKC	IGHM		IGKV9-124	IGKV2-109	IGHV1-15				IGHD2-4		IGKJ1	IGKJ1	IGHJ4		TGTCTACAATATGCTAGTTATCCTCGGACGTTC	TGTGCTCAAAATCTAGAACTTCCGTGGACGTTC	TGTACAAGATCACCCCTCTACTATGATTACGACGGACGGGGTATGGACTACTGG		CLQYASYPRTF	CAQNLELPWTF	CTRSPLYYDYDGRGMDYW		Cd3	9474
AGCTCCTGTTATTCTC-1_LN-101	AGCTCCTGTTATTCTC-1	LN	17	True	BCR	IGH+IGK	single pair	5941	1	3132	1	not convergent	1	IGKC		IGHM		IGKV4-63		IGHV7-1						IGKJ5		IGHJ2		TGTTTTCAGGGGAGTGGGTACCCGCTCACGTTC		TGTGCAAGAGACGCTCCCCTCTACTGGTACTTTGACTACTGG		CFQGSGYPLTF		CARDAPLYWYFDYW		Cd3	9516
AGGTCCGGTGATAAGT-1_LN-101	AGGTCCGGTGATAAGT-1	LN	0	True	BCR	IGH+IGK	orphan VJ	1720	5	1	514	convergent	&gt;= 3	IGKC				IGKV14-111								IGKJ5				TGTCTACAGTATGATGAGTTTCCGCTCACGTTC				CLQYDEFPLTF				Cd3	1720
ATGGGAGCAGTCAGCC-1_LN-101	ATGGGAGCAGTCAGCC-1	LN	0	True	BCR	IGH+IGK	single pair	5989	1	2	2454	convergent	1	IGKC		IGHM		IGKV12-46		IGHV1-26				IGHD1-1		IGKJ1		IGHJ1		TGTCAACATTTTTGGGGTACTCCTCGGACGTTC		TGTGCAAGCCTTTACTACGGTAGTAGCTACTGGTACTTCGATGTCTGG		CQHFWGTPRTF		CASLYYGSSYWYFDVW		Cd3	9564
CAGCTGGGTACGCTGC-1_LN-101	CAGCTGGGTACGCTGC-1	LN	5	True	BCR	IGH+IGK	orphan VJ	6051	1	1	514	convergent	1	IGKC				IGKV8-30								IGKJ4				TGTCAGCAATATTATAGCTATCCATTCACGTTC				CQQYYSYPFTF				Cd3	9625
CATCGGGAGTTGCAGG-1_LN-101	CATCGGGAGTTGCAGG-1	LN	8	True	BCR	IGH+IGK	single pair	6067	1	2	2454	convergent	1	IGKC		IGHM		IGKV17-121		IGHV4-1						IGKJ2		IGHJ3		TGTTTGCAAAGTGATAACTTGCCGTACACGTTC		TGTGCAAGAAATTACTACGGTAGCCCGTTTGCTTACTGG		CLQSDNLPYTF		CARNYYGSPFAYW		Cd3	9641
CCGTTCACATGCCCGA-1_LN-101	CCGTTCACATGCCCGA-1	LN	17	True	BCR	IGH+IGK	single pair	6106	1	3217	1	not convergent	1	IGKC		IGHD		IGKV8-28		IGHV14-3						IGKJ4		IGHJ3		TGTCAGAATGATCATAGTTATCCATTCACGTTC		TGTGCTGACTATGGTAACTACGAAGGGTTTGCTTACTGG		CQNDHSYPFTF		CADYGNYEGFAYW		Cd3	9679
CGACCTTAGTCCGGTC-1_LN-101	CGACCTTAGTCCGGTC-1	LN	17	True	BCR	IGH+IGK	single pair	6133	1	3228	1	not convergent	1	IGKC		IGHM		IGKV9-120		IGHV1-52						IGKJ5		IGHJ4		TGTCTACAATATGCTAGTTCTCCGCTCACGTTC		TGTGCAAGATTGGGTTTACGACGGGGGGGTTACTATGCTATGGACTACTGG		CLQYASSPLTF		CARLGLRRGGYYAMDYW		Cd3	9705
CGGACGTAGGCCCTCA-1_LN-101	CGGACGTAGGCCCTCA-1	LN	8	True	BCR	IGH+IGK	single pair	6171	1	2	2454	convergent	1	IGKC		IGHG2B		IGKV1-117		IGHV9-2				IGHD2-4		IGKJ1		IGHJ1		TGCTTTCAAGGTTCACATGTTCCTCCGACGTTC		TGTGCAAGACCCTACGATGATTTCGACTGGTATTTCGATGTCTGG		CFQGSHVPPTF		CARPYDDFDWYFDVW		Cd3	9743
CGGTTAATCGTCCAGG-1_LN-101	CGGTTAATCGTCCAGG-1	LN	2	True	BCR	IGH+IGK	orphan VJ	3722	2	1	514	convergent	2	IGKC				IGKV17-127								IGKJ5				TGTTTGCAAAGTGATAACATGCCTCTCACGTTC				CLQSDNMPLTF				Cd3	3023
CTCGAGGAGGGTGTTG-1_LN-101	CTCGAGGAGGGTGTTG-1	LN	0	True	BCR	IGH+IGK	orphan VJ	6231	1	1	514	convergent	1	IGKC				IGKV4-72								IGKJ1				TGCCAGCAGTGGAGTAGTAATTCGTTC				CQQWSSNSF				Cd3	9803
CTGCTGTCAAACGTGG-1_LN-101	CTGCTGTCAAACGTGG-1	LN	4	True	BCR	IGH+IGK	orphan VJ	175	4	1	514	convergent	&gt;= 3	IGKC				IGKV19-93								IGKJ1				TGTCTACAGTATGATAATCTTCGGACGTTC				CLQYDNLRTF				Cd3	175
CTTAGGAAGCAACGGT-1_LN-101	CTTAGGAAGCAACGGT-1	LN	0	True	BCR	IGH+IGK	single pair	6261	1	1195	2	convergent	1	IGKC		IGHM		IGKV17-127		IGHV9-2						IGKJ4		IGHJ4		TGTTTGCAAAGTGATAACATGCCATTCACGTTC		TGTGCAAGATCGGGGACTACGGTAGTAGCCCCCTATGCTATGGACTACTGG		CLQSDNMPFTF		CARSGTTVVAPYAMDYW		Cd3	9833
GAACGGAAGCCTTGAT-1_LN-101	GAACGGAAGCCTTGAT-1	LN	17	True	BCR	IGH+IGK	extra VJ	6272	1	3298	1	not convergent	1	IGKC	IGKC	IGHM		IGKV6-32	IGKV8-21	IGHV5-9-1						IGKJ5	IGKJ2	IGHJ2		TGTCAGCAGGATTATAGCTCTCCTCCTACGTTC	TGCAAGCAATCTTATAATCTCATGTACACGTTC	TGTACAAGAGGTCACTATAGTAACTACGTAGATTTTGACTACTGG		CQQDYSSPPTF	CKQSYNLMYTF	CTRGHYSNYVDFDYW		Cd3	9843
GACGGCTGTAAGGGCT-1_LN-101	GACGGCTGTAAGGGCT-1	LN	0	True	BCR	IGH+IGK	single pair	6289	1	3305	1	not convergent	1	IGKC		IGHM		IGKV5-48		IGHV1-75						IGKJ5		IGHJ2		TGTCAACAAAGTAATAGCTGGCCGCTCACGTTC		TGTGCATCCTCTATGGTTCTGTACTACTTTGACTACTGG		CQQSNSWPLTF		CASSMVLYYFDYW		Cd3	9860
GACTAACTCGCTAGCG-1_LN-101	GACTAACTCGCTAGCG-1	LN	17	True	BCR	IGH+IGK	single pair	6295	1	3308	1	not convergent	1	IGKC		IGHM		IGKV3-12		IGHV4-1						IGKJ1		IGHJ2		TGTCAGCACAGTAGGGAGCTTCCTCCGACGTTC		TGTGCAAGACATGATTACGACGGGGCGTGGTACTTTGCCTACTGG		CQHSRELPPTF		CARHDYDGAWYFAYW		Cd3	9866
GACTGCGAGGCGCTCT-1_LN-101	GACTGCGAGGCGCTCT-1	LN	0	True	BCR	IGH+IGK	single pair	6300	1	3311	1	not convergent	1	IGKC		IGHM		IGKV17-127		IGHV1-55						IGKJ5		IGHJ4		TGTTTGCAAAGTGATAACATGCCTCTCACGTTC		TGTGCAAGAAGACAGCCTAGAGGGAATGCTATGGACTACTGG		CLQSDNMPLTF		CARRQPRGNAMDYW		Cd3	9871
GATGCTACAGGGTATG-1_LN-101	GATGCTACAGGGTATG-1	LN	0	True	BCR	IGH+IGK	single pair	6316	1	3318	1	not convergent	1	IGKC		IGHM		IGKV6-14		IGHV1-69						IGKJ1		IGHJ2		TGTCTGCAACATTGGAATTATCCGTGGACGTTC		TGTGCAAGATCGGGATTACGAGGAGGGTTTGACTACTGG		CLQHWNYPWTF		CARSGLRGGFDYW		Cd3	9887
GCATACAAGAAGCCCA-1_LN-101	GCATACAAGAAGCCCA-1	LN	0	True	BCR	IGH+IGK	orphan VJ	6328	1	1	514	convergent	1	IGKC				IGKV6-17								IGKJ1				TGTCAGCAACATTATAGTACTCCTCCGACGTTC				CQQHYSTPPTF				Cd3	9899
GCGCAGTAGCGGATCA-1_LN-101	GCGCAGTAGCGGATCA-1	LN	0	True	BCR	IGH+IGK	single pair	6356	1	3336	1	not convergent	1	IGKC		IGHM		IGKV9-120		IGHV1-66						IGKJ2		IGHJ3		TGTCTACAATATGCTAGTTCTCCGTACACGTTC		TGTGCAAGAATGCGATTAGAGGGGTTTGCTTACTGG		CLQYASSPYTF		CARMRLEGFAYW		Cd3	9927
GTAACGTAGCACCGCT-1_LN-101	GTAACGTAGCACCGCT-1	LN	17	True	BCR	IGH+IGK	orphan VJ	598	4	1	514	convergent	&gt;= 3	IGKC				IGKV17-121								IGKJ5				TGTTTGCAAAGTGATAACTTGCCTCTCACGTTC				CLQSDNLPLTF				Cd3	598
GTAGTCACACCAGGTC-1_LN-101	GTAGTCACACCAGGTC-1	LN	2	True	BCR	IGH+IGK	orphan VJ	321	4	1	514	convergent	&gt;= 3	IGKC				IGKV1-135								IGKJ1				TGCTGGCAAGGTACACATTTTCCTCGGACGTTC				CWQGTHFPRTF				Cd3	321
GTCTTCGAGGAGTAGA-1_LN-101	GTCTTCGAGGAGTAGA-1	LN	1	True	BCR	IGH+IGK	orphan VJ	1902	3	1	514	convergent	&gt;= 3	IGKC				IGKV3-10								IGKJ2				TGTCAGCAAAATAATGAGGATCCGTACACGTTC				CQQNNEDPYTF				Cd3	1902
GTGGGTCAGTGCCATT-1_LN-101	GTGGGTCAGTGCCATT-1	LN	17	True	BCR	IGH+IGK	orphan VJ	672	4	1	514	convergent	&gt;= 3	IGKC				IGKV3-4								IGKJ1				TGTCAGCAAAGTAATGAGGATCCGTGGACGTTC				CQQSNEDPWTF				Cd3	672
GTGTGCGTCTGGAGCC-1_LN-101	GTGTGCGTCTGGAGCC-1	LN	17	True	BCR	IGH+IGK	single pair	6481	1	2	2454	convergent	1	IGKC		IGHM		IGKV4-58		IGHV1-72						IGKJ2		IGHJ4		TGCCAGCAGTGGAGTGGTTACCCGTACACGTTC		TGTGCAAGATCGTATGGTAACTATGCTATGGACTACTGG		CQQWSGYPYTF		CARSYGNYAMDYW		Cd3	10052
TACTCGCAGGCTCTTA-1_LN-101	TACTCGCAGGCTCTTA-1	LN	1	True	BCR	IGH+IGK	orphan VJ	4117	2	1	514	convergent	2	IGKC				IGKV3-4								IGKJ1				TGTCAGCAAAGTAATGAGGATCCTCGGACGTTC				CQQSNEDPRTF				Cd3	5853
TAGTTGGCACATGACT-1_LN-101	TAGTTGGCACATGACT-1	LN	1	True	BCR	IGH+IGK	orphan VJ	6528	1	1	514	convergent	1	IGKC				IGKV2-137								IGKJ2				TGTATGCAACATCTAGAATATCCGTACACGTTC				CMQHLEYPYTF				Cd3	9120
TGGCCAGCACTCTGTC-1_LN-101	TGGCCAGCACTCTGTC-1	LN	0	True	BCR	IGH+IGK	single pair	6630	1	2	2454	convergent	1	IGKC		IGHM		IGKV14-100		IGHV8-12						IGKJ1		IGHJ4		TGTGTACAGTATGCTCAGTTTCCGTGGACGTTC		TGTGCTCGAAGAGCTGGGGCTTATGCTATGGACTACTGG		CVQYAQFPWTF		CARRAGAYAMDYW		Cd3	10200
TTCGGTCTCAGGCAAG-1_LN-101	TTCGGTCTCAGGCAAG-1	LN	0	True	BCR	IGH+IGK	single pair	6665	1	3495	1	not convergent	1	IGKC		IGHM		IGKV14-130		IGHV10-3				IGHD2-4		IGKJ4		IGHJ1		TGTCTACAGTTTTATGAGTTTCCATTCACGTTC		TGTGTGAGCGTCTACTATGATTCCGACTGGTACTTCGATGTCTGG		CLQFYEFPFTF		CVSVYYDSDWYFDVW		Cd3	10235
CCGTTCAGTCCTCTTG-1_B-101	CCGTTCAGTCCTCTTG-1	B	17	True	BCR	IGH+IGL	single pair	963	1	2	2454	convergent	1	IGLC1		IGHD		IGLV1		IGHV1-61						IGLJ1		IGHJ2		TGTGCTCTATGGTACAGCAACCATTGGGTGTTC		TGTGCAAGATGGGGGGACTACTTTGACTACTGG		CALWYSNHWVF		CARWGDYFDYW		Cd3	963
TGTTCCGTCTTCAACT-1_B-101	TGTTCCGTCTTCAACT-1	B	17	True	BCR	IGH+IGL	single pair	2619	1	1390	1	not convergent	1	IGLC1		IGHM		IGLV1		IGHV8-8				IGHD3-2		IGLJ1		IGHJ3		TGTGCTCTATGGTACAGCAACCACTGGGTGTTC		TGTGCTCGAATGGGGGACAGCTCAGCCTACGGGGGGTTTGCTTACTGG		CALWYSNHWVF		CARMGDSSAYGGFAYW		Cd3	2619
CAGATCATCGACGGAA-1_LN-101	CAGATCATCGACGGAA-1	LN	17	True	BCR	IGH+IGL	single pair	6043	1	2051	2	convergent	1	IGLC1		IGHM		IGLV1		IGHV1-22						IGLJ1		IGHJ3		TGTGCTCTATGGTACAGCAACCATTTCTGGGTGTTC		TGTGCAAGAGGGGACTGGGACGTGGGGTTTGCTTACTGG		CALWYSNHFWVF		CARGDWDVGFAYW		Cd3	9617
AAACCTGAGATCCGAG-1_B-101	AAACCTGAGATCCGAG-1	B	2	False	no IR	no IR	no IR					nan	nan																									Cd3
AAACCTGAGCTAAACA-1_B-101	AAACCTGAGCTAAACA-1	B	1	False	no IR	no IR	no IR					nan	nan																									Cd3
AAACCTGAGGAGTCTG-1_B-101	AAACCTGAGGAGTCTG-1	B	1	False	no IR	no IR	no IR					nan	nan																									Cd3
AAACCTGAGGCAGGTT-1_B-101	AAACCTGAGGCAGGTT-1	B	1	False	no IR	no IR	no IR					nan	nan																									Cd3
AAACCTGAGGCTAGAC-1_B-101	AAACCTGAGGCTAGAC-1	B	1	False	no IR	no IR	no IR					nan	nan																									Cd3
AAACCTGCAAGCGATG-1_B-101	AAACCTGCAAGCGATG-1	B	2	False	no IR	no IR	no IR					nan	nan																									Cd3
AAACCTGCAAGTTGTC-1_B-101	AAACCTGCAAGTTGTC-1	B	1	False	no IR	no IR	no IR					nan	nan																									Cd3
AAACCTGCATCACGAT-1_B-101	AAACCTGCATCACGAT-1	B	4	False	no IR	no IR	no IR					nan	nan																									Cd3
AAACCTGGTCCAGTTA-1_B-101	AAACCTGGTCCAGTTA-1	B	2	False	no IR	no IR	no IR					nan	nan																									Cd3
AAACCTGGTCGCGTGT-1_B-101	AAACCTGGTCGCGTGT-1	B	1	False	no IR	no IR	no IR					nan	nan																									Cd3
AAACCTGGTTCTGGTA-1_B-101	AAACCTGGTTCTGGTA-1	B	1	False	no IR	no IR	no IR					nan	nan																									Cd3
AAACCTGTCAGCTGGC-1_B-101	AAACCTGTCAGCTGGC-1	B	1	False	no IR	no IR	no IR					nan	nan																									Cd3
AAACCTGTCCTGCCAT-1_B-101	AAACCTGTCCTGCCAT-1	B	1	False	no IR	no IR	no IR					nan	nan																									Cd3
AAACCTGTCGTACCGG-1_B-101	AAACCTGTCGTACCGG-1	B	4	False	no IR	no IR	no IR					nan	nan																									Cd3
AAACGGGAGATCGGGT-1_B-101	AAACGGGAGATCGGGT-1	B	9	False	no IR	no IR	no IR					nan	nan																									Cd3
AAACGGGAGCTAGGCA-1_B-101	AAACGGGAGCTAGGCA-1	B	2	False	no IR	no IR	no IR					nan	nan																									Cd3
AAACGGGAGGCTAGAC-1_B-101	AAACGGGAGGCTAGAC-1	B	2	False	no IR	no IR	no IR					nan	nan																									Cd3
AAACGGGAGTTTAGGA-1_B-101	AAACGGGAGTTTAGGA-1	B	4	False	no IR	no IR	no IR					nan	nan																									Cd3
AAACGGGCAACAACCT-1_B-101	AAACGGGCAACAACCT-1	B	2	False	no IR	no IR	no IR					nan	nan																									Cd3
AAACGGGCAAGCGTAG-1_B-101	AAACGGGCAAGCGTAG-1	B	1	False	no IR	no IR	no IR					nan	nan																									Cd3
AAACGGGCATCTCCCA-1_B-101	AAACGGGCATCTCCCA-1	B	2	False	no IR	no IR	no IR					nan	nan																									Cd3
AAACGGGGTAGCGCAA-1_B-101	AAACGGGGTAGCGCAA-1	B	1	False	no IR	no IR	no IR					nan	nan																									Cd3
AAACGGGGTGCGGTAA-1_B-101	AAACGGGGTGCGGTAA-1	B	1	False	no IR	no IR	no IR					nan	nan																									Cd3
AAACGGGGTGGACGAT-1_B-101	AAACGGGGTGGACGAT-1	B	1	False	no IR	no IR	no IR					nan	nan																									Cd3
AAACGGGGTTCCGGCA-1_B-101	AAACGGGGTTCCGGCA-1	B	1	False	no IR	no IR	no IR					nan	nan																									Cd3
AAACGGGTCCGAATGT-1_B-101	AAACGGGTCCGAATGT-1	B	1	False	no IR	no IR	no IR					nan	nan																									Cd3
AAACGGGTCGTTACAG-1_B-101	AAACGGGTCGTTACAG-1	B	1	False	no IR	no IR	no IR					nan	nan																									Cd3
AAAGATGAGAACAATC-1_B-101	AAAGATGAGAACAATC-1	B	1	False	no IR	no IR	no IR					nan	nan																									Cd3
AAAGATGAGACTAAGT-1_B-101	AAAGATGAGACTAAGT-1	B	1	False	no IR	no IR	no IR					nan	nan																									Cd3
AAAGATGAGATAGTCA-1_B-101	AAAGATGAGATAGTCA-1	B	4	False	no IR	no IR	no IR					nan	nan																									Cd3
AAAGATGAGTATCGAA-1_B-101	AAAGATGAGTATCGAA-1	B	2	False	no IR	no IR	no IR					nan	nan																									Cd3
AAAGATGCAAGAAGAG-1_B-101	AAAGATGCAAGAAGAG-1	B	1	False	no IR	no IR	no IR					nan	nan																									Cd3
AAAGATGGTTATGCGT-1_B-101	AAAGATGGTTATGCGT-1	B	1	False	no IR	no IR	no IR					nan	nan																									Cd3
AAAGATGGTTCACCTC-1_B-101	AAAGATGGTTCACCTC-1	B	1	False	no IR	no IR	no IR					nan	nan																									Cd3
AAAGATGTCAGGCGAA-1_B-101	AAAGATGTCAGGCGAA-1	B	2	False	no IR	no IR	no IR					nan	nan																									Cd3
AAAGATGTCAGGTTCA-1_B-101	AAAGATGTCAGGTTCA-1	B	5	False	no IR	no IR	no IR					nan	nan																									Cd3
AAAGATGTCGTATCAG-1_B-101	AAAGATGTCGTATCAG-1	B	1	False	no IR	no IR	no IR					nan	nan																									Cd3
AAAGCAAAGAAGCCCA-1_B-101	AAAGCAAAGAAGCCCA-1	B	1	False	no IR	no IR	no IR					nan	nan																									Cd3
AAAGCAAAGGGCATGT-1_B-101	AAAGCAAAGGGCATGT-1	B	4	False	no IR	no IR	no IR					nan	nan																									Cd3
AAAGCAACAAAGGCGT-1_B-101	AAAGCAACAAAGGCGT-1	B	1	False	no IR	no IR	no IR					nan	nan																									Cd3
AAAGCAAGTCGAACAG-1_B-101	AAAGCAAGTCGAACAG-1	B	1	False	no IR	no IR	no IR					nan	nan																									Cd3
AAAGCAAGTCTCTCGT-1_B-101	AAAGCAAGTCTCTCGT-1	B	1	False	no IR	no IR	no IR					nan	nan																									Cd3
AAAGCAAGTGGCCCTA-1_B-101	AAAGCAAGTGGCCCTA-1	B	2	False	no IR	no IR	no IR					nan	nan																									Cd3
AAAGCAATCAGGTTCA-1_B-101	AAAGCAATCAGGTTCA-1	B	2	False	no IR	no IR	no IR					nan	nan																									Cd3
AAAGCAATCCATGCTC-1_B-101	AAAGCAATCCATGCTC-1	B	1	False	no IR	no IR	no IR					nan	nan																									Cd3
AAAGTAGAGCTGGAAC-1_B-101	AAAGTAGAGCTGGAAC-1	B	1	False	no IR	no IR	no IR					nan	nan																									Cd3
AAAGTAGCAGAGCCAA-1_B-101	AAAGTAGCAGAGCCAA-1	B	1	False	no IR	no IR	no IR					nan	nan																									Cd3
AAAGTAGCATCTCCCA-1_B-101	AAAGTAGCATCTCCCA-1	B	1	False	no IR	no IR	no IR					nan	nan																									Cd3
AAAGTAGCATGACATC-1_B-101	AAAGTAGCATGACATC-1	B	1	False	no IR	no IR	no IR					nan	nan																									Cd3
AAAGTAGCATGGTCAT-1_B-101	AAAGTAGCATGGTCAT-1	B	4	False	no IR	no IR	no IR					nan	nan																									Cd3
AAAGTAGGTCCAGTGC-1_B-101	AAAGTAGGTCCAGTGC-1	B	5	False	no IR	no IR	no IR					nan	nan																									Cd3
AAAGTAGGTCTAGGTT-1_B-101	AAAGTAGGTCTAGGTT-1	B	2	False	no IR	no IR	no IR					nan	nan																									Cd3
AAAGTAGTCACCGTAA-1_B-101	AAAGTAGTCACCGTAA-1	B	2	False	no IR	no IR	no IR					nan	nan																									Cd3
AAAGTAGTCACTTCAT-1_B-101	AAAGTAGTCACTTCAT-1	B	1	False	no IR	no IR	no IR					nan	nan																									Cd3
AAAGTAGTCCAGAGGA-1_B-101	AAAGTAGTCCAGAGGA-1	B	2	False	no IR	no IR	no IR					nan	nan																									Cd3
AAATGCCAGAATAGGG-1_B-101	AAATGCCAGAATAGGG-1	B	1	False	no IR	no IR	no IR					nan	nan																									Cd3
AAATGCCAGCCACGTC-1_B-101	AAATGCCAGCCACGTC-1	B	1	False	no IR	no IR	no IR					nan	nan																									Cd3
AAATGCCAGGTCATCT-1_B-101	AAATGCCAGGTCATCT-1	B	1	False	no IR	no IR	no IR					nan	nan																									Cd3
AAATGCCAGTGAACGC-1_B-101	AAATGCCAGTGAACGC-1	B	2	False	no IR	no IR	no IR					nan	nan																									Cd3
AAATGCCCAATCGAAA-1_B-101	AAATGCCCAATCGAAA-1	B	2	False	no IR	no IR	no IR					nan	nan																									Cd3
AAATGCCCAATTCCTT-1_B-101	AAATGCCCAATTCCTT-1	B	1	False	no IR	no IR	no IR					nan	nan																									Cd3
AAATGCCCAGCTTAAC-1_B-101	AAATGCCCAGCTTAAC-1	B	5	False	no IR	no IR	no IR					nan	nan																									Cd3
AAATGCCCATTCCTGC-1_B-101	AAATGCCCATTCCTGC-1	B	1	False	no IR	no IR	no IR					nan	nan																									Cd3
AAATGCCGTCATATCG-1_B-101	AAATGCCGTCATATCG-1	B	1	False	no IR	no IR	no IR					nan	nan																									Cd3
AAATGCCGTCCAGTAT-1_B-101	AAATGCCGTCCAGTAT-1	B	2	False	no IR	no IR	no IR					nan	nan																									Cd3
AAATGCCGTTGTCGCG-1_B-101	AAATGCCGTTGTCGCG-1	B	1	False	no IR	no IR	no IR					nan	nan																									Cd3
AAATGCCTCATACGGT-1_B-101	AAATGCCTCATACGGT-1	B	1	False	no IR	no IR	no IR					nan	nan																									Cd3
AACACGTAGACTTGAA-1_B-101	AACACGTAGACTTGAA-1	B	1	False	no IR	no IR	no IR					nan	nan																									Cd3
AACACGTAGTGAACAT-1_B-101	AACACGTAGTGAACAT-1	B	1	False	no IR	no IR	no IR					nan	nan																									Cd3
AACACGTCACCTCGTT-1_B-101	AACACGTCACCTCGTT-1	B	1	False	no IR	no IR	no IR					nan	nan																									Cd3
AACACGTGTACTCTCC-1_B-101	AACACGTGTACTCTCC-1	B	2	False	no IR	no IR	no IR					nan	nan																									Cd3
AACACGTGTCTCTTAT-1_B-101	AACACGTGTCTCTTAT-1	B	5	False	no IR	no IR	no IR					nan	nan																									Cd3
AACACGTGTTCGGGCT-1_B-101	AACACGTGTTCGGGCT-1	B	2	False	no IR	no IR	no IR					nan	nan																									Cd3
AACCATGGTAGGAGTC-1_B-101	AACCATGGTAGGAGTC-1	B	1	False	no IR	no IR	no IR					nan	nan																									Cd3
AACCATGTCCCACTTG-1_B-101	AACCATGTCCCACTTG-1	B	2	False	no IR	no IR	no IR					nan	nan																									Cd3
AACCATGTCCTGCCAT-1_B-101	AACCATGTCCTGCCAT-1	B	1	False	no IR	no IR	no IR					nan	nan																									Cd3
AACCGCGAGAGTCTGG-1_B-101	AACCGCGAGAGTCTGG-1	B	1	False	no IR	no IR	no IR					nan	nan																									Cd3
AACCGCGAGATATACG-1_B-101	AACCGCGAGATATACG-1	B	1	False	no IR	no IR	no IR					nan	nan																									Cd3
AACCGCGAGTCATGCT-1_B-101	AACCGCGAGTCATGCT-1	B	1	False	no IR	no IR	no IR					nan	nan																									Cd3
AACCGCGAGTGTTAGA-1_B-101	AACCGCGAGTGTTAGA-1	B	1	False	no IR	no IR	no IR					nan	nan																									Cd3
AACCGCGCACTCTGTC-1_B-101	AACCGCGCACTCTGTC-1	B	2	False	no IR	no IR	no IR					nan	nan																									Cd3
AACCGCGCATCGGACC-1_B-101	AACCGCGCATCGGACC-1	B	1	False	no IR	no IR	no IR					nan	nan																									Cd3
AACCGCGCATGCATGT-1_B-101	AACCGCGCATGCATGT-1	B	2	False	no IR	no IR	no IR					nan	nan																									Cd3
AACCGCGGTAAAGGAG-1_B-101	AACCGCGGTAAAGGAG-1	B	2	False	no IR	no IR	no IR					nan	nan																									Cd3
AACCGCGGTTGCTCCT-1_B-101	AACCGCGGTTGCTCCT-1	B	1	False	no IR	no IR	no IR					nan	nan																									Cd3
AACCGCGGTTGTTTGG-1_B-101	AACCGCGGTTGTTTGG-1	B	1	False	no IR	no IR	no IR					nan	nan																									Cd3
AACGTTGAGCCCAACC-1_B-101	AACGTTGAGCCCAACC-1	B	4	False	no IR	no IR	no IR					nan	nan																									Cd3
AACGTTGCAATAGCGG-1_B-101	AACGTTGCAATAGCGG-1	B	2	False	no IR	no IR	no IR					nan	nan																									Cd3
AACGTTGCACAACTGT-1_B-101	AACGTTGCACAACTGT-1	B	1	False	no IR	no IR	no IR					nan	nan																									Cd3
AACGTTGCACCGCTAG-1_B-101	AACGTTGCACCGCTAG-1	B	4	False	no IR	no IR	no IR					nan	nan																									Cd3
AACGTTGCATATGAGA-1_B-101	AACGTTGCATATGAGA-1	B	1	False	no IR	no IR	no IR					nan	nan																									Cd3
AACGTTGCATCACGAT-1_B-101	AACGTTGCATCACGAT-1	B	2	False	no IR	no IR	no IR					nan	nan																									Cd3
AACGTTGGTAATTGGA-1_B-101	AACGTTGGTAATTGGA-1	B	1	False	no IR	no IR	no IR					nan	nan																									Cd3
AACGTTGGTCTTCGTC-1_B-101	AACGTTGGTCTTCGTC-1	B	2	False	no IR	no IR	no IR					nan	nan																									Cd3
AACGTTGGTGAGGGTT-1_B-101	AACGTTGGTGAGGGTT-1	B	1	False	no IR	no IR	no IR					nan	nan																									Cd3
AACGTTGGTGTGGCTC-1_B-101	AACGTTGGTGTGGCTC-1	B	1	False	no IR	no IR	no IR					nan	nan																									Cd3
AACGTTGGTTAGAACA-1_B-101	AACGTTGGTTAGAACA-1	B	2	False	no IR	no IR	no IR					nan	nan																									Cd3
AACGTTGGTTCAACCA-1_B-101	AACGTTGGTTCAACCA-1	B	2	False	no IR	no IR	no IR					nan	nan																									Cd3
AACGTTGTCCTTGGTC-1_B-101	AACGTTGTCCTTGGTC-1	B	1	False	no IR	no IR	no IR					nan	nan																									Cd3
AACGTTGTCGACGGAA-1_B-101	AACGTTGTCGACGGAA-1	B	1	False	no IR	no IR	no IR					nan	nan																									Cd3
AACGTTGTCGGCATCG-1_B-101	AACGTTGTCGGCATCG-1	B	2	False	no IR	no IR	no IR					nan	nan																									Cd3
AACGTTGTCGTAGGTT-1_B-101	AACGTTGTCGTAGGTT-1	B	1	False	no IR	no IR	no IR					nan	nan																									Cd3
AACGTTGTCTTGCCGT-1_B-101	AACGTTGTCTTGCCGT-1	B	1	False	no IR	no IR	no IR					nan	nan																									Cd3
AACTCAGAGCCGTCGT-1_B-101	AACTCAGAGCCGTCGT-1	B	1	False	no IR	no IR	no IR					nan	nan																									Cd3
AACTCAGAGCTAGTCT-1_B-101	AACTCAGAGCTAGTCT-1	B	1	False	no IR	no IR	no IR					nan	nan																									Cd3
AACTCAGAGCTGCGAA-1_B-101	AACTCAGAGCTGCGAA-1	B	2	False	no IR	no IR	no IR					nan	nan																									Cd3
AACTCAGAGTGTCCCG-1_B-101	AACTCAGAGTGTCCCG-1	B	2	False	no IR	no IR	no IR					nan	nan																									Cd3
AACTCAGCATAAAGGT-1_B-101	AACTCAGCATAAAGGT-1	B	2	False	no IR	no IR	no IR					nan	nan																									Cd3
AACTCAGCATTCCTGC-1_B-101	AACTCAGCATTCCTGC-1	B	1	False	no IR	no IR	no IR					nan	nan																									Cd3
AACTCAGCATTGGGCC-1_B-101	AACTCAGCATTGGGCC-1	B	2	False	no IR	no IR	no IR					nan	nan																									Cd3
AACTCAGGTAATCGTC-1_B-101	AACTCAGGTAATCGTC-1	B	1	False	no IR	no IR	no IR					nan	nan																									Cd3
AACTCAGGTATCACCA-1_B-101	AACTCAGGTATCACCA-1	B	2	False	no IR	no IR	no IR					nan	nan																									Cd3
AACTCAGGTGCCTGGT-1_B-101	AACTCAGGTGCCTGGT-1	B	1	False	no IR	no IR	no IR					nan	nan																									Cd3
AACTCAGGTTACTGAC-1_B-101	AACTCAGGTTACTGAC-1	B	4	False	no IR	no IR	no IR					nan	nan																									Cd3
AACTCAGTCGTTTAGG-1_B-101	AACTCAGTCGTTTAGG-1	B	9	False	no IR	no IR	no IR					nan	nan																									Cd3
AACTCAGTCTCGATGA-1_B-101	AACTCAGTCTCGATGA-1	B	1	False	no IR	no IR	no IR					nan	nan																									Cd3
AACTCCCAGGATTCGG-1_B-101	AACTCCCAGGATTCGG-1	B	9	False	no IR	no IR	no IR					nan	nan																									Cd3
AACTCCCAGTTATCGC-1_B-101	AACTCCCAGTTATCGC-1	B	2	False	no IR	no IR	no IR					nan	nan																									Cd3
AACTCCCCAAAGGCGT-1_B-101	AACTCCCCAAAGGCGT-1	B	1	False	no IR	no IR	no IR					nan	nan																									Cd3
AACTCCCGTCAAGCGA-1_B-101	AACTCCCGTCAAGCGA-1	B	1	False	no IR	no IR	no IR					nan	nan																									Cd3
AACTCCCTCCGTAGTA-1_B-101	AACTCCCTCCGTAGTA-1	B	5	False	no IR	no IR	no IR					nan	nan																									Cd3
AACTCCCTCCTTTACA-1_B-101	AACTCCCTCCTTTACA-1	B	1	False	no IR	no IR	no IR					nan	nan																									Cd3
AACTCCCTCGATGAGG-1_B-101	AACTCCCTCGATGAGG-1	B	1	False	no IR	no IR	no IR					nan	nan																									Cd3
AACTCCCTCTCTAAGG-1_B-101	AACTCCCTCTCTAAGG-1	B	2	False	no IR	no IR	no IR					nan	nan																									Cd3
AACTCCCTCTTGTTTG-1_B-101	AACTCCCTCTTGTTTG-1	B	1	False	no IR	no IR	no IR					nan	nan																									Cd3
AACTCTTAGCTACCGC-1_B-101	AACTCTTAGCTACCGC-1	B	2	False	no IR	no IR	no IR					nan	nan																									Cd3
AACTCTTAGGACACCA-1_B-101	AACTCTTAGGACACCA-1	B	1	False	no IR	no IR	no IR					nan	nan																									Cd3
AACTCTTCAACGATGG-1_B-101	AACTCTTCAACGATGG-1	B	2	False	no IR	no IR	no IR					nan	nan																									Cd3
AACTCTTGTCTTCGTC-1_B-101	AACTCTTGTCTTCGTC-1	B	9	False	no IR	no IR	no IR					nan	nan																									Cd3
AACTCTTTCAACGCTA-1_B-101	AACTCTTTCAACGCTA-1	B	2	False	no IR	no IR	no IR					nan	nan																									Cd3
AACTCTTTCCTCAACC-1_B-101	AACTCTTTCCTCAACC-1	B	1	False	no IR	no IR	no IR					nan	nan																									Cd3
AACTGGTAGAGTCGGT-1_B-101	AACTGGTAGAGTCGGT-1	B	1	False	no IR	no IR	no IR					nan	nan																									Cd3
AACTGGTAGATATACG-1_B-101	AACTGGTAGATATACG-1	B	2	False	no IR	no IR	no IR					nan	nan																									Cd3
AACTGGTAGCCAGAAC-1_B-101	AACTGGTAGCCAGAAC-1	B	1	False	no IR	no IR	no IR					nan	nan																									Cd3
AACTGGTAGCTAACTC-1_B-101	AACTGGTAGCTAACTC-1	B	2	False	no IR	no IR	no IR					nan	nan																									Cd3
AACTGGTCAGCTTCGG-1_B-101	AACTGGTCAGCTTCGG-1	B	2	False	no IR	no IR	no IR					nan	nan																									Cd3
AACTGGTCAGGGCATA-1_B-101	AACTGGTCAGGGCATA-1	B	1	False	no IR	no IR	no IR					nan	nan																									Cd3
AACTGGTCAGTGAGTG-1_B-101	AACTGGTCAGTGAGTG-1	B	1	False	no IR	no IR	no IR					nan	nan																									Cd3
AACTGGTCATGACGGA-1_B-101	AACTGGTCATGACGGA-1	B	2	False	no IR	no IR	no IR					nan	nan																									Cd3
AACTGGTCATTGGTAC-1_B-101	AACTGGTCATTGGTAC-1	B	1	False	no IR	no IR	no IR					nan	nan																									Cd3
AACTGGTGTCGGCACT-1_B-101	AACTGGTGTCGGCACT-1	B	1	False	no IR	no IR	no IR					nan	nan																									Cd3
AACTGGTGTTGGTAAA-1_B-101	AACTGGTGTTGGTAAA-1	B	1	False	no IR	no IR	no IR					nan	nan																									Cd3
AACTGGTTCCGCAAGC-1_B-101	AACTGGTTCCGCAAGC-1	B	1	False	no IR	no IR	no IR					nan	nan																									Cd3
AACTGGTTCCGTCAAA-1_B-101	AACTGGTTCCGTCAAA-1	B	1	False	no IR	no IR	no IR					nan	nan																									Cd3
AACTTTCAGCAGCGTA-1_B-101	AACTTTCAGCAGCGTA-1	B	4	False	no IR	no IR	no IR					nan	nan																									Cd3
AACTTTCAGGACTGGT-1_B-101	AACTTTCAGGACTGGT-1	B	1	False	no IR	no IR	no IR					nan	nan																									Cd3
AACTTTCCAATGCCAT-1_B-101	AACTTTCCAATGCCAT-1	B	1	False	no IR	no IR	no IR					nan	nan																									Cd3
AACTTTCGTGTGCCTG-1_B-101	AACTTTCGTGTGCCTG-1	B	2	False	no IR	no IR	no IR					nan	nan																									Cd3
AACTTTCTCACCTCGT-1_B-101	AACTTTCTCACCTCGT-1	B	1	False	no IR	no IR	no IR					nan	nan																									Cd3
AACTTTCTCTGAGTGT-1_B-101	AACTTTCTCTGAGTGT-1	B	1	False	no IR	no IR	no IR					nan	nan																									Cd3
AAGACCTAGAGGGCTT-1_B-101	AAGACCTAGAGGGCTT-1	B	1	False	no IR	no IR	no IR					nan	nan																									Cd3
AAGACCTAGCCAACAG-1_B-101	AAGACCTAGCCAACAG-1	B	2	False	no IR	no IR	no IR					nan	nan																									Cd3
AAGACCTAGCGAGAAA-1_B-101	AAGACCTAGCGAGAAA-1	B	2	False	no IR	no IR	no IR					nan	nan																									Cd3
AAGACCTCACGCTTTC-1_B-101	AAGACCTCACGCTTTC-1	B	4	False	no IR	no IR	no IR					nan	nan																									Cd3
AAGACCTCAGTCGTGC-1_B-101	AAGACCTCAGTCGTGC-1	B	1	False	no IR	no IR	no IR					nan	nan																									Cd3
AAGACCTCATTACCTT-1_B-101	AAGACCTCATTACCTT-1	B	1	False	no IR	no IR	no IR					nan	nan																									Cd3
AAGACCTTCCGCTGTT-1_B-101	AAGACCTTCCGCTGTT-1	B	1	False	no IR	no IR	no IR					nan	nan																									Cd3
AAGACCTTCTTGTACT-1_B-101	AAGACCTTCTTGTACT-1	B	1	False	no IR	no IR	no IR					nan	nan																									Cd3
AAGCCGCAGAAGGCCT-1_B-101	AAGCCGCAGAAGGCCT-1	B	1	False	no IR	no IR	no IR					nan	nan																									Cd3
AAGCCGCAGATGTGGC-1_B-101	AAGCCGCAGATGTGGC-1	B	1	False	no IR	no IR	no IR					nan	nan																									Cd3
AAGCCGCAGTCGAGTG-1_B-101	AAGCCGCAGTCGAGTG-1	B	1	False	no IR	no IR	no IR					nan	nan																									Cd3
AAGCCGCCAAGGCTCC-1_B-101	AAGCCGCCAAGGCTCC-1	B	1	False	no IR	no IR	no IR					nan	nan																									Cd3
AAGCCGCCAGAGTGTG-1_B-101	AAGCCGCCAGAGTGTG-1	B	1	False	no IR	no IR	no IR					nan	nan																									Cd3
AAGCCGCCAGGCTCAC-1_B-101	AAGCCGCCAGGCTCAC-1	B	1	False	no IR	no IR	no IR					nan	nan																									Cd3
AAGCCGCGTGACAAAT-1_B-101	AAGCCGCGTGACAAAT-1	B	1	False	no IR	no IR	no IR					nan	nan																									Cd3
AAGCCGCTCTTGTATC-1_B-101	AAGCCGCTCTTGTATC-1	B	1	False	no IR	no IR	no IR					nan	nan																									Cd3
AAGCCGCTCTTTACGT-1_B-101	AAGCCGCTCTTTACGT-1	B	1	False	no IR	no IR	no IR					nan	nan																									Cd3
AAGGAGCAGCAATATG-1_B-101	AAGGAGCAGCAATATG-1	B	2	False	no IR	no IR	no IR					nan	nan																									Cd3
AAGGAGCAGCCCAATT-1_B-101	AAGGAGCAGCCCAATT-1	B	2	False	no IR	no IR	no IR					nan	nan																									Cd3
AAGGAGCCACAGACAG-1_B-101	AAGGAGCCACAGACAG-1	B	2	False	no IR	no IR	no IR					nan	nan																									Cd3
AAGGAGCGTAGGACAC-1_B-101	AAGGAGCGTAGGACAC-1	B	1	False	no IR	no IR	no IR					nan	nan																									Cd3
AAGGAGCGTGCAGACA-1_B-101	AAGGAGCGTGCAGACA-1	B	2	False	no IR	no IR	no IR					nan	nan																									Cd3
AAGGAGCGTTGATTCG-1_B-101	AAGGAGCGTTGATTCG-1	B	2	False	no IR	no IR	no IR					nan	nan																									Cd3
AAGGAGCTCATTCACT-1_B-101	AAGGAGCTCATTCACT-1	B	2	False	no IR	no IR	no IR					nan	nan																									Cd3
AAGGAGCTCTCTAAGG-1_B-101	AAGGAGCTCTCTAAGG-1	B	2	False	no IR	no IR	no IR					nan	nan																									Cd3
AAGGCAGAGCCTCGTG-1_B-101	AAGGCAGAGCCTCGTG-1	B	1	False	no IR	no IR	no IR					nan	nan																									Cd3
AAGGCAGCACGCTTTC-1_B-101	AAGGCAGCACGCTTTC-1	B	1	False	no IR	no IR	no IR					nan	nan																									Cd3
AAGGCAGCATACGCCG-1_B-101	AAGGCAGCATACGCCG-1	B	1	False	no IR	no IR	no IR					nan	nan																									Cd3
AAGGCAGCATGCAATC-1_B-101	AAGGCAGCATGCAATC-1	B	4	False	no IR	no IR	no IR					nan	nan																									Cd3
AAGGCAGGTTACGTCA-1_B-101	AAGGCAGGTTACGTCA-1	B	1	False	no IR	no IR	no IR					nan	nan																									Cd3
AAGGCAGTCATTCACT-1_B-101	AAGGCAGTCATTCACT-1	B	2	False	no IR	no IR	no IR					nan	nan																									Cd3
AAGGCAGTCTCTGAGA-1_B-101	AAGGCAGTCTCTGAGA-1	B	2	False	no IR	no IR	no IR					nan	nan																									Cd3
AAGGTTCAGAATAGGG-1_B-101	AAGGTTCAGAATAGGG-1	B	2	False	no IR	no IR	no IR					nan	nan																									Cd3
AAGGTTCAGCTAGTGG-1_B-101	AAGGTTCAGCTAGTGG-1	B	2	False	no IR	no IR	no IR					nan	nan																									Cd3
AAGGTTCCACCACGTG-1_B-101	AAGGTTCCACCACGTG-1	B	2	False	no IR	no IR	no IR					nan	nan																									Cd3
AAGGTTCCAGCTGGCT-1_B-101	AAGGTTCCAGCTGGCT-1	B	4	False	no IR	no IR	no IR					nan	nan																									Cd3
AAGGTTCGTGTTGGGA-1_B-101	AAGGTTCGTGTTGGGA-1	B	1	False	no IR	no IR	no IR					nan	nan																									Cd3
AAGGTTCTCATGCAAC-1_B-101	AAGGTTCTCATGCAAC-1	B	5	False	no IR	no IR	no IR					nan	nan																									Cd3
AAGGTTCTCCTATTCA-1_B-101	AAGGTTCTCCTATTCA-1	B	1	False	no IR	no IR	no IR					nan	nan																									Cd3
AAGTCTGAGCGAAGGG-1_B-101	AAGTCTGAGCGAAGGG-1	B	5	False	no IR	no IR	no IR					nan	nan																									Cd3
AAGTCTGAGTGAAGAG-1_B-101	AAGTCTGAGTGAAGAG-1	B	2	False	no IR	no IR	no IR					nan	nan																									Cd3
AAGTCTGCACATGTGT-1_B-101	AAGTCTGCACATGTGT-1	B	2	False	no IR	no IR	no IR					nan	nan																									Cd3
AAGTCTGCAGGTCTCG-1_B-101	AAGTCTGCAGGTCTCG-1	B	2	False	no IR	no IR	no IR					nan	nan																									Cd3
AAGTCTGCATCGATTG-1_B-101	AAGTCTGCATCGATTG-1	B	1	False	no IR	no IR	no IR					nan	nan																									Cd3
AAGTCTGGTGCGATAG-1_B-101	AAGTCTGGTGCGATAG-1	B	2	False	no IR	no IR	no IR					nan	nan																									Cd3
AAGTCTGGTTCCACTC-1_B-101	AAGTCTGGTTCCACTC-1	B	2	False	no IR	no IR	no IR					nan	nan																									Cd3
AAGTCTGGTTCTGTTT-1_B-101	AAGTCTGGTTCTGTTT-1	B	1	False	no IR	no IR	no IR					nan	nan																									Cd3
AAGTCTGTCTACTCAT-1_B-101	AAGTCTGTCTACTCAT-1	B	4	False	no IR	no IR	no IR					nan	nan																									Cd3
AATCCAGCATAACCTG-1_B-101	AATCCAGCATAACCTG-1	B	1	False	no IR	no IR	no IR					nan	nan																									Cd3
AATCCAGCATATGCTG-1_B-101	AATCCAGCATATGCTG-1	B	1	False	no IR	no IR	no IR					nan	nan																									Cd3
AATCCAGCATCACAAC-1_B-101	AATCCAGCATCACAAC-1	B	1	False	no IR	no IR	no IR					nan	nan																									Cd3
AATCCAGGTAATTGGA-1_B-101	AATCCAGGTAATTGGA-1	B	1	False	no IR	no IR	no IR					nan	nan																									Cd3
AATCCAGGTATCAGTC-1_B-101	AATCCAGGTATCAGTC-1	B	2	False	no IR	no IR	no IR					nan	nan																									Cd3
AATCCAGGTCATTAGC-1_B-101	AATCCAGGTCATTAGC-1	B	2	False	no IR	no IR	no IR					nan	nan																									Cd3
AATCCAGTCCAGAAGG-1_B-101	AATCCAGTCCAGAAGG-1	B	1	False	no IR	no IR	no IR					nan	nan																									Cd3
AATCGGTAGAAACCAT-1_B-101	AATCGGTAGAAACCAT-1	B	1	False	no IR	no IR	no IR					nan	nan																									Cd3
AATCGGTAGCGTGAGT-1_B-101	AATCGGTAGCGTGAGT-1	B	2	False	no IR	no IR	no IR					nan	nan																									Cd3
AATCGGTAGTAGCGGT-1_B-101	AATCGGTAGTAGCGGT-1	B	1	False	no IR	no IR	no IR					nan	nan																									Cd3
AATCGGTCAAACCTAC-1_B-101	AATCGGTCAAACCTAC-1	B	1	False	no IR	no IR	no IR					nan	nan																									Cd3
AATCGGTCAAAGCAAT-1_B-101	AATCGGTCAAAGCAAT-1	B	1	False	no IR	no IR	no IR					nan	nan																									Cd3
AATCGGTCACATAACC-1_B-101	AATCGGTCACATAACC-1	B	1	False	no IR	no IR	no IR					nan	nan																									Cd3
AATCGGTCACCGTTGG-1_B-101	AATCGGTCACCGTTGG-1	B	2	False	no IR	no IR	no IR					nan	nan																									Cd3
AATCGGTCAGCAGTTT-1_B-101	AATCGGTCAGCAGTTT-1	B	1	False	no IR	no IR	no IR					nan	nan																									Cd3
AATCGGTTCGTTTATC-1_B-101	AATCGGTTCGTTTATC-1	B	4	False	no IR	no IR	no IR					nan	nan																									Cd3
ACACCAAAGCAGCCTC-1_B-101	ACACCAAAGCAGCCTC-1	B	1	False	no IR	no IR	no IR					nan	nan																									Cd3
ACACCAAAGGCTCTTA-1_B-101	ACACCAAAGGCTCTTA-1	B	2	False	no IR	no IR	no IR					nan	nan																									Cd3
ACACCAAAGTGAACAT-1_B-101	ACACCAAAGTGAACAT-1	B	1	False	no IR	no IR	no IR					nan	nan																									Cd3
ACACCAAAGTTTGCGT-1_B-101	ACACCAAAGTTTGCGT-1	B	1	False	no IR	no IR	no IR					nan	nan																									Cd3
ACACCAACAGATGGCA-1_B-101	ACACCAACAGATGGCA-1	B	1	False	no IR	no IR	no IR					nan	nan																									Cd3
ACACCAACATGAACCT-1_B-101	ACACCAACATGAACCT-1	B	2	False	no IR	no IR	no IR					nan	nan																									Cd3
ACACCAAGTCCGTCAG-1_B-101	ACACCAAGTCCGTCAG-1	B	2	False	no IR	no IR	no IR					nan	nan																									Cd3
ACACCAAGTGAGTGAC-1_B-101	ACACCAAGTGAGTGAC-1	B	1	False	no IR	no IR	no IR					nan	nan																									Cd3
ACACCAATCACTTATC-1_B-101	ACACCAATCACTTATC-1	B	4	False	no IR	no IR	no IR					nan	nan																									Cd3
ACACCAATCCACGTTC-1_B-101	ACACCAATCCACGTTC-1	B	1	False	no IR	no IR	no IR					nan	nan																									Cd3
ACACCAATCTTCTGGC-1_B-101	ACACCAATCTTCTGGC-1	B	9	False	no IR	no IR	no IR					nan	nan																									Cd3
ACACCCTAGAGTCGGT-1_B-101	ACACCCTAGAGTCGGT-1	B	2	False	no IR	no IR	no IR					nan	nan																									Cd3
ACACCCTAGGCATGTG-1_B-101	ACACCCTAGGCATGTG-1	B	1	False	no IR	no IR	no IR					nan	nan																									Cd3
ACACCCTAGTCCATAC-1_B-101	ACACCCTAGTCCATAC-1	B	1	False	no IR	no IR	no IR					nan	nan																									Cd3
ACACCCTAGTGATCGG-1_B-101	ACACCCTAGTGATCGG-1	B	2	False	no IR	no IR	no IR					nan	nan																									Cd3
ACACCCTCAATGGAAT-1_B-101	ACACCCTCAATGGAAT-1	B	9	False	no IR	no IR	no IR					nan	nan																									Cd3
ACACCCTCATTCTCAT-1_B-101	ACACCCTCATTCTCAT-1	B	1	False	no IR	no IR	no IR					nan	nan																									Cd3
ACACCCTGTGCAACGA-1_B-101	ACACCCTGTGCAACGA-1	B	1	False	no IR	no IR	no IR					nan	nan																									Cd3
ACACCCTTCCGCAGTG-1_B-101	ACACCCTTCCGCAGTG-1	B	2	False	no IR	no IR	no IR					nan	nan																									Cd3
ACACCCTTCGGCTACG-1_B-101	ACACCCTTCGGCTACG-1	B	1	False	no IR	no IR	no IR					nan	nan																									Cd3
ACACCGGAGCAGATCG-1_B-101	ACACCGGAGCAGATCG-1	B	1	False	no IR	no IR	no IR					nan	nan																									Cd3
ACACCGGAGGCTAGAC-1_B-101	ACACCGGAGGCTAGAC-1	B	1	False	no IR	no IR	no IR					nan	nan																									Cd3
ACACCGGCAGGCGATA-1_B-101	ACACCGGCAGGCGATA-1	B	1	False	no IR	no IR	no IR					nan	nan																									Cd3
ACACCGGGTTCCCGAG-1_B-101	ACACCGGGTTCCCGAG-1	B	1	False	no IR	no IR	no IR					nan	nan																									Cd3
ACACTGAAGACAGGCT-1_B-101	ACACTGAAGACAGGCT-1	B	1	False	no IR	no IR	no IR					nan	nan																									Cd3
ACACTGAAGCATGGCA-1_B-101	ACACTGAAGCATGGCA-1	B	4	False	no IR	no IR	no IR					nan	nan																									Cd3
ACACTGAGTTGGTTTG-1_B-101	ACACTGAGTTGGTTTG-1	B	2	False	no IR	no IR	no IR					nan	nan																									Cd3
ACACTGATCCAAACTG-1_B-101	ACACTGATCCAAACTG-1	B	1	False	no IR	no IR	no IR					nan	nan																									Cd3
ACACTGATCCCTAATT-1_B-101	ACACTGATCCCTAATT-1	B	2	False	no IR	no IR	no IR					nan	nan																									Cd3
ACAGCCGAGCGTAGTG-1_B-101	ACAGCCGAGCGTAGTG-1	B	1	False	no IR	no IR	no IR					nan	nan																									Cd3
ACAGCCGAGCTCCCAG-1_B-101	ACAGCCGAGCTCCCAG-1	B	1	False	no IR	no IR	no IR					nan	nan																									Cd3
ACAGCCGCACAAGTAA-1_B-101	ACAGCCGCACAAGTAA-1	B	2	False	no IR	no IR	no IR					nan	nan																									Cd3
ACAGCCGGTGCCTGCA-1_B-101	ACAGCCGGTGCCTGCA-1	B	2	False	no IR	no IR	no IR					nan	nan																									Cd3
ACAGCCGGTGTGCCTG-1_B-101	ACAGCCGGTGTGCCTG-1	B	2	False	no IR	no IR	no IR					nan	nan																									Cd3
ACAGCCGGTTACGCGC-1_B-101	ACAGCCGGTTACGCGC-1	B	2	False	no IR	no IR	no IR					nan	nan																									Cd3
ACAGCCGGTTGAGTTC-1_B-101	ACAGCCGGTTGAGTTC-1	B	1	False	no IR	no IR	no IR					nan	nan																									Cd3
ACAGCCGGTTGCGTTA-1_B-101	ACAGCCGGTTGCGTTA-1	B	1	False	no IR	no IR	no IR					nan	nan																									Cd3
ACAGCCGTCGGCATCG-1_B-101	ACAGCCGTCGGCATCG-1	B	1	False	no IR	no IR	no IR					nan	nan																									Cd3
ACAGCCGTCGTGACAT-1_B-101	ACAGCCGTCGTGACAT-1	B	4	False	no IR	no IR	no IR					nan	nan																									Cd3
ACAGCTAAGACTGTAA-1_B-101	ACAGCTAAGACTGTAA-1	B	1	False	no IR	no IR	no IR					nan	nan																									Cd3
ACAGCTAAGCGATGAC-1_B-101	ACAGCTAAGCGATGAC-1	B	2	False	no IR	no IR	no IR					nan	nan																									Cd3
ACAGCTAAGCGATTCT-1_B-101	ACAGCTAAGCGATTCT-1	B	1	False	no IR	no IR	no IR					nan	nan																									Cd3
ACAGCTAAGCTTATCG-1_B-101	ACAGCTAAGCTTATCG-1	B	2	False	no IR	no IR	no IR					nan	nan																									Cd3
ACAGCTAGTCAGTGGA-1_B-101	ACAGCTAGTCAGTGGA-1	B	2	False	no IR	no IR	no IR					nan	nan																									Cd3
ACAGCTAGTGAAATCA-1_B-101	ACAGCTAGTGAAATCA-1	B	4	False	no IR	no IR	no IR					nan	nan																									Cd3
ACAGCTATCAATACCG-1_B-101	ACAGCTATCAATACCG-1	B	9	False	no IR	no IR	no IR					nan	nan																									Cd3
ACAGCTATCCATGAGT-1_B-101	ACAGCTATCCATGAGT-1	B	2	False	no IR	no IR	no IR					nan	nan																									Cd3
ACAGCTATCCTAGTGA-1_B-101	ACAGCTATCCTAGTGA-1	B	1	False	no IR	no IR	no IR					nan	nan																									Cd3
ACAGCTATCGGAGCAA-1_B-101	ACAGCTATCGGAGCAA-1	B	2	False	no IR	no IR	no IR					nan	nan																									Cd3
ACATACGAGAGGACGG-1_B-101	ACATACGAGAGGACGG-1	B	1	False	no IR	no IR	no IR					nan	nan																									Cd3
ACATACGAGCGGATCA-1_B-101	ACATACGAGCGGATCA-1	B	5	False	no IR	no IR	no IR					nan	nan																									Cd3
ACATACGCACCACCAG-1_B-101	ACATACGCACCACCAG-1	B	4	False	no IR	no IR	no IR					nan	nan																									Cd3
ACATACGCACTGAAGG-1_B-101	ACATACGCACTGAAGG-1	B	1	False	no IR	no IR	no IR					nan	nan																									Cd3
ACATACGGTTACCGAT-1_B-101	ACATACGGTTACCGAT-1	B	1	False	no IR	no IR	no IR					nan	nan																									Cd3
ACATACGTCACTTATC-1_B-101	ACATACGTCACTTATC-1	B	1	False	no IR	no IR	no IR					nan	nan																									Cd3
ACATCAGAGAACTCGG-1_B-101	ACATCAGAGAACTCGG-1	B	1	False	no IR	no IR	no IR					nan	nan																									Cd3
ACATCAGAGACCGGAT-1_B-101	ACATCAGAGACCGGAT-1	B	2	False	no IR	no IR	no IR					nan	nan																									Cd3
ACATCAGAGCGTTGCC-1_B-101	ACATCAGAGCGTTGCC-1	B	4	False	no IR	no IR	no IR					nan	nan																									Cd3
ACATCAGAGGATGGTC-1_B-101	ACATCAGAGGATGGTC-1	B	1	False	no IR	no IR	no IR					nan	nan																									Cd3
ACATCAGAGGCATGTG-1_B-101	ACATCAGAGGCATGTG-1	B	1	False	no IR	no IR	no IR					nan	nan																									Cd3
ACATCAGAGTTAGCGG-1_B-101	ACATCAGAGTTAGCGG-1	B	5	False	no IR	no IR	no IR					nan	nan																									Cd3
ACATCAGCACCGATAT-1_B-101	ACATCAGCACCGATAT-1	B	1	False	no IR	no IR	no IR					nan	nan																									Cd3
ACATCAGCACCGCTAG-1_B-101	ACATCAGCACCGCTAG-1	B	1	False	no IR	no IR	no IR					nan	nan																									Cd3
ACATCAGCACTTAAGC-1_B-101	ACATCAGCACTTAAGC-1	B	1	False	no IR	no IR	no IR					nan	nan																									Cd3
ACATCAGCAGCATACT-1_B-101	ACATCAGCAGCATACT-1	B	2	False	no IR	no IR	no IR					nan	nan																									Cd3
ACATCAGCATATGGTC-1_B-101	ACATCAGCATATGGTC-1	B	4	False	no IR	no IR	no IR					nan	nan																									Cd3
ACATCAGTCCCAACGG-1_B-101	ACATCAGTCCCAACGG-1	B	5	False	no IR	no IR	no IR					nan	nan																									Cd3
ACATGGTAGCCTATGT-1_B-101	ACATGGTAGCCTATGT-1	B	2	False	no IR	no IR	no IR					nan	nan																									Cd3
ACATGGTAGCGGATCA-1_B-101	ACATGGTAGCGGATCA-1	B	9	False	no IR	no IR	no IR					nan	nan																									Cd3
ACATGGTAGGGATACC-1_B-101	ACATGGTAGGGATACC-1	B	1	False	no IR	no IR	no IR					nan	nan																									Cd3
ACATGGTCAAACCCAT-1_B-101	ACATGGTCAAACCCAT-1	B	2	False	no IR	no IR	no IR					nan	nan																									Cd3
ACATGGTCAAGCGATG-1_B-101	ACATGGTCAAGCGATG-1	B	5	False	no IR	no IR	no IR					nan	nan																									Cd3
ACATGGTCACTTCTGC-1_B-101	ACATGGTCACTTCTGC-1	B	1	False	no IR	no IR	no IR					nan	nan																									Cd3
ACATGGTCAGTCCTTC-1_B-101	ACATGGTCAGTCCTTC-1	B	2	False	no IR	no IR	no IR					nan	nan																									Cd3
ACATGGTCATGTCCTC-1_B-101	ACATGGTCATGTCCTC-1	B	4	False	no IR	no IR	no IR					nan	nan																									Cd3
ACATGGTGTACATGTC-1_B-101	ACATGGTGTACATGTC-1	B	2	False	no IR	no IR	no IR					nan	nan																									Cd3
ACATGGTGTGACTACT-1_B-101	ACATGGTGTGACTACT-1	B	1	False	no IR	no IR	no IR					nan	nan																									Cd3
ACATGGTGTTTAGCTG-1_B-101	ACATGGTGTTTAGCTG-1	B	1	False	no IR	no IR	no IR					nan	nan																									Cd3
ACATGGTTCTCGTTTA-1_B-101	ACATGGTTCTCGTTTA-1	B	1	False	no IR	no IR	no IR					nan	nan																									Cd3
ACCAGTACACCACCAG-1_B-101	ACCAGTACACCACCAG-1	B	1	False	no IR	no IR	no IR					nan	nan																									Cd3
ACCAGTACAGATAATG-1_B-101	ACCAGTACAGATAATG-1	B	2	False	no IR	no IR	no IR					nan	nan																									Cd3
ACCAGTACAGATTGCT-1_B-101	ACCAGTACAGATTGCT-1	B	1	False	no IR	no IR	no IR					nan	nan																									Cd3
ACCAGTAGTAGCGTGA-1_B-101	ACCAGTAGTAGCGTGA-1	B	1	False	no IR	no IR	no IR					nan	nan																									Cd3
ACCAGTAGTAGGCATG-1_B-101	ACCAGTAGTAGGCATG-1	B	1	False	no IR	no IR	no IR					nan	nan																									Cd3
ACCAGTAGTTCTGTTT-1_B-101	ACCAGTAGTTCTGTTT-1	B	2	False	no IR	no IR	no IR					nan	nan																									Cd3
ACCAGTATCATACGGT-1_B-101	ACCAGTATCATACGGT-1	B	2	False	no IR	no IR	no IR					nan	nan																									Cd3
ACCCACTAGACAGAGA-1_B-101	ACCCACTAGACAGAGA-1	B	2	False	no IR	no IR	no IR					nan	nan																									Cd3
ACCCACTAGGGCTTCC-1_B-101	ACCCACTAGGGCTTCC-1	B	1	False	no IR	no IR	no IR					nan	nan																									Cd3
ACCCACTAGTACATGA-1_B-101	ACCCACTAGTACATGA-1	B	1	False	no IR	no IR	no IR					nan	nan																									Cd3
ACCCACTCACGAGAGT-1_B-101	ACCCACTCACGAGAGT-1	B	1	False	no IR	no IR	no IR					nan	nan																									Cd3
ACCCACTCATTATCTC-1_B-101	ACCCACTCATTATCTC-1	B	9	False	no IR	no IR	no IR					nan	nan																									Cd3
ACCCACTGTAGCACGA-1_B-101	ACCCACTGTAGCACGA-1	B	1	False	no IR	no IR	no IR					nan	nan																									Cd3
ACCCACTGTTGTACAC-1_B-101	ACCCACTGTTGTACAC-1	B	9	False	no IR	no IR	no IR					nan	nan																									Cd3
ACCCACTTCCGTTGCT-1_B-101	ACCCACTTCCGTTGCT-1	B	2	False	no IR	no IR	no IR					nan	nan																									Cd3
ACCCACTTCTGCTGCT-1_B-101	ACCCACTTCTGCTGCT-1	B	1	False	no IR	no IR	no IR					nan	nan																									Cd3
ACCGTAAAGCTGCCCA-1_B-101	ACCGTAAAGCTGCCCA-1	B	1	False	no IR	no IR	no IR					nan	nan																									Cd3
ACCGTAAAGGTCGGAT-1_B-101	ACCGTAAAGGTCGGAT-1	B	1	False	no IR	no IR	no IR					nan	nan																									Cd3
ACCGTAAAGTATGACA-1_B-101	ACCGTAAAGTATGACA-1	B	1	False	no IR	no IR	no IR					nan	nan																									Cd3
ACCGTAAAGTTGAGTA-1_B-101	ACCGTAAAGTTGAGTA-1	B	1	False	no IR	no IR	no IR					nan	nan																									Cd3
ACCGTAACACCAGATT-1_B-101	ACCGTAACACCAGATT-1	B	2	False	no IR	no IR	no IR					nan	nan																									Cd3
ACCGTAACACTGAAGG-1_B-101	ACCGTAACACTGAAGG-1	B	1	False	no IR	no IR	no IR					nan	nan																									Cd3
ACCGTAACATGTTGAC-1_B-101	ACCGTAACATGTTGAC-1	B	1	False	no IR	no IR	no IR					nan	nan																									Cd3
ACCGTAAGTTATCGGT-1_B-101	ACCGTAAGTTATCGGT-1	B	4	False	no IR	no IR	no IR					nan	nan																									Cd3
ACCGTAATCACCCTCA-1_B-101	ACCGTAATCACCCTCA-1	B	1	False	no IR	no IR	no IR					nan	nan																									Cd3
ACCGTAATCTGATACG-1_B-101	ACCGTAATCTGATACG-1	B	1	False	no IR	no IR	no IR					nan	nan																									Cd3
ACCGTAATCTTGCATT-1_B-101	ACCGTAATCTTGCATT-1	B	2	False	no IR	no IR	no IR					nan	nan																									Cd3
ACCTTTAAGACTGTAA-1_B-101	ACCTTTAAGACTGTAA-1	B	1	False	no IR	no IR	no IR					nan	nan																									Cd3
ACCTTTAAGCTATGCT-1_B-101	ACCTTTAAGCTATGCT-1	B	1	False	no IR	no IR	no IR					nan	nan																									Cd3
ACCTTTAAGTACACCT-1_B-101	ACCTTTAAGTACACCT-1	B	1	False	no IR	no IR	no IR					nan	nan																									Cd3
ACCTTTACAATGCCAT-1_B-101	ACCTTTACAATGCCAT-1	B	1	False	no IR	no IR	no IR					nan	nan																									Cd3
ACCTTTAGTATCAGTC-1_B-101	ACCTTTAGTATCAGTC-1	B	1	False	no IR	no IR	no IR					nan	nan																									Cd3
ACCTTTAGTATTCGTG-1_B-101	ACCTTTAGTATTCGTG-1	B	1	False	no IR	no IR	no IR					nan	nan																									Cd3
ACCTTTAGTCCGAAGA-1_B-101	ACCTTTAGTCCGAAGA-1	B	1	False	no IR	no IR	no IR					nan	nan																									Cd3
ACCTTTAGTGCAACGA-1_B-101	ACCTTTAGTGCAACGA-1	B	2	False	no IR	no IR	no IR					nan	nan																									Cd3
ACCTTTAGTGCGATAG-1_B-101	ACCTTTAGTGCGATAG-1	B	1	False	no IR	no IR	no IR					nan	nan																									Cd3
ACCTTTAGTGGGTATG-1_B-101	ACCTTTAGTGGGTATG-1	B	2	False	no IR	no IR	no IR					nan	nan																									Cd3
ACCTTTAGTTACGTCA-1_B-101	ACCTTTAGTTACGTCA-1	B	1	False	no IR	no IR	no IR					nan	nan																									Cd3
ACCTTTATCACAAACC-1_B-101	ACCTTTATCACAAACC-1	B	1	False	no IR	no IR	no IR					nan	nan																									Cd3
ACCTTTATCACCATAG-1_B-101	ACCTTTATCACCATAG-1	B	1	False	no IR	no IR	no IR					nan	nan																									Cd3
ACCTTTATCCAAAGTC-1_B-101	ACCTTTATCCAAAGTC-1	B	1	False	no IR	no IR	no IR					nan	nan																									Cd3
ACCTTTATCCAGGGCT-1_B-101	ACCTTTATCCAGGGCT-1	B	2	False	no IR	no IR	no IR					nan	nan																									Cd3
ACGAGCCAGCAATCTC-1_B-101	ACGAGCCAGCAATCTC-1	B	1	False	no IR	no IR	no IR					nan	nan																									Cd3
ACGAGCCAGCCAGTAG-1_B-101	ACGAGCCAGCCAGTAG-1	B	9	False	no IR	no IR	no IR					nan	nan																									Cd3
ACGAGCCAGCCATCGC-1_B-101	ACGAGCCAGCCATCGC-1	B	2	False	no IR	no IR	no IR					nan	nan																									Cd3
ACGAGCCAGTATCGAA-1_B-101	ACGAGCCAGTATCGAA-1	B	1	False	no IR	no IR	no IR					nan	nan																									Cd3
ACGAGCCCACAGTCGC-1_B-101	ACGAGCCCACAGTCGC-1	B	1	False	no IR	no IR	no IR					nan	nan																									Cd3
ACGAGCCGTCGACTAT-1_B-101	ACGAGCCGTCGACTAT-1	B	2	False	no IR	no IR	no IR					nan	nan																									Cd3
ACGAGCCGTCTGATTG-1_B-101	ACGAGCCGTCTGATTG-1	B	2	False	no IR	no IR	no IR					nan	nan																									Cd3
ACGAGCCTCAGAGGTG-1_B-101	ACGAGCCTCAGAGGTG-1	B	1	False	no IR	no IR	no IR					nan	nan																									Cd3
ACGAGCCTCCGGGTGT-1_B-101	ACGAGCCTCCGGGTGT-1	B	1	False	no IR	no IR	no IR					nan	nan																									Cd3
ACGAGGAAGCGAAGGG-1_B-101	ACGAGGAAGCGAAGGG-1	B	1	False	no IR	no IR	no IR					nan	nan																									Cd3
ACGAGGAAGGATGTAT-1_B-101	ACGAGGAAGGATGTAT-1	B	1	False	no IR	no IR	no IR					nan	nan																									Cd3
ACGAGGACAGCTGTTA-1_B-101	ACGAGGACAGCTGTTA-1	B	1	False	no IR	no IR	no IR					nan	nan																									Cd3
ACGAGGACATTTCACT-1_B-101	ACGAGGACATTTCACT-1	B	1	False	no IR	no IR	no IR					nan	nan																									Cd3
ACGAGGAGTGAAGGCT-1_B-101	ACGAGGAGTGAAGGCT-1	B	1	False	no IR	no IR	no IR					nan	nan																									Cd3
ACGAGGATCCAAGCCG-1_B-101	ACGAGGATCCAAGCCG-1	B	2	False	no IR	no IR	no IR					nan	nan																									Cd3
ACGAGGATCCGCGTTT-1_B-101	ACGAGGATCCGCGTTT-1	B	1	False	no IR	no IR	no IR					nan	nan																									Cd3
ACGAGGATCTTGTTTG-1_B-101	ACGAGGATCTTGTTTG-1	B	2	False	no IR	no IR	no IR					nan	nan																									Cd3
ACGATACAGAGGTACC-1_B-101	ACGATACAGAGGTACC-1	B	2	False	no IR	no IR	no IR					nan	nan																									Cd3
ACGATACAGTCGATAA-1_B-101	ACGATACAGTCGATAA-1	B	2	False	no IR	no IR	no IR					nan	nan																									Cd3
ACGATACAGTGGGTTG-1_B-101	ACGATACAGTGGGTTG-1	B	2	False	no IR	no IR	no IR					nan	nan																									Cd3
ACGATACCAGTCGATT-1_B-101	ACGATACCAGTCGATT-1	B	2	False	no IR	no IR	no IR					nan	nan																									Cd3
ACGATACCATGCTGGC-1_B-101	ACGATACCATGCTGGC-1	B	1	False	no IR	no IR	no IR					nan	nan																									Cd3
ACGATACCATTACCTT-1_B-101	ACGATACCATTACCTT-1	B	1	False	no IR	no IR	no IR					nan	nan																									Cd3
ACGATACGTGCCTTGG-1_B-101	ACGATACGTGCCTTGG-1	B	1	False	no IR	no IR	no IR					nan	nan																									Cd3
ACGATACGTTGTCTTT-1_B-101	ACGATACGTTGTCTTT-1	B	1	False	no IR	no IR	no IR					nan	nan																									Cd3
ACGATACTCAGTCAGT-1_B-101	ACGATACTCAGTCAGT-1	B	1	False	no IR	no IR	no IR					nan	nan																									Cd3
ACGATACTCAGTGTTG-1_B-101	ACGATACTCAGTGTTG-1	B	2	False	no IR	no IR	no IR					nan	nan																									Cd3
ACGATACTCCAGAGGA-1_B-101	ACGATACTCCAGAGGA-1	B	2	False	no IR	no IR	no IR					nan	nan																									Cd3
ACGATACTCGTGGTCG-1_B-101	ACGATACTCGTGGTCG-1	B	1	False	no IR	no IR	no IR					nan	nan																									Cd3
ACGATACTCTTGTTTG-1_B-101	ACGATACTCTTGTTTG-1	B	1	False	no IR	no IR	no IR					nan	nan																									Cd3
ACGATGTAGGCATTGG-1_B-101	ACGATGTAGGCATTGG-1	B	1	False	no IR	no IR	no IR					nan	nan																									Cd3
ACGATGTAGTTGCAGG-1_B-101	ACGATGTAGTTGCAGG-1	B	2	False	no IR	no IR	no IR					nan	nan																									Cd3
ACGATGTCAGAGCCAA-1_B-101	ACGATGTCAGAGCCAA-1	B	1	False	no IR	no IR	no IR					nan	nan																									Cd3
ACGATGTCAGATGGGT-1_B-101	ACGATGTCAGATGGGT-1	B	2	False	no IR	no IR	no IR					nan	nan																									Cd3
ACGATGTTCTCTTGAT-1_B-101	ACGATGTTCTCTTGAT-1	B	1	False	no IR	no IR	no IR					nan	nan																									Cd3
ACGATGTTCTTGTTTG-1_B-101	ACGATGTTCTTGTTTG-1	B	1	False	no IR	no IR	no IR					nan	nan																									Cd3
ACGCAGCAGAACAATC-1_B-101	ACGCAGCAGAACAATC-1	B	2	False	no IR	no IR	no IR					nan	nan																									Cd3
ACGCAGCAGATGTGGC-1_B-101	ACGCAGCAGATGTGGC-1	B	1	False	no IR	no IR	no IR					nan	nan																									Cd3
ACGCAGCAGGCCATAG-1_B-101	ACGCAGCAGGCCATAG-1	B	2	False	no IR	no IR	no IR					nan	nan																									Cd3
ACGCAGCCAACACCCG-1_B-101	ACGCAGCCAACACCCG-1	B	1	False	no IR	no IR	no IR					nan	nan																									Cd3
ACGCAGCCAGTATGCT-1_B-101	ACGCAGCCAGTATGCT-1	B	1	False	no IR	no IR	no IR					nan	nan																									Cd3
ACGCAGCCAGTGAGTG-1_B-101	ACGCAGCCAGTGAGTG-1	B	2	False	no IR	no IR	no IR					nan	nan																									Cd3
ACGCAGCGTACTCGCG-1_B-101	ACGCAGCGTACTCGCG-1	B	9	False	no IR	no IR	no IR					nan	nan																									Cd3
ACGCAGCTCACCAGGC-1_B-101	ACGCAGCTCACCAGGC-1	B	9	False	no IR	no IR	no IR					nan	nan																									Cd3
ACGCAGCTCAGTCAGT-1_B-101	ACGCAGCTCAGTCAGT-1	B	4	False	no IR	no IR	no IR					nan	nan																									Cd3
ACGCAGCTCTGCGTAA-1_B-101	ACGCAGCTCTGCGTAA-1	B	1	False	no IR	no IR	no IR					nan	nan																									Cd3
ACGCAGCTCTTGCCGT-1_B-101	ACGCAGCTCTTGCCGT-1	B	1	False	no IR	no IR	no IR					nan	nan																									Cd3
ACGCCAGAGAACTCGG-1_B-101	ACGCCAGAGAACTCGG-1	B	1	False	no IR	no IR	no IR					nan	nan																									Cd3
ACGCCAGAGCACAGGT-1_B-101	ACGCCAGAGCACAGGT-1	B	1	False	no IR	no IR	no IR					nan	nan																									Cd3
ACGCCAGAGTACGATA-1_B-101	ACGCCAGAGTACGATA-1	B	2	False	no IR	no IR	no IR					nan	nan																									Cd3
ACGCCAGAGTTATCGC-1_B-101	ACGCCAGAGTTATCGC-1	B	1	False	no IR	no IR	no IR					nan	nan																									Cd3
ACGCCAGAGTTCCACA-1_B-101	ACGCCAGAGTTCCACA-1	B	2	False	no IR	no IR	no IR					nan	nan																									Cd3
ACGCCAGGTCGAATCT-1_B-101	ACGCCAGGTCGAATCT-1	B	2	False	no IR	no IR	no IR					nan	nan																									Cd3
ACGCCAGGTTCAGACT-1_B-101	ACGCCAGGTTCAGACT-1	B	1	False	no IR	no IR	no IR					nan	nan																									Cd3
ACGCCAGTCAACGCTA-1_B-101	ACGCCAGTCAACGCTA-1	B	1	False	no IR	no IR	no IR					nan	nan																									Cd3
ACGCCAGTCAAGGCTT-1_B-101	ACGCCAGTCAAGGCTT-1	B	1	False	no IR	no IR	no IR					nan	nan																									Cd3
ACGCCAGTCCTGCAGG-1_B-101	ACGCCAGTCCTGCAGG-1	B	1	False	no IR	no IR	no IR					nan	nan																									Cd3
ACGCCAGTCTTCATGT-1_B-101	ACGCCAGTCTTCATGT-1	B	1	False	no IR	no IR	no IR					nan	nan																									Cd3
ACGCCGAAGTAGTGCG-1_B-101	ACGCCGAAGTAGTGCG-1	B	2	False	no IR	no IR	no IR					nan	nan																									Cd3
ACGCCGAAGTCGATAA-1_B-101	ACGCCGAAGTCGATAA-1	B	1	False	no IR	no IR	no IR					nan	nan																									Cd3
ACGCCGACAGTTAACC-1_B-101	ACGCCGACAGTTAACC-1	B	1	False	no IR	no IR	no IR					nan	nan																									Cd3
ACGCCGACATTGGTAC-1_B-101	ACGCCGACATTGGTAC-1	B	1	False	no IR	no IR	no IR					nan	nan																									Cd3
ACGCCGAGTACCGTTA-1_B-101	ACGCCGAGTACCGTTA-1	B	1	False	no IR	no IR	no IR					nan	nan																									Cd3
ACGCCGAGTCCGTGAC-1_B-101	ACGCCGAGTCCGTGAC-1	B	1	False	no IR	no IR	no IR					nan	nan																									Cd3
ACGCCGAGTCCGTTAA-1_B-101	ACGCCGAGTCCGTTAA-1	B	1	False	no IR	no IR	no IR					nan	nan																									Cd3
ACGCCGAGTCGCGAAA-1_B-101	ACGCCGAGTCGCGAAA-1	B	1	False	no IR	no IR	no IR					nan	nan																									Cd3
ACGCCGAGTGTTGAGG-1_B-101	ACGCCGAGTGTTGAGG-1	B	9	False	no IR	no IR	no IR					nan	nan																									Cd3
ACGCCGATCAAACCAC-1_B-101	ACGCCGATCAAACCAC-1	B	1	False	no IR	no IR	no IR					nan	nan																									Cd3
ACGGAGAAGATATACG-1_B-101	ACGGAGAAGATATACG-1	B	1	False	no IR	no IR	no IR					nan	nan																									Cd3
ACGGAGAAGCAGGTCA-1_B-101	ACGGAGAAGCAGGTCA-1	B	1	False	no IR	no IR	no IR					nan	nan																									Cd3
ACGGAGAAGCTGTCTA-1_B-101	ACGGAGAAGCTGTCTA-1	B	2	False	no IR	no IR	no IR					nan	nan																									Cd3
ACGGAGACAATACGCT-1_B-101	ACGGAGACAATACGCT-1	B	2	False	no IR	no IR	no IR					nan	nan																									Cd3
ACGGAGACACCAACCG-1_B-101	ACGGAGACACCAACCG-1	B	1	False	no IR	no IR	no IR					nan	nan																									Cd3
ACGGAGACACTGAAGG-1_B-101	ACGGAGACACTGAAGG-1	B	1	False	no IR	no IR	no IR					nan	nan																									Cd3
ACGGAGACAGCGAACA-1_B-101	ACGGAGACAGCGAACA-1	B	1	False	no IR	no IR	no IR					nan	nan																									Cd3
ACGGAGACATATACGC-1_B-101	ACGGAGACATATACGC-1	B	2	False	no IR	no IR	no IR					nan	nan																									Cd3
ACGGAGACATCCGCGA-1_B-101	ACGGAGACATCCGCGA-1	B	5	False	no IR	no IR	no IR					nan	nan																									Cd3
ACGGAGACATCGGGTC-1_B-101	ACGGAGACATCGGGTC-1	B	1	False	no IR	no IR	no IR					nan	nan																									Cd3
ACGGAGAGTAGCTCCG-1_B-101	ACGGAGAGTAGCTCCG-1	B	1	False	no IR	no IR	no IR					nan	nan																									Cd3
ACGGAGAGTATATCCG-1_B-101	ACGGAGAGTATATCCG-1	B	1	False	no IR	no IR	no IR					nan	nan																									Cd3
ACGGAGAGTGGTCCGT-1_B-101	ACGGAGAGTGGTCCGT-1	B	2	False	no IR	no IR	no IR					nan	nan																									Cd3
ACGGAGATCAAGCCTA-1_B-101	ACGGAGATCAAGCCTA-1	B	1	False	no IR	no IR	no IR					nan	nan																									Cd3
ACGGAGATCGTCACGG-1_B-101	ACGGAGATCGTCACGG-1	B	5	False	no IR	no IR	no IR					nan	nan																									Cd3
ACGGAGATCTAGAGTC-1_B-101	ACGGAGATCTAGAGTC-1	B	1	False	no IR	no IR	no IR					nan	nan																									Cd3
ACGGCCAAGCAGACTG-1_B-101	ACGGCCAAGCAGACTG-1	B	4	False	no IR	no IR	no IR					nan	nan																									Cd3
ACGGCCAAGTTAAGTG-1_B-101	ACGGCCAAGTTAAGTG-1	B	5	False	no IR	no IR	no IR					nan	nan																									Cd3
ACGGCCACACACCGCA-1_B-101	ACGGCCACACACCGCA-1	B	1	False	no IR	no IR	no IR					nan	nan																									Cd3
ACGGCCACACCTCGGA-1_B-101	ACGGCCACACCTCGGA-1	B	2	False	no IR	no IR	no IR					nan	nan																									Cd3
ACGGCCACAGGCGATA-1_B-101	ACGGCCACAGGCGATA-1	B	2	False	no IR	no IR	no IR					nan	nan																									Cd3
ACGGCCAGTACCCAAT-1_B-101	ACGGCCAGTACCCAAT-1	B	1	False	no IR	no IR	no IR					nan	nan																									Cd3
ACGGCCAGTAGAGTGC-1_B-101	ACGGCCAGTAGAGTGC-1	B	1	False	no IR	no IR	no IR					nan	nan																									Cd3
ACGGCCAGTCCGAACC-1_B-101	ACGGCCAGTCCGAACC-1	B	1	False	no IR	no IR	no IR					nan	nan																									Cd3
ACGGCCAGTCTCCACT-1_B-101	ACGGCCAGTCTCCACT-1	B	2	False	no IR	no IR	no IR					nan	nan																									Cd3
ACGGCCATCATTGCGA-1_B-101	ACGGCCATCATTGCGA-1	B	2	False	no IR	no IR	no IR					nan	nan																									Cd3
ACGGGCTCAGACGTAG-1_B-101	ACGGGCTCAGACGTAG-1	B	5	False	no IR	no IR	no IR					nan	nan																									Cd3
ACGGGCTGTCTAAACC-1_B-101	ACGGGCTGTCTAAACC-1	B	2	False	no IR	no IR	no IR					nan	nan																									Cd3
ACGGGCTGTCTCTCGT-1_B-101	ACGGGCTGTCTCTCGT-1	B	16	False	no IR	no IR	no IR					nan	nan																									Cd3
ACGGGCTTCTGGAGCC-1_B-101	ACGGGCTTCTGGAGCC-1	B	2	False	no IR	no IR	no IR					nan	nan																									Cd3
ACGGGTCAGACAATAC-1_B-101	ACGGGTCAGACAATAC-1	B	1	False	no IR	no IR	no IR					nan	nan																									Cd3
ACGGGTCAGAGCTTCT-1_B-101	ACGGGTCAGAGCTTCT-1	B	2	False	no IR	no IR	no IR					nan	nan																									Cd3
ACGGGTCAGCTAGTGG-1_B-101	ACGGGTCAGCTAGTGG-1	B	8	False	no IR	no IR	no IR					nan	nan																									Cd3
ACGGGTCAGTGTTTGC-1_B-101	ACGGGTCAGTGTTTGC-1	B	1	False	no IR	no IR	no IR					nan	nan																									Cd3
ACGGGTCCAAGGGTCA-1_B-101	ACGGGTCCAAGGGTCA-1	B	4	False	no IR	no IR	no IR					nan	nan																									Cd3
ACGGGTCGTAAGTAGT-1_B-101	ACGGGTCGTAAGTAGT-1	B	2	False	no IR	no IR	no IR					nan	nan																									Cd3
ACGGGTCGTCCGTCAG-1_B-101	ACGGGTCGTCCGTCAG-1	B	2	False	no IR	no IR	no IR					nan	nan																									Cd3
ACGGGTCGTGTTTGTG-1_B-101	ACGGGTCGTGTTTGTG-1	B	1	False	no IR	no IR	no IR					nan	nan																									Cd3
ACGGGTCGTTACAGAA-1_B-101	ACGGGTCGTTACAGAA-1	B	2	False	no IR	no IR	no IR					nan	nan																									Cd3
ACGGGTCTCAAACGGG-1_B-101	ACGGGTCTCAAACGGG-1	B	2	False	no IR	no IR	no IR					nan	nan																									Cd3
ACGGGTCTCGGAAATA-1_B-101	ACGGGTCTCGGAAATA-1	B	4	False	no IR	no IR	no IR					nan	nan																									Cd3
ACGGGTCTCTGCTGCT-1_B-101	ACGGGTCTCTGCTGCT-1	B	1	False	no IR	no IR	no IR					nan	nan																									Cd3
ACGGGTCTCTTCCTTC-1_B-101	ACGGGTCTCTTCCTTC-1	B	1	False	no IR	no IR	no IR					nan	nan																									Cd3
ACGTCAAAGAGTGAGA-1_B-101	ACGTCAAAGAGTGAGA-1	B	1	False	no IR	no IR	no IR					nan	nan																									Cd3
ACGTCAAAGCTCCCAG-1_B-101	ACGTCAAAGCTCCCAG-1	B	1	False	no IR	no IR	no IR					nan	nan																									Cd3
ACGTCAAAGTGAACAT-1_B-101	ACGTCAAAGTGAACAT-1	B	2	False	no IR	no IR	no IR					nan	nan																									Cd3
ACGTCAACAAAGAATC-1_B-101	ACGTCAACAAAGAATC-1	B	2	False	no IR	no IR	no IR					nan	nan																									Cd3
ACGTCAACAGTCCTTC-1_B-101	ACGTCAACAGTCCTTC-1	B	1	False	no IR	no IR	no IR					nan	nan																									Cd3
ACGTCAAGTAAAGTCA-1_B-101	ACGTCAAGTAAAGTCA-1	B	4	False	no IR	no IR	no IR					nan	nan																									Cd3
ACGTCAAGTACTTAGC-1_B-101	ACGTCAAGTACTTAGC-1	B	2	False	no IR	no IR	no IR					nan	nan																									Cd3
ACGTCAAGTGCTTCTC-1_B-101	ACGTCAAGTGCTTCTC-1	B	1	False	no IR	no IR	no IR					nan	nan																									Cd3
ACGTCAAGTGGTAACG-1_B-101	ACGTCAAGTGGTAACG-1	B	1	False	no IR	no IR	no IR					nan	nan																									Cd3
ACGTCAAGTTACAGAA-1_B-101	ACGTCAAGTTACAGAA-1	B	1	False	no IR	no IR	no IR					nan	nan																									Cd3
ACGTCAATCCGTTGCT-1_B-101	ACGTCAATCCGTTGCT-1	B	1	False	no IR	no IR	no IR					nan	nan																									Cd3
ACTATCTCAAGCCCAC-1_B-101	ACTATCTCAAGCCCAC-1	B	2	False	no IR	no IR	no IR					nan	nan																									Cd3
ACTATCTCATACAGCT-1_B-101	ACTATCTCATACAGCT-1	B	1	False	no IR	no IR	no IR					nan	nan																									Cd3
ACTATCTCATTTCAGG-1_B-101	ACTATCTCATTTCAGG-1	B	1	False	no IR	no IR	no IR					nan	nan																									Cd3
ACTATCTGTAGATTAG-1_B-101	ACTATCTGTAGATTAG-1	B	1	False	no IR	no IR	no IR					nan	nan																									Cd3
ACTATCTGTCTGATCA-1_B-101	ACTATCTGTCTGATCA-1	B	2	False	no IR	no IR	no IR					nan	nan																									Cd3
ACTATCTGTGAGTATA-1_B-101	ACTATCTGTGAGTATA-1	B	2	False	no IR	no IR	no IR					nan	nan																									Cd3
ACTATCTTCGTTACAG-1_B-101	ACTATCTTCGTTACAG-1	B	9	False	no IR	no IR	no IR					nan	nan																									Cd3
ACTGAACAGAGGTAGA-1_B-101	ACTGAACAGAGGTAGA-1	B	4	False	no IR	no IR	no IR					nan	nan																									Cd3
ACTGAACAGATATGGT-1_B-101	ACTGAACAGATATGGT-1	B	1	False	no IR	no IR	no IR					nan	nan																									Cd3
ACTGAACAGATCGGGT-1_B-101	ACTGAACAGATCGGGT-1	B	1	False	no IR	no IR	no IR					nan	nan																									Cd3
ACTGAACCAACGATGG-1_B-101	ACTGAACCAACGATGG-1	B	1	False	no IR	no IR	no IR					nan	nan																									Cd3
ACTGAACCATGCCTAA-1_B-101	ACTGAACCATGCCTAA-1	B	5	False	no IR	no IR	no IR					nan	nan																									Cd3
ACTGAACGTCGAGATG-1_B-101	ACTGAACGTCGAGATG-1	B	1	False	no IR	no IR	no IR					nan	nan																									Cd3
ACTGAACTCATGTCCC-1_B-101	ACTGAACTCATGTCCC-1	B	4	False	no IR	no IR	no IR					nan	nan																									Cd3
ACTGAACTCGTGGGAA-1_B-101	ACTGAACTCGTGGGAA-1	B	2	False	no IR	no IR	no IR					nan	nan																									Cd3
ACTGAACTCTAACTTC-1_B-101	ACTGAACTCTAACTTC-1	B	2	False	no IR	no IR	no IR					nan	nan																									Cd3
ACTGAGTCATCCTTGC-1_B-101	ACTGAGTCATCCTTGC-1	B	1	False	no IR	no IR	no IR					nan	nan																									Cd3
ACTGAGTCATCTCGCT-1_B-101	ACTGAGTCATCTCGCT-1	B	2	False	no IR	no IR	no IR					nan	nan																									Cd3
ACTGAGTGTAGGCATG-1_B-101	ACTGAGTGTAGGCATG-1	B	1	False	no IR	no IR	no IR					nan	nan																									Cd3
ACTGAGTGTGAACCTT-1_B-101	ACTGAGTGTGAACCTT-1	B	1	False	no IR	no IR	no IR					nan	nan																									Cd3
ACTGAGTGTTTCGCTC-1_B-101	ACTGAGTGTTTCGCTC-1	B	1	False	no IR	no IR	no IR					nan	nan																									Cd3
ACTGAGTTCCAGAAGG-1_B-101	ACTGAGTTCCAGAAGG-1	B	1	False	no IR	no IR	no IR					nan	nan																									Cd3
ACTGAGTTCGCCTGTT-1_B-101	ACTGAGTTCGCCTGTT-1	B	2	False	no IR	no IR	no IR					nan	nan																									Cd3
ACTGAGTTCTCGCTTG-1_B-101	ACTGAGTTCTCGCTTG-1	B	2	False	no IR	no IR	no IR					nan	nan																									Cd3
ACTGAGTTCTCTTATG-1_B-101	ACTGAGTTCTCTTATG-1	B	1	False	no IR	no IR	no IR					nan	nan																									Cd3
ACTGAGTTCTGCCCTA-1_B-101	ACTGAGTTCTGCCCTA-1	B	1	False	no IR	no IR	no IR					nan	nan																									Cd3
ACTGATGAGCTAAACA-1_B-101	ACTGATGAGCTAAACA-1	B	1	False	no IR	no IR	no IR					nan	nan																									Cd3
ACTGATGAGCTAACTC-1_B-101	ACTGATGAGCTAACTC-1	B	1	False	no IR	no IR	no IR					nan	nan																									Cd3
ACTGATGAGGGTATCG-1_B-101	ACTGATGAGGGTATCG-1	B	1	False	no IR	no IR	no IR					nan	nan																									Cd3
ACTGATGAGGTGCACA-1_B-101	ACTGATGAGGTGCACA-1	B	1	False	no IR	no IR	no IR					nan	nan																									Cd3
ACTGATGCAAGACACG-1_B-101	ACTGATGCAAGACACG-1	B	1	False	no IR	no IR	no IR					nan	nan																									Cd3
ACTGATGCATGAAGTA-1_B-101	ACTGATGCATGAAGTA-1	B	1	False	no IR	no IR	no IR					nan	nan																									Cd3
ACTGATGGTCTAGCCG-1_B-101	ACTGATGGTCTAGCCG-1	B	1	False	no IR	no IR	no IR					nan	nan																									Cd3
ACTGCTCAGACAATAC-1_B-101	ACTGCTCAGACAATAC-1	B	1	False	no IR	no IR	no IR					nan	nan																									Cd3
ACTGCTCAGGTTACCT-1_B-101	ACTGCTCAGGTTACCT-1	B	1	False	no IR	no IR	no IR					nan	nan																									Cd3
ACTGCTCCAATGTAAG-1_B-101	ACTGCTCCAATGTAAG-1	B	1	False	no IR	no IR	no IR					nan	nan																									Cd3
ACTGCTCCACTTAAGC-1_B-101	ACTGCTCCACTTAAGC-1	B	1	False	no IR	no IR	no IR					nan	nan																									Cd3
ACTGCTCCAGCTCGCA-1_B-101	ACTGCTCCAGCTCGCA-1	B	1	False	no IR	no IR	no IR					nan	nan																									Cd3
ACTGCTCGTGCCTTGG-1_B-101	ACTGCTCGTGCCTTGG-1	B	2	False	no IR	no IR	no IR					nan	nan																									Cd3
ACTGCTCGTTAAAGAC-1_B-101	ACTGCTCGTTAAAGAC-1	B	1	False	no IR	no IR	no IR					nan	nan																									Cd3
ACTGCTCGTTACAGAA-1_B-101	ACTGCTCGTTACAGAA-1	B	2	False	no IR	no IR	no IR					nan	nan																									Cd3
ACTGCTCGTTCGCGAC-1_B-101	ACTGCTCGTTCGCGAC-1	B	2	False	no IR	no IR	no IR					nan	nan																									Cd3
ACTGCTCTCAATACCG-1_B-101	ACTGCTCTCAATACCG-1	B	2	False	no IR	no IR	no IR					nan	nan																									Cd3
ACTGCTCTCGACAGCC-1_B-101	ACTGCTCTCGACAGCC-1	B	1	False	no IR	no IR	no IR					nan	nan																									Cd3
ACTGCTCTCGGCCGAT-1_B-101	ACTGCTCTCGGCCGAT-1	B	2	False	no IR	no IR	no IR					nan	nan																									Cd3
ACTGCTCTCGTTACGA-1_B-101	ACTGCTCTCGTTACGA-1	B	1	False	no IR	no IR	no IR					nan	nan																									Cd3
ACTGCTCTCTTGGGTA-1_B-101	ACTGCTCTCTTGGGTA-1	B	1	False	no IR	no IR	no IR					nan	nan																									Cd3
ACTGTCCAGAATGTGT-1_B-101	ACTGTCCAGAATGTGT-1	B	1	False	no IR	no IR	no IR					nan	nan																									Cd3
ACTGTCCAGTGAAGAG-1_B-101	ACTGTCCAGTGAAGAG-1	B	1	False	no IR	no IR	no IR					nan	nan																									Cd3
ACTGTCCCAACACGCC-1_B-101	ACTGTCCCAACACGCC-1	B	9	False	no IR	no IR	no IR					nan	nan																									Cd3
ACTGTCCCACGACTCG-1_B-101	ACTGTCCCACGACTCG-1	B	1	False	no IR	no IR	no IR					nan	nan																									Cd3
ACTGTCCCATGTCGAT-1_B-101	ACTGTCCCATGTCGAT-1	B	2	False	no IR	no IR	no IR					nan	nan																									Cd3
ACTGTCCGTACCGAGA-1_B-101	ACTGTCCGTACCGAGA-1	B	1	False	no IR	no IR	no IR					nan	nan																									Cd3
ACTGTCCGTGTAACGG-1_B-101	ACTGTCCGTGTAACGG-1	B	2	False	no IR	no IR	no IR					nan	nan																									Cd3
ACTGTCCGTTCAGTAC-1_B-101	ACTGTCCGTTCAGTAC-1	B	1	False	no IR	no IR	no IR					nan	nan																									Cd3
ACTGTCCGTTTAGCTG-1_B-101	ACTGTCCGTTTAGCTG-1	B	1	False	no IR	no IR	no IR					nan	nan																									Cd3
ACTGTCCTCACGACTA-1_B-101	ACTGTCCTCACGACTA-1	B	1	False	no IR	no IR	no IR					nan	nan																									Cd3
ACTGTCCTCACGGTTA-1_B-101	ACTGTCCTCACGGTTA-1	B	4	False	no IR	no IR	no IR					nan	nan																									Cd3
ACTGTCCTCAGCATGT-1_B-101	ACTGTCCTCAGCATGT-1	B	1	False	no IR	no IR	no IR					nan	nan																									Cd3
ACTGTCCTCGCAAGCC-1_B-101	ACTGTCCTCGCAAGCC-1	B	5	False	no IR	no IR	no IR					nan	nan																									Cd3
ACTGTCCTCTCGGACG-1_B-101	ACTGTCCTCTCGGACG-1	B	1	False	no IR	no IR	no IR					nan	nan																									Cd3
ACTGTCCTCTTACCGC-1_B-101	ACTGTCCTCTTACCGC-1	B	2	False	no IR	no IR	no IR					nan	nan																									Cd3
ACTTACTAGACAGAGA-1_B-101	ACTTACTAGACAGAGA-1	B	1	False	no IR	no IR	no IR					nan	nan																									Cd3
ACTTACTCACCAGCAC-1_B-101	ACTTACTCACCAGCAC-1	B	1	False	no IR	no IR	no IR					nan	nan																									Cd3
ACTTACTTCGTTTGCC-1_B-101	ACTTACTTCGTTTGCC-1	B	2	False	no IR	no IR	no IR					nan	nan																									Cd3
ACTTGTTAGATGTTAG-1_B-101	ACTTGTTAGATGTTAG-1	B	5	False	no IR	no IR	no IR					nan	nan																									Cd3
ACTTGTTAGTACGCGA-1_B-101	ACTTGTTAGTACGCGA-1	B	1	False	no IR	no IR	no IR					nan	nan																									Cd3
ACTTGTTAGTATCGAA-1_B-101	ACTTGTTAGTATCGAA-1	B	1	False	no IR	no IR	no IR					nan	nan																									Cd3
ACTTGTTAGTCCAGGA-1_B-101	ACTTGTTAGTCCAGGA-1	B	1	False	no IR	no IR	no IR					nan	nan																									Cd3
ACTTGTTCAGCGTTCG-1_B-101	ACTTGTTCAGCGTTCG-1	B	5	False	no IR	no IR	no IR					nan	nan																									Cd3
ACTTGTTGTCAGAAGC-1_B-101	ACTTGTTGTCAGAAGC-1	B	2	False	no IR	no IR	no IR					nan	nan																									Cd3
ACTTGTTTCATAGCAC-1_B-101	ACTTGTTTCATAGCAC-1	B	2	False	no IR	no IR	no IR					nan	nan																									Cd3
ACTTGTTTCTCCTATA-1_B-101	ACTTGTTTCTCCTATA-1	B	9	False	no IR	no IR	no IR					nan	nan																									Cd3
ACTTTCAAGAGCTATA-1_B-101	ACTTTCAAGAGCTATA-1	B	1	False	no IR	no IR	no IR					nan	nan																									Cd3
ACTTTCAAGCCCTAAT-1_B-101	ACTTTCAAGCCCTAAT-1	B	1	False	no IR	no IR	no IR					nan	nan																									Cd3
ACTTTCAAGGAGCGTT-1_B-101	ACTTTCAAGGAGCGTT-1	B	1	False	no IR	no IR	no IR					nan	nan																									Cd3
ACTTTCACACCTCGGA-1_B-101	ACTTTCACACCTCGGA-1	B	2	False	no IR	no IR	no IR					nan	nan																									Cd3
ACTTTCACACTCGACG-1_B-101	ACTTTCACACTCGACG-1	B	1	False	no IR	no IR	no IR					nan	nan																									Cd3
ACTTTCACATACCATG-1_B-101	ACTTTCACATACCATG-1	B	1	False	no IR	no IR	no IR					nan	nan																									Cd3
ACTTTCAGTAAGAGAG-1_B-101	ACTTTCAGTAAGAGAG-1	B	2	False	no IR	no IR	no IR					nan	nan																									Cd3
ACTTTCATCGTACGGC-1_B-101	ACTTTCATCGTACGGC-1	B	1	False	no IR	no IR	no IR					nan	nan																									Cd3
ACTTTCATCTGTTGAG-1_B-101	ACTTTCATCTGTTGAG-1	B	1	False	no IR	no IR	no IR					nan	nan																									Cd3
AGAATAGAGTGGGATC-1_B-101	AGAATAGAGTGGGATC-1	B	1	False	no IR	no IR	no IR					nan	nan																									Cd3
AGAATAGCAAACTGTC-1_B-101	AGAATAGCAAACTGTC-1	B	1	False	no IR	no IR	no IR					nan	nan																									Cd3
AGAATAGCAGACAGGT-1_B-101	AGAATAGCAGACAGGT-1	B	1	False	no IR	no IR	no IR					nan	nan																									Cd3
AGAATAGCATACTACG-1_B-101	AGAATAGCATACTACG-1	B	1	False	no IR	no IR	no IR					nan	nan																									Cd3
AGAATAGGTCATATCG-1_B-101	AGAATAGGTCATATCG-1	B	1	False	no IR	no IR	no IR					nan	nan																									Cd3
AGAATAGTCAGTCAGT-1_B-101	AGAATAGTCAGTCAGT-1	B	1	False	no IR	no IR	no IR					nan	nan																									Cd3
AGAATAGTCCTTTACA-1_B-101	AGAATAGTCCTTTACA-1	B	1	False	no IR	no IR	no IR					nan	nan																									Cd3
AGAATAGTCTAACTTC-1_B-101	AGAATAGTCTAACTTC-1	B	2	False	no IR	no IR	no IR					nan	nan																									Cd3
AGACGTTAGACAATAC-1_B-101	AGACGTTAGACAATAC-1	B	1	False	no IR	no IR	no IR					nan	nan																									Cd3
AGACGTTGTATATCCG-1_B-101	AGACGTTGTATATCCG-1	B	1	False	no IR	no IR	no IR					nan	nan																									Cd3
AGACGTTGTCGCCATG-1_B-101	AGACGTTGTCGCCATG-1	B	2	False	no IR	no IR	no IR					nan	nan																									Cd3
AGACGTTGTGACGCCT-1_B-101	AGACGTTGTGACGCCT-1	B	9	False	no IR	no IR	no IR					nan	nan																									Cd3
AGACGTTGTGGTTTCA-1_B-101	AGACGTTGTGGTTTCA-1	B	2	False	no IR	no IR	no IR					nan	nan																									Cd3
AGACGTTGTGTAACGG-1_B-101	AGACGTTGTGTAACGG-1	B	1	False	no IR	no IR	no IR					nan	nan																									Cd3
AGACGTTGTTATCCGA-1_B-101	AGACGTTGTTATCCGA-1	B	5	False	no IR	no IR	no IR					nan	nan																									Cd3
AGACGTTGTTGAGTTC-1_B-101	AGACGTTGTTGAGTTC-1	B	1	False	no IR	no IR	no IR					nan	nan																									Cd3
AGACGTTTCCACTCCA-1_B-101	AGACGTTTCCACTCCA-1	B	1	False	no IR	no IR	no IR					nan	nan																									Cd3
AGACGTTTCGGGAGTA-1_B-101	AGACGTTTCGGGAGTA-1	B	1	False	no IR	no IR	no IR					nan	nan																									Cd3
AGAGCGACAGCTGCAC-1_B-101	AGAGCGACAGCTGCAC-1	B	2	False	no IR	no IR	no IR					nan	nan																									Cd3
AGAGCGACATACAGCT-1_B-101	AGAGCGACATACAGCT-1	B	1	False	no IR	no IR	no IR					nan	nan																									Cd3
AGAGCGAGTATATGGA-1_B-101	AGAGCGAGTATATGGA-1	B	2	False	no IR	no IR	no IR					nan	nan																									Cd3
AGAGCGATCGTGACAT-1_B-101	AGAGCGATCGTGACAT-1	B	1	False	no IR	no IR	no IR					nan	nan																									Cd3
AGAGCGATCTAACTGG-1_B-101	AGAGCGATCTAACTGG-1	B	1	False	no IR	no IR	no IR					nan	nan																									Cd3
AGAGCGATCTCAAGTG-1_B-101	AGAGCGATCTCAAGTG-1	B	2	False	no IR	no IR	no IR					nan	nan																									Cd3
AGAGCTTAGCTACCTA-1_B-101	AGAGCTTAGCTACCTA-1	B	2	False	no IR	no IR	no IR					nan	nan																									Cd3
AGAGCTTAGCTGCGAA-1_B-101	AGAGCTTAGCTGCGAA-1	B	2	False	no IR	no IR	no IR					nan	nan																									Cd3
AGAGCTTAGGTCGGAT-1_B-101	AGAGCTTAGGTCGGAT-1	B	2	False	no IR	no IR	no IR					nan	nan																									Cd3
AGAGCTTAGTCACGCC-1_B-101	AGAGCTTAGTCACGCC-1	B	2	False	no IR	no IR	no IR					nan	nan																									Cd3
AGAGCTTCAATGGAGC-1_B-101	AGAGCTTCAATGGAGC-1	B	2	False	no IR	no IR	no IR					nan	nan																									Cd3
AGAGCTTGTGAGCGAT-1_B-101	AGAGCTTGTGAGCGAT-1	B	1	False	no IR	no IR	no IR					nan	nan																									Cd3
AGAGCTTGTGGTACAG-1_B-101	AGAGCTTGTGGTACAG-1	B	2	False	no IR	no IR	no IR					nan	nan																									Cd3
AGAGCTTTCGATAGAA-1_B-101	AGAGCTTTCGATAGAA-1	B	1	False	no IR	no IR	no IR					nan	nan																									Cd3
AGAGTGGAGAGACTAT-1_B-101	AGAGTGGAGAGACTAT-1	B	4	False	no IR	no IR	no IR					nan	nan																									Cd3
AGAGTGGAGAGGTTGC-1_B-101	AGAGTGGAGAGGTTGC-1	B	1	False	no IR	no IR	no IR					nan	nan																									Cd3
AGAGTGGAGATCGGGT-1_B-101	AGAGTGGAGATCGGGT-1	B	2	False	no IR	no IR	no IR					nan	nan																									Cd3
AGAGTGGCAAACGTGG-1_B-101	AGAGTGGCAAACGTGG-1	B	2	False	no IR	no IR	no IR					nan	nan																									Cd3
AGAGTGGCAGGATTGG-1_B-101	AGAGTGGCAGGATTGG-1	B	1	False	no IR	no IR	no IR					nan	nan																									Cd3
AGAGTGGGTAGCCTCG-1_B-101	AGAGTGGGTAGCCTCG-1	B	1	False	no IR	no IR	no IR					nan	nan																									Cd3
AGAGTGGGTCGCGGTT-1_B-101	AGAGTGGGTCGCGGTT-1	B	1	False	no IR	no IR	no IR					nan	nan																									Cd3
AGAGTGGGTGCTCTTC-1_B-101	AGAGTGGGTGCTCTTC-1	B	1	False	no IR	no IR	no IR					nan	nan																									Cd3
AGAGTGGGTGGGTCAA-1_B-101	AGAGTGGGTGGGTCAA-1	B	2	False	no IR	no IR	no IR					nan	nan																									Cd3
AGAGTGGTCACCCTCA-1_B-101	AGAGTGGTCACCCTCA-1	B	9	False	no IR	no IR	no IR					nan	nan																									Cd3
AGAGTGGTCAGAGACG-1_B-101	AGAGTGGTCAGAGACG-1	B	2	False	no IR	no IR	no IR					nan	nan																									Cd3
AGAGTGGTCGGCGGTT-1_B-101	AGAGTGGTCGGCGGTT-1	B	1	False	no IR	no IR	no IR					nan	nan																									Cd3
AGATCTGAGAACAACT-1_B-101	AGATCTGAGAACAACT-1	B	1	False	no IR	no IR	no IR					nan	nan																									Cd3
AGATCTGAGACTAGAT-1_B-101	AGATCTGAGACTAGAT-1	B	1	False	no IR	no IR	no IR					nan	nan																									Cd3
AGATCTGAGTGATCGG-1_B-101	AGATCTGAGTGATCGG-1	B	2	False	no IR	no IR	no IR					nan	nan																									Cd3
AGATCTGAGTTAGGTA-1_B-101	AGATCTGAGTTAGGTA-1	B	2	False	no IR	no IR	no IR					nan	nan																									Cd3
AGATCTGCAACAACCT-1_B-101	AGATCTGCAACAACCT-1	B	1	False	no IR	no IR	no IR					nan	nan																									Cd3
AGATCTGCAAGTACCT-1_B-101	AGATCTGCAAGTACCT-1	B	1	False	no IR	no IR	no IR					nan	nan																									Cd3
AGATCTGCAGGTGCCT-1_B-101	AGATCTGCAGGTGCCT-1	B	1	False	no IR	no IR	no IR					nan	nan																									Cd3
AGATCTGCAGTCAGAG-1_B-101	AGATCTGCAGTCAGAG-1	B	1	False	no IR	no IR	no IR					nan	nan																									Cd3
AGATCTGCATGTCTCC-1_B-101	AGATCTGCATGTCTCC-1	B	2	False	no IR	no IR	no IR					nan	nan																									Cd3
AGATCTGGTATATGAG-1_B-101	AGATCTGGTATATGAG-1	B	1	False	no IR	no IR	no IR					nan	nan																									Cd3
AGATCTGGTCGGCACT-1_B-101	AGATCTGGTCGGCACT-1	B	4	False	no IR	no IR	no IR					nan	nan																									Cd3
AGATCTGGTTACGACT-1_B-101	AGATCTGGTTACGACT-1	B	1	False	no IR	no IR	no IR					nan	nan																									Cd3
AGATCTGGTTCAGACT-1_B-101	AGATCTGGTTCAGACT-1	B	1	False	no IR	no IR	no IR					nan	nan																									Cd3
AGATCTGTCAAACCAC-1_B-101	AGATCTGTCAAACCAC-1	B	1	False	no IR	no IR	no IR					nan	nan																									Cd3
AGATCTGTCAACGGGA-1_B-101	AGATCTGTCAACGGGA-1	B	1	False	no IR	no IR	no IR					nan	nan																									Cd3
AGATCTGTCCTCAACC-1_B-101	AGATCTGTCCTCAACC-1	B	9	False	no IR	no IR	no IR					nan	nan																									Cd3
AGATCTGTCTCACATT-1_B-101	AGATCTGTCTCACATT-1	B	9	False	no IR	no IR	no IR					nan	nan																									Cd3
AGATTGCAGATCCCAT-1_B-101	AGATTGCAGATCCCAT-1	B	2	False	no IR	no IR	no IR					nan	nan																									Cd3
AGATTGCAGATGCGAC-1_B-101	AGATTGCAGATGCGAC-1	B	1	False	no IR	no IR	no IR					nan	nan																									Cd3
AGATTGCAGCGGCTTC-1_B-101	AGATTGCAGCGGCTTC-1	B	1	False	no IR	no IR	no IR					nan	nan																									Cd3
AGATTGCAGGGTGTGT-1_B-101	AGATTGCAGGGTGTGT-1	B	1	False	no IR	no IR	no IR					nan	nan																									Cd3
AGATTGCAGTGTCCCG-1_B-101	AGATTGCAGTGTCCCG-1	B	1	False	no IR	no IR	no IR					nan	nan																									Cd3
AGATTGCCACCGCTAG-1_B-101	AGATTGCCACCGCTAG-1	B	2	False	no IR	no IR	no IR					nan	nan																									Cd3
AGATTGCCATACTACG-1_B-101	AGATTGCCATACTACG-1	B	1	False	no IR	no IR	no IR					nan	nan																									Cd3
AGATTGCGTCACAAGG-1_B-101	AGATTGCGTCACAAGG-1	B	2	False	no IR	no IR	no IR					nan	nan																									Cd3
AGATTGCGTTGATTGC-1_B-101	AGATTGCGTTGATTGC-1	B	1	False	no IR	no IR	no IR					nan	nan																									Cd3
AGATTGCTCGGTGTTA-1_B-101	AGATTGCTCGGTGTTA-1	B	5	False	no IR	no IR	no IR					nan	nan																									Cd3
AGATTGCTCTCTAAGG-1_B-101	AGATTGCTCTCTAAGG-1	B	1	False	no IR	no IR	no IR					nan	nan																									Cd3
AGCAGCCAGCATGGCA-1_B-101	AGCAGCCAGCATGGCA-1	B	1	False	no IR	no IR	no IR					nan	nan																									Cd3
AGCAGCCAGTATTGGA-1_B-101	AGCAGCCAGTATTGGA-1	B	1	False	no IR	no IR	no IR					nan	nan																									Cd3
AGCAGCCCAACGATGG-1_B-101	AGCAGCCCAACGATGG-1	B	1	False	no IR	no IR	no IR					nan	nan																									Cd3
AGCAGCCCAGCCTGTG-1_B-101	AGCAGCCCAGCCTGTG-1	B	1	False	no IR	no IR	no IR					nan	nan																									Cd3
AGCAGCCGTGAGGGTT-1_B-101	AGCAGCCGTGAGGGTT-1	B	1	False	no IR	no IR	no IR					nan	nan																									Cd3
AGCAGCCTCACTCCTG-1_B-101	AGCAGCCTCACTCCTG-1	B	2	False	no IR	no IR	no IR					nan	nan																									Cd3
AGCAGCCTCGGTCCGA-1_B-101	AGCAGCCTCGGTCCGA-1	B	2	False	no IR	no IR	no IR					nan	nan																									Cd3
AGCAGCCTCTGGTGTA-1_B-101	AGCAGCCTCTGGTGTA-1	B	1	False	no IR	no IR	no IR					nan	nan																									Cd3
AGCAGCCTCTGTGCAA-1_B-101	AGCAGCCTCTGTGCAA-1	B	9	False	no IR	no IR	no IR					nan	nan																									Cd3
AGCATACAGGAGTTTA-1_B-101	AGCATACAGGAGTTTA-1	B	2	False	no IR	no IR	no IR					nan	nan																									Cd3
AGCATACAGGATTCGG-1_B-101	AGCATACAGGATTCGG-1	B	2	False	no IR	no IR	no IR					nan	nan																									Cd3
AGCATACAGGCCCTCA-1_B-101	AGCATACAGGCCCTCA-1	B	1	False	no IR	no IR	no IR					nan	nan																									Cd3
AGCATACAGTACGTTC-1_B-101	AGCATACAGTACGTTC-1	B	1	False	no IR	no IR	no IR					nan	nan																									Cd3
AGCATACCAACGATCT-1_B-101	AGCATACCAACGATCT-1	B	2	False	no IR	no IR	no IR					nan	nan																									Cd3
AGCATACCACACAGAG-1_B-101	AGCATACCACACAGAG-1	B	1	False	no IR	no IR	no IR					nan	nan																									Cd3
AGCATACCAGACGCAA-1_B-101	AGCATACCAGACGCAA-1	B	1	False	no IR	no IR	no IR					nan	nan																									Cd3
AGCATACGTTCAGTAC-1_B-101	AGCATACGTTCAGTAC-1	B	1	False	no IR	no IR	no IR					nan	nan																									Cd3
AGCATACTCATTGCGA-1_B-101	AGCATACTCATTGCGA-1	B	5	False	no IR	no IR	no IR					nan	nan																									Cd3
AGCATACTCGTCACGG-1_B-101	AGCATACTCGTCACGG-1	B	4	False	no IR	no IR	no IR					nan	nan																									Cd3
AGCATACTCTAAGCCA-1_B-101	AGCATACTCTAAGCCA-1	B	1	False	no IR	no IR	no IR					nan	nan																									Cd3
AGCCTAAAGGCCCTCA-1_B-101	AGCCTAAAGGCCCTCA-1	B	1	False	no IR	no IR	no IR					nan	nan																									Cd3
AGCCTAACAAGACACG-1_B-101	AGCCTAACAAGACACG-1	B	1	False	no IR	no IR	no IR					nan	nan																									Cd3
AGCCTAACATAGACTC-1_B-101	AGCCTAACATAGACTC-1	B	4	False	no IR	no IR	no IR					nan	nan																									Cd3
AGCCTAACATGACGGA-1_B-101	AGCCTAACATGACGGA-1	B	1	False	no IR	no IR	no IR					nan	nan																									Cd3
AGCCTAAGTCTAGCGC-1_B-101	AGCCTAAGTCTAGCGC-1	B	1	False	no IR	no IR	no IR					nan	nan																									Cd3
AGCCTAAGTGGTAACG-1_B-101	AGCCTAAGTGGTAACG-1	B	2	False	no IR	no IR	no IR					nan	nan																									Cd3
AGCCTAAGTTCGCGAC-1_B-101	AGCCTAAGTTCGCGAC-1	B	1	False	no IR	no IR	no IR					nan	nan																									Cd3
AGCGGTCAGACTGGGT-1_B-101	AGCGGTCAGACTGGGT-1	B	1	False	no IR	no IR	no IR					nan	nan																									Cd3
AGCGGTCCAACACCTA-1_B-101	AGCGGTCCAACACCTA-1	B	2	False	no IR	no IR	no IR					nan	nan																									Cd3
AGCGGTCGTCAGAGGT-1_B-101	AGCGGTCGTCAGAGGT-1	B	2	False	no IR	no IR	no IR					nan	nan																									Cd3
AGCGGTCGTTCAGTAC-1_B-101	AGCGGTCGTTCAGTAC-1	B	2	False	no IR	no IR	no IR					nan	nan																									Cd3
AGCGGTCTCACCTTAT-1_B-101	AGCGGTCTCACCTTAT-1	B	1	False	no IR	no IR	no IR					nan	nan																									Cd3
AGCGGTCTCGCATGAT-1_B-101	AGCGGTCTCGCATGAT-1	B	1	False	no IR	no IR	no IR					nan	nan																									Cd3
AGCGGTCTCGCTTAGA-1_B-101	AGCGGTCTCGCTTAGA-1	B	2	False	no IR	no IR	no IR					nan	nan																									Cd3
AGCGGTCTCTGATTCT-1_B-101	AGCGGTCTCTGATTCT-1	B	1	False	no IR	no IR	no IR					nan	nan																									Cd3
AGCGTATAGGAACTGC-1_B-101	AGCGTATAGGAACTGC-1	B	1	False	no IR	no IR	no IR					nan	nan																									Cd3
AGCGTATCAAGACACG-1_B-101	AGCGTATCAAGACACG-1	B	1	False	no IR	no IR	no IR					nan	nan																									Cd3
AGCGTATCAATGGACG-1_B-101	AGCGTATCAATGGACG-1	B	1	False	no IR	no IR	no IR					nan	nan																									Cd3
AGCGTATCATCTGGTA-1_B-101	AGCGTATCATCTGGTA-1	B	2	False	no IR	no IR	no IR					nan	nan																									Cd3
AGCGTATGTCAGTGGA-1_B-101	AGCGTATGTCAGTGGA-1	B	1	False	no IR	no IR	no IR					nan	nan																									Cd3
AGCGTATGTCTGGTCG-1_B-101	AGCGTATGTCTGGTCG-1	B	2	False	no IR	no IR	no IR					nan	nan																									Cd3
AGCGTATGTCTTGTCC-1_B-101	AGCGTATGTCTTGTCC-1	B	1	False	no IR	no IR	no IR					nan	nan																									Cd3
AGCGTATTCTTAACCT-1_B-101	AGCGTATTCTTAACCT-1	B	1	False	no IR	no IR	no IR					nan	nan																									Cd3
AGCGTCGCAAGGACTG-1_B-101	AGCGTCGCAAGGACTG-1	B	1	False	no IR	no IR	no IR					nan	nan																									Cd3
AGCGTCGCAGCGAACA-1_B-101	AGCGTCGCAGCGAACA-1	B	1	False	no IR	no IR	no IR					nan	nan																									Cd3
AGCGTCGCATCTGGTA-1_B-101	AGCGTCGCATCTGGTA-1	B	2	False	no IR	no IR	no IR					nan	nan																									Cd3
AGCGTCGCATGCCACG-1_B-101	AGCGTCGCATGCCACG-1	B	1	False	no IR	no IR	no IR					nan	nan																									Cd3
AGCTCCTAGCAACGGT-1_B-101	AGCTCCTAGCAACGGT-1	B	5	False	no IR	no IR	no IR					nan	nan																									Cd3
AGCTCCTGTAGCGCTC-1_B-101	AGCTCCTGTAGCGCTC-1	B	1	False	no IR	no IR	no IR					nan	nan																									Cd3
AGCTCCTGTCCGTTAA-1_B-101	AGCTCCTGTCCGTTAA-1	B	2	False	no IR	no IR	no IR					nan	nan																									Cd3
AGCTCCTGTGCTCTTC-1_B-101	AGCTCCTGTGCTCTTC-1	B	2	False	no IR	no IR	no IR					nan	nan																									Cd3
AGCTCCTGTTTGGCGC-1_B-101	AGCTCCTGTTTGGCGC-1	B	5	False	no IR	no IR	no IR					nan	nan																									Cd3
AGCTCCTTCCCTAATT-1_B-101	AGCTCCTTCCCTAATT-1	B	1	False	no IR	no IR	no IR					nan	nan																									Cd3
AGCTCCTTCCTGCCAT-1_B-101	AGCTCCTTCCTGCCAT-1	B	1	False	no IR	no IR	no IR					nan	nan																									Cd3
AGCTCCTTCTGTCTCG-1_B-101	AGCTCCTTCTGTCTCG-1	B	1	False	no IR	no IR	no IR					nan	nan																									Cd3
AGCTCTCAGATATGGT-1_B-101	AGCTCTCAGATATGGT-1	B	1	False	no IR	no IR	no IR					nan	nan																									Cd3
AGCTCTCAGATGCCAG-1_B-101	AGCTCTCAGATGCCAG-1	B	4	False	no IR	no IR	no IR					nan	nan																									Cd3
AGCTCTCAGCACACAG-1_B-101	AGCTCTCAGCACACAG-1	B	1	False	no IR	no IR	no IR					nan	nan																									Cd3
AGCTCTCAGCCACGCT-1_B-101	AGCTCTCAGCCACGCT-1	B	2	False	no IR	no IR	no IR					nan	nan																									Cd3
AGCTCTCAGGTGCAAC-1_B-101	AGCTCTCAGGTGCAAC-1	B	1	False	no IR	no IR	no IR					nan	nan																									Cd3
AGCTCTCAGTGATCGG-1_B-101	AGCTCTCAGTGATCGG-1	B	1	False	no IR	no IR	no IR					nan	nan																									Cd3
AGCTCTCCAATCGGTT-1_B-101	AGCTCTCCAATCGGTT-1	B	2	False	no IR	no IR	no IR					nan	nan																									Cd3
AGCTCTCGTTCCCTTG-1_B-101	AGCTCTCGTTCCCTTG-1	B	1	False	no IR	no IR	no IR					nan	nan																									Cd3
AGCTCTCTCATCATTC-1_B-101	AGCTCTCTCATCATTC-1	B	1	False	no IR	no IR	no IR					nan	nan																									Cd3
AGCTCTCTCCCAGGTG-1_B-101	AGCTCTCTCCCAGGTG-1	B	5	False	no IR	no IR	no IR					nan	nan																									Cd3
AGCTTGAAGTAACCCT-1_B-101	AGCTTGAAGTAACCCT-1	B	4	False	no IR	no IR	no IR					nan	nan																									Cd3
AGCTTGACAACACCTA-1_B-101	AGCTTGACAACACCTA-1	B	1	False	no IR	no IR	no IR					nan	nan																									Cd3
AGCTTGACAATCCAAC-1_B-101	AGCTTGACAATCCAAC-1	B	2	False	no IR	no IR	no IR					nan	nan																									Cd3
AGCTTGACAGCGATCC-1_B-101	AGCTTGACAGCGATCC-1	B	2	False	no IR	no IR	no IR					nan	nan																									Cd3
AGCTTGACATCGTCGG-1_B-101	AGCTTGACATCGTCGG-1	B	1	False	no IR	no IR	no IR					nan	nan																									Cd3
AGCTTGAGTCATCGGC-1_B-101	AGCTTGAGTCATCGGC-1	B	2	False	no IR	no IR	no IR					nan	nan																									Cd3
AGCTTGAGTTAAGATG-1_B-101	AGCTTGAGTTAAGATG-1	B	2	False	no IR	no IR	no IR					nan	nan																									Cd3
AGCTTGAGTTCACGGC-1_B-101	AGCTTGAGTTCACGGC-1	B	1	False	no IR	no IR	no IR					nan	nan																									Cd3
AGCTTGATCAATCACG-1_B-101	AGCTTGATCAATCACG-1	B	2	False	no IR	no IR	no IR					nan	nan																									Cd3
AGCTTGATCTGGTATG-1_B-101	AGCTTGATCTGGTATG-1	B	2	False	no IR	no IR	no IR					nan	nan																									Cd3
AGGCCACAGCCAACAG-1_B-101	AGGCCACAGCCAACAG-1	B	1	False	no IR	no IR	no IR					nan	nan																									Cd3
AGGCCACAGCTAAACA-1_B-101	AGGCCACAGCTAAACA-1	B	1	False	no IR	no IR	no IR					nan	nan																									Cd3
AGGCCACAGGATGGAA-1_B-101	AGGCCACAGGATGGAA-1	B	1	False	no IR	no IR	no IR					nan	nan																									Cd3
AGGCCACAGGATTCGG-1_B-101	AGGCCACAGGATTCGG-1	B	1	False	no IR	no IR	no IR					nan	nan																									Cd3
AGGCCACAGTGGGTTG-1_B-101	AGGCCACAGTGGGTTG-1	B	2	False	no IR	no IR	no IR					nan	nan																									Cd3
AGGCCACCAATAGAGT-1_B-101	AGGCCACCAATAGAGT-1	B	1	False	no IR	no IR	no IR					nan	nan																									Cd3
AGGCCACGTAACGACG-1_B-101	AGGCCACGTAACGACG-1	B	1	False	no IR	no IR	no IR					nan	nan																									Cd3
AGGCCACGTAACGCGA-1_B-101	AGGCCACGTAACGCGA-1	B	2	False	no IR	no IR	no IR					nan	nan																									Cd3
AGGCCACGTACCGTTA-1_B-101	AGGCCACGTACCGTTA-1	B	2	False	no IR	no IR	no IR					nan	nan																									Cd3
AGGCCACGTGTTTGGT-1_B-101	AGGCCACGTGTTTGGT-1	B	9	False	no IR	no IR	no IR					nan	nan																									Cd3
AGGCCGTAGCGTTTAC-1_B-101	AGGCCGTAGCGTTTAC-1	B	1	False	no IR	no IR	no IR					nan	nan																									Cd3
AGGCCGTAGTCGTACT-1_B-101	AGGCCGTAGTCGTACT-1	B	2	False	no IR	no IR	no IR					nan	nan																									Cd3
AGGCCGTCAATGGATA-1_B-101	AGGCCGTCAATGGATA-1	B	2	False	no IR	no IR	no IR					nan	nan																									Cd3
AGGCCGTCAGGTTTCA-1_B-101	AGGCCGTCAGGTTTCA-1	B	2	False	no IR	no IR	no IR					nan	nan																									Cd3
AGGCCGTGTGCGGTAA-1_B-101	AGGCCGTGTGCGGTAA-1	B	1	False	no IR	no IR	no IR					nan	nan																									Cd3
AGGGAGTAGCCCTAAT-1_B-101	AGGGAGTAGCCCTAAT-1	B	2	False	no IR	no IR	no IR					nan	nan																									Cd3
AGGGAGTAGTTGCAGG-1_B-101	AGGGAGTAGTTGCAGG-1	B	1	False	no IR	no IR	no IR					nan	nan																									Cd3
AGGGAGTCAATGGACG-1_B-101	AGGGAGTCAATGGACG-1	B	1	False	no IR	no IR	no IR					nan	nan																									Cd3
AGGGAGTCAGGTGCCT-1_B-101	AGGGAGTCAGGTGCCT-1	B	1	False	no IR	no IR	no IR					nan	nan																									Cd3
AGGGAGTGTCTCCATC-1_B-101	AGGGAGTGTCTCCATC-1	B	1	False	no IR	no IR	no IR					nan	nan																									Cd3
AGGGATGAGCGTTTAC-1_B-101	AGGGATGAGCGTTTAC-1	B	1	False	no IR	no IR	no IR					nan	nan																									Cd3
AGGGATGAGCTGTTCA-1_B-101	AGGGATGAGCTGTTCA-1	B	1	False	no IR	no IR	no IR					nan	nan																									Cd3
AGGGATGAGGAGTCTG-1_B-101	AGGGATGAGGAGTCTG-1	B	4	False	no IR	no IR	no IR					nan	nan																									Cd3
AGGGATGCAAAGCGGT-1_B-101	AGGGATGCAAAGCGGT-1	B	1	False	no IR	no IR	no IR					nan	nan																									Cd3
AGGGATGTCCGATATG-1_B-101	AGGGATGTCCGATATG-1	B	1	False	no IR	no IR	no IR					nan	nan																									Cd3
AGGGATGTCCTCGCAT-1_B-101	AGGGATGTCCTCGCAT-1	B	4	False	no IR	no IR	no IR					nan	nan																									Cd3
AGGGTGAAGAGACGAA-1_B-101	AGGGTGAAGAGACGAA-1	B	1	False	no IR	no IR	no IR					nan	nan																									Cd3
AGGGTGAAGGCCATAG-1_B-101	AGGGTGAAGGCCATAG-1	B	1	False	no IR	no IR	no IR					nan	nan																									Cd3
AGGGTGAAGGCTCTTA-1_B-101	AGGGTGAAGGCTCTTA-1	B	1	False	no IR	no IR	no IR					nan	nan																									Cd3
AGGGTGACAAGGGTCA-1_B-101	AGGGTGACAAGGGTCA-1	B	2	False	no IR	no IR	no IR					nan	nan																									Cd3
AGGGTGACAGGACCCT-1_B-101	AGGGTGACAGGACCCT-1	B	1	False	no IR	no IR	no IR					nan	nan																									Cd3
AGGTCATAGAAACGCC-1_B-101	AGGTCATAGAAACGCC-1	B	1	False	no IR	no IR	no IR					nan	nan																									Cd3
AGGTCATAGAGAACAG-1_B-101	AGGTCATAGAGAACAG-1	B	2	False	no IR	no IR	no IR					nan	nan																									Cd3
AGGTCATAGGCTAGAC-1_B-101	AGGTCATAGGCTAGAC-1	B	2	False	no IR	no IR	no IR					nan	nan																									Cd3
AGGTCATAGTATCGAA-1_B-101	AGGTCATAGTATCGAA-1	B	2	False	no IR	no IR	no IR					nan	nan																									Cd3
AGGTCATAGTGAAGAG-1_B-101	AGGTCATAGTGAAGAG-1	B	5	False	no IR	no IR	no IR					nan	nan																									Cd3
AGGTCATCAAGCTGTT-1_B-101	AGGTCATCAAGCTGTT-1	B	2	False	no IR	no IR	no IR					nan	nan																									Cd3
AGGTCATCATTCCTGC-1_B-101	AGGTCATCATTCCTGC-1	B	1	False	no IR	no IR	no IR					nan	nan																									Cd3
AGGTCATGTAGAGGAA-1_B-101	AGGTCATGTAGAGGAA-1	B	2	False	no IR	no IR	no IR					nan	nan																									Cd3
AGGTCATTCAATCACG-1_B-101	AGGTCATTCAATCACG-1	B	1	False	no IR	no IR	no IR					nan	nan																									Cd3
AGGTCATTCACTCTTA-1_B-101	AGGTCATTCACTCTTA-1	B	2	False	no IR	no IR	no IR					nan	nan																									Cd3
AGGTCATTCCAATGGT-1_B-101	AGGTCATTCCAATGGT-1	B	1	False	no IR	no IR	no IR					nan	nan																									Cd3
AGGTCCGAGAGCTATA-1_B-101	AGGTCCGAGAGCTATA-1	B	1	False	no IR	no IR	no IR					nan	nan																									Cd3
AGGTCCGGTCCGAAGA-1_B-101	AGGTCCGGTCCGAAGA-1	B	2	False	no IR	no IR	no IR					nan	nan																									Cd3
AGGTCCGGTTATCCGA-1_B-101	AGGTCCGGTTATCCGA-1	B	5	False	no IR	no IR	no IR					nan	nan																									Cd3
AGGTCCGGTTCAGTAC-1_B-101	AGGTCCGGTTCAGTAC-1	B	1	False	no IR	no IR	no IR					nan	nan																									Cd3
AGGTCCGTCACGCATA-1_B-101	AGGTCCGTCACGCATA-1	B	2	False	no IR	no IR	no IR					nan	nan																									Cd3
AGGTCCGTCACTCCTG-1_B-101	AGGTCCGTCACTCCTG-1	B	1	False	no IR	no IR	no IR					nan	nan																									Cd3
AGTAGTCAGAAGGTGA-1_B-101	AGTAGTCAGAAGGTGA-1	B	1	False	no IR	no IR	no IR					nan	nan																									Cd3
AGTAGTCAGACGCACA-1_B-101	AGTAGTCAGACGCACA-1	B	1	False	no IR	no IR	no IR					nan	nan																									Cd3
AGTAGTCAGATATGGT-1_B-101	AGTAGTCAGATATGGT-1	B	1	False	no IR	no IR	no IR					nan	nan																									Cd3
AGTAGTCAGTACGCCC-1_B-101	AGTAGTCAGTACGCCC-1	B	1	False	no IR	no IR	no IR					nan	nan																									Cd3
AGTAGTCAGTTTCCTT-1_B-101	AGTAGTCAGTTTCCTT-1	B	1	False	no IR	no IR	no IR					nan	nan																									Cd3
AGTAGTCCACAACGTT-1_B-101	AGTAGTCCACAACGTT-1	B	2	False	no IR	no IR	no IR					nan	nan																									Cd3
AGTAGTCCAGTGGGAT-1_B-101	AGTAGTCCAGTGGGAT-1	B	1	False	no IR	no IR	no IR					nan	nan																									Cd3
AGTAGTCCATGTCCTC-1_B-101	AGTAGTCCATGTCCTC-1	B	1	False	no IR	no IR	no IR					nan	nan																									Cd3
AGTAGTCGTCACACGC-1_B-101	AGTAGTCGTCACACGC-1	B	2	False	no IR	no IR	no IR					nan	nan																									Cd3
AGTAGTCGTTAAGGGC-1_B-101	AGTAGTCGTTAAGGGC-1	B	1	False	no IR	no IR	no IR					nan	nan																									Cd3
AGTCTTTAGCCTATGT-1_B-101	AGTCTTTAGCCTATGT-1	B	5	False	no IR	no IR	no IR					nan	nan																									Cd3
AGTCTTTCAACACCCG-1_B-101	AGTCTTTCAACACCCG-1	B	4	False	no IR	no IR	no IR					nan	nan																									Cd3
AGTCTTTCATCGATGT-1_B-101	AGTCTTTCATCGATGT-1	B	1	False	no IR	no IR	no IR					nan	nan																									Cd3
AGTCTTTCATTATCTC-1_B-101	AGTCTTTCATTATCTC-1	B	4	False	no IR	no IR	no IR					nan	nan																									Cd3
AGTCTTTGTCCGTGAC-1_B-101	AGTCTTTGTCCGTGAC-1	B	1	False	no IR	no IR	no IR					nan	nan																									Cd3
AGTCTTTGTCGCATAT-1_B-101	AGTCTTTGTCGCATAT-1	B	1	False	no IR	no IR	no IR					nan	nan																									Cd3
AGTCTTTGTTCCTCCA-1_B-101	AGTCTTTGTTCCTCCA-1	B	2	False	no IR	no IR	no IR					nan	nan																									Cd3
AGTCTTTTCGGCATCG-1_B-101	AGTCTTTTCGGCATCG-1	B	1	False	no IR	no IR	no IR					nan	nan																									Cd3
AGTCTTTTCTAACTTC-1_B-101	AGTCTTTTCTAACTTC-1	B	1	False	no IR	no IR	no IR					nan	nan																									Cd3
AGTGAGGAGCTAAACA-1_B-101	AGTGAGGAGCTAAACA-1	B	1	False	no IR	no IR	no IR					nan	nan																									Cd3
AGTGAGGCACAGTCGC-1_B-101	AGTGAGGCACAGTCGC-1	B	2	False	no IR	no IR	no IR					nan	nan																									Cd3
AGTGAGGCACCTATCC-1_B-101	AGTGAGGCACCTATCC-1	B	1	False	no IR	no IR	no IR					nan	nan																									Cd3
AGTGAGGCAGCATGAG-1_B-101	AGTGAGGCAGCATGAG-1	B	1	False	no IR	no IR	no IR					nan	nan																									Cd3
AGTGAGGCAGTCGTGC-1_B-101	AGTGAGGCAGTCGTGC-1	B	1	False	no IR	no IR	no IR					nan	nan																									Cd3
AGTGAGGGTCACTTCC-1_B-101	AGTGAGGGTCACTTCC-1	B	2	False	no IR	no IR	no IR					nan	nan																									Cd3
AGTGAGGTCGCCGTGA-1_B-101	AGTGAGGTCGCCGTGA-1	B	2	False	no IR	no IR	no IR					nan	nan																									Cd3
AGTGAGGTCGGCGCAT-1_B-101	AGTGAGGTCGGCGCAT-1	B	1	False	no IR	no IR	no IR					nan	nan																									Cd3
AGTGAGGTCGTTTAGG-1_B-101	AGTGAGGTCGTTTAGG-1	B	1	False	no IR	no IR	no IR					nan	nan																									Cd3
AGTGGGAAGATATGCA-1_B-101	AGTGGGAAGATATGCA-1	B	1	False	no IR	no IR	no IR					nan	nan																									Cd3
AGTGGGAAGGGAGTAA-1_B-101	AGTGGGAAGGGAGTAA-1	B	1	False	no IR	no IR	no IR					nan	nan																									Cd3
AGTGGGAAGTACACCT-1_B-101	AGTGGGAAGTACACCT-1	B	1	False	no IR	no IR	no IR					nan	nan																									Cd3
AGTGGGACAGCCAGAA-1_B-101	AGTGGGACAGCCAGAA-1	B	2	False	no IR	no IR	no IR					nan	nan																									Cd3
AGTGGGACAGCTGTAT-1_B-101	AGTGGGACAGCTGTAT-1	B	1	False	no IR	no IR	no IR					nan	nan																									Cd3
AGTGGGACATCTGGTA-1_B-101	AGTGGGACATCTGGTA-1	B	1	False	no IR	no IR	no IR					nan	nan																									Cd3
AGTGGGAGTATGAATG-1_B-101	AGTGGGAGTATGAATG-1	B	1	False	no IR	no IR	no IR					nan	nan																									Cd3
AGTGGGAGTCTGCGGT-1_B-101	AGTGGGAGTCTGCGGT-1	B	1	False	no IR	no IR	no IR					nan	nan																									Cd3
AGTGGGATCACCACCT-1_B-101	AGTGGGATCACCACCT-1	B	1	False	no IR	no IR	no IR					nan	nan																									Cd3
AGTGGGATCCACTGGG-1_B-101	AGTGGGATCCACTGGG-1	B	1	False	no IR	no IR	no IR					nan	nan																									Cd3
AGTGTCACATCGGTTA-1_B-101	AGTGTCACATCGGTTA-1	B	1	False	no IR	no IR	no IR					nan	nan																									Cd3
AGTGTCACATGCAACT-1_B-101	AGTGTCACATGCAACT-1	B	1	False	no IR	no IR	no IR					nan	nan																									Cd3
AGTGTCAGTCATGCAT-1_B-101	AGTGTCAGTCATGCAT-1	B	2	False	no IR	no IR	no IR					nan	nan																									Cd3
AGTGTCAGTGACAAAT-1_B-101	AGTGTCAGTGACAAAT-1	B	1	False	no IR	no IR	no IR					nan	nan																									Cd3
AGTGTCATCACGGTTA-1_B-101	AGTGTCATCACGGTTA-1	B	2	False	no IR	no IR	no IR					nan	nan																									Cd3
AGTGTCATCATAAAGG-1_B-101	AGTGTCATCATAAAGG-1	B	1	False	no IR	no IR	no IR					nan	nan																									Cd3
AGTGTCATCGAGAACG-1_B-101	AGTGTCATCGAGAACG-1	B	1	False	no IR	no IR	no IR					nan	nan																									Cd3
AGTGTCATCGTACGGC-1_B-101	AGTGTCATCGTACGGC-1	B	5	False	no IR	no IR	no IR					nan	nan																									Cd3
AGTGTCATCTTCGGTC-1_B-101	AGTGTCATCTTCGGTC-1	B	2	False	no IR	no IR	no IR					nan	nan																									Cd3
AGTTGGTAGAAGATTC-1_B-101	AGTTGGTAGAAGATTC-1	B	1	False	no IR	no IR	no IR					nan	nan																									Cd3
AGTTGGTAGCGATGAC-1_B-101	AGTTGGTAGCGATGAC-1	B	2	False	no IR	no IR	no IR					nan	nan																									Cd3
AGTTGGTAGGAGTAGA-1_B-101	AGTTGGTAGGAGTAGA-1	B	2	False	no IR	no IR	no IR					nan	nan																									Cd3
AGTTGGTAGGTCATCT-1_B-101	AGTTGGTAGGTCATCT-1	B	2	False	no IR	no IR	no IR					nan	nan																									Cd3
AGTTGGTCAACTGCGC-1_B-101	AGTTGGTCAACTGCGC-1	B	2	False	no IR	no IR	no IR					nan	nan																									Cd3
AGTTGGTCAAGCGCTC-1_B-101	AGTTGGTCAAGCGCTC-1	B	2	False	no IR	no IR	no IR					nan	nan																									Cd3
AGTTGGTCAAGCTGTT-1_B-101	AGTTGGTCAAGCTGTT-1	B	1	False	no IR	no IR	no IR					nan	nan																									Cd3
AGTTGGTCAGTCAGAG-1_B-101	AGTTGGTCAGTCAGAG-1	B	1	False	no IR	no IR	no IR					nan	nan																									Cd3
AGTTGGTGTAGCGTAG-1_B-101	AGTTGGTGTAGCGTAG-1	B	1	False	no IR	no IR	no IR					nan	nan																									Cd3
AGTTGGTGTGATGTCT-1_B-101	AGTTGGTGTGATGTCT-1	B	2	False	no IR	no IR	no IR					nan	nan																									Cd3
AGTTGGTGTGTAACGG-1_B-101	AGTTGGTGTGTAACGG-1	B	8	False	no IR	no IR	no IR					nan	nan																									Cd3
AGTTGGTGTTAAGATG-1_B-101	AGTTGGTGTTAAGATG-1	B	2	False	no IR	no IR	no IR					nan	nan																									Cd3
AGTTGGTTCACGATGT-1_B-101	AGTTGGTTCACGATGT-1	B	1	False	no IR	no IR	no IR					nan	nan																									Cd3
ATAACGCAGTATCTCG-1_B-101	ATAACGCAGTATCTCG-1	B	4	False	no IR	no IR	no IR					nan	nan																									Cd3
ATAACGCTCATGCTCC-1_B-101	ATAACGCTCATGCTCC-1	B	2	False	no IR	no IR	no IR					nan	nan																									Cd3
ATAACGCTCGTGACAT-1_B-101	ATAACGCTCGTGACAT-1	B	2	False	no IR	no IR	no IR					nan	nan																									Cd3
ATAAGAGAGACGCAAC-1_B-101	ATAAGAGAGACGCAAC-1	B	1	False	no IR	no IR	no IR					nan	nan																									Cd3
ATAAGAGAGACTTTCG-1_B-101	ATAAGAGAGACTTTCG-1	B	1	False	no IR	no IR	no IR					nan	nan																									Cd3
ATAAGAGAGATAGCAT-1_B-101	ATAAGAGAGATAGCAT-1	B	1	False	no IR	no IR	no IR					nan	nan																									Cd3
ATAAGAGAGATATGCA-1_B-101	ATAAGAGAGATATGCA-1	B	1	False	no IR	no IR	no IR					nan	nan																									Cd3
ATAAGAGAGATCACGG-1_B-101	ATAAGAGAGATCACGG-1	B	1	False	no IR	no IR	no IR					nan	nan																									Cd3
ATAAGAGAGGAACTGC-1_B-101	ATAAGAGAGGAACTGC-1	B	1	False	no IR	no IR	no IR					nan	nan																									Cd3
ATAAGAGAGTATGACA-1_B-101	ATAAGAGAGTATGACA-1	B	9	False	no IR	no IR	no IR					nan	nan																									Cd3
ATAAGAGAGTTAAGTG-1_B-101	ATAAGAGAGTTAAGTG-1	B	1	False	no IR	no IR	no IR					nan	nan																									Cd3
ATAAGAGCAGACGCCT-1_B-101	ATAAGAGCAGACGCCT-1	B	1	False	no IR	no IR	no IR					nan	nan																									Cd3
ATAAGAGGTCGTCTTC-1_B-101	ATAAGAGGTCGTCTTC-1	B	1	False	no IR	no IR	no IR					nan	nan																									Cd3
ATAAGAGGTTGAACTC-1_B-101	ATAAGAGGTTGAACTC-1	B	2	False	no IR	no IR	no IR					nan	nan																									Cd3
ATAAGAGTCATCTGCC-1_B-101	ATAAGAGTCATCTGCC-1	B	1	False	no IR	no IR	no IR					nan	nan																									Cd3
ATAAGAGTCCGAACGC-1_B-101	ATAAGAGTCCGAACGC-1	B	6	False	no IR	no IR	no IR					nan	nan																									Cd3
ATAAGAGTCGTTACGA-1_B-101	ATAAGAGTCGTTACGA-1	B	1	False	no IR	no IR	no IR					nan	nan																									Cd3
ATAGACCAGAGTCTGG-1_B-101	ATAGACCAGAGTCTGG-1	B	1	False	no IR	no IR	no IR					nan	nan																									Cd3
ATAGACCCACTGTGTA-1_B-101	ATAGACCCACTGTGTA-1	B	5	False	no IR	no IR	no IR					nan	nan																									Cd3
ATAGACCCAGGACGTA-1_B-101	ATAGACCCAGGACGTA-1	B	4	False	no IR	no IR	no IR					nan	nan																									Cd3
ATAGACCCATCGACGC-1_B-101	ATAGACCCATCGACGC-1	B	1	False	no IR	no IR	no IR					nan	nan																									Cd3
ATAGACCGTAAATGTG-1_B-101	ATAGACCGTAAATGTG-1	B	4	False	no IR	no IR	no IR					nan	nan																									Cd3
ATAGACCTCAATAAGG-1_B-101	ATAGACCTCAATAAGG-1	B	1	False	no IR	no IR	no IR					nan	nan																									Cd3
ATAGACCTCTGTTGAG-1_B-101	ATAGACCTCTGTTGAG-1	B	1	False	no IR	no IR	no IR					nan	nan																									Cd3
ATCACGAAGAGGTAGA-1_B-101	ATCACGAAGAGGTAGA-1	B	5	False	no IR	no IR	no IR					nan	nan																									Cd3
ATCACGACAACACCTA-1_B-101	ATCACGACAACACCTA-1	B	1	False	no IR	no IR	no IR					nan	nan																									Cd3
ATCACGACACCTCGGA-1_B-101	ATCACGACACCTCGGA-1	B	2	False	no IR	no IR	no IR					nan	nan																									Cd3
ATCACGACACGTGAGA-1_B-101	ATCACGACACGTGAGA-1	B	1	False	no IR	no IR	no IR					nan	nan																									Cd3
ATCACGACAGATCGGA-1_B-101	ATCACGACAGATCGGA-1	B	2	False	no IR	no IR	no IR					nan	nan																									Cd3
ATCACGAGTATAGTAG-1_B-101	ATCACGAGTATAGTAG-1	B	1	False	no IR	no IR	no IR					nan	nan																									Cd3
ATCACGAGTGAGTGAC-1_B-101	ATCACGAGTGAGTGAC-1	B	1	False	no IR	no IR	no IR					nan	nan																									Cd3
ATCACGATCCAGAGGA-1_B-101	ATCACGATCCAGAGGA-1	B	1	False	no IR	no IR	no IR					nan	nan																									Cd3
ATCATCTGTAGCAAAT-1_B-101	ATCATCTGTAGCAAAT-1	B	1	False	no IR	no IR	no IR					nan	nan																									Cd3
ATCATCTGTCAAAGCG-1_B-101	ATCATCTGTCAAAGCG-1	B	2	False	no IR	no IR	no IR					nan	nan																									Cd3
ATCATCTGTTATCGGT-1_B-101	ATCATCTGTTATCGGT-1	B	1	False	no IR	no IR	no IR					nan	nan																									Cd3
ATCATCTGTTGTCTTT-1_B-101	ATCATCTGTTGTCTTT-1	B	1	False	no IR	no IR	no IR					nan	nan																									Cd3
ATCATCTTCGGCTACG-1_B-101	ATCATCTTCGGCTACG-1	B	1	False	no IR	no IR	no IR					nan	nan																									Cd3
ATCATCTTCTGTCAAG-1_B-101	ATCATCTTCTGTCAAG-1	B	4	False	no IR	no IR	no IR					nan	nan																									Cd3
ATCATGGAGAGTAAGG-1_B-101	ATCATGGAGAGTAAGG-1	B	1	False	no IR	no IR	no IR					nan	nan																									Cd3
ATCATGGCAAGCCTAT-1_B-101	ATCATGGCAAGCCTAT-1	B	2	False	no IR	no IR	no IR					nan	nan																									Cd3
ATCATGGCACACCGCA-1_B-101	ATCATGGCACACCGCA-1	B	5	False	no IR	no IR	no IR					nan	nan																									Cd3
ATCATGGGTACCATCA-1_B-101	ATCATGGGTACCATCA-1	B	1	False	no IR	no IR	no IR					nan	nan																									Cd3
ATCATGGGTTAAGAAC-1_B-101	ATCATGGGTTAAGAAC-1	B	1	False	no IR	no IR	no IR					nan	nan																									Cd3
ATCATGGTCATCGCTC-1_B-101	ATCATGGTCATCGCTC-1	B	1	False	no IR	no IR	no IR					nan	nan																									Cd3
ATCATGGTCTTGACGA-1_B-101	ATCATGGTCTTGACGA-1	B	2	False	no IR	no IR	no IR					nan	nan																									Cd3
ATCCACCAGCTGCGAA-1_B-101	ATCCACCAGCTGCGAA-1	B	1	False	no IR	no IR	no IR					nan	nan																									Cd3
ATCCACCAGGACCACA-1_B-101	ATCCACCAGGACCACA-1	B	2	False	no IR	no IR	no IR					nan	nan																									Cd3
ATCCACCAGTTCCACA-1_B-101	ATCCACCAGTTCCACA-1	B	0	False	no IR	no IR	no IR					nan	nan																									Cd3
ATCCACCCAATCCGAT-1_B-101	ATCCACCCAATCCGAT-1	B	1	False	no IR	no IR	no IR					nan	nan																									Cd3
ATCCACCCATCACGAT-1_B-101	ATCCACCCATCACGAT-1	B	2	False	no IR	no IR	no IR					nan	nan																									Cd3
ATCCACCGTTCCCGAG-1_B-101	ATCCACCGTTCCCGAG-1	B	5	False	no IR	no IR	no IR					nan	nan																									Cd3
ATCCACCTCAAAGACA-1_B-101	ATCCACCTCAAAGACA-1	B	4	False	no IR	no IR	no IR					nan	nan																									Cd3
ATCCACCTCACCTCGT-1_B-101	ATCCACCTCACCTCGT-1	B	1	False	no IR	no IR	no IR					nan	nan																									Cd3
ATCCACCTCATTGCGA-1_B-101	ATCCACCTCATTGCGA-1	B	4	False	no IR	no IR	no IR					nan	nan																									Cd3
ATCCACCTCGCATGAT-1_B-101	ATCCACCTCGCATGAT-1	B	9	False	no IR	no IR	no IR					nan	nan																									Cd3
ATCCGAAAGCATCATC-1_B-101	ATCCGAAAGCATCATC-1	B	1	False	no IR	no IR	no IR					nan	nan																									Cd3
ATCCGAAAGCTTATCG-1_B-101	ATCCGAAAGCTTATCG-1	B	1	False	no IR	no IR	no IR					nan	nan																									Cd3
ATCCGAACAGATCCAT-1_B-101	ATCCGAACAGATCCAT-1	B	1	False	no IR	no IR	no IR					nan	nan																									Cd3
ATCCGAATCCCTCTTT-1_B-101	ATCCGAATCCCTCTTT-1	B	1	False	no IR	no IR	no IR					nan	nan																									Cd3
ATCGAGTAGACTTTCG-1_B-101	ATCGAGTAGACTTTCG-1	B	2	False	no IR	no IR	no IR					nan	nan																									Cd3
ATCGAGTAGAGTACCG-1_B-101	ATCGAGTAGAGTACCG-1	B	1	False	no IR	no IR	no IR					nan	nan																									Cd3
ATCGAGTAGTTCGCAT-1_B-101	ATCGAGTAGTTCGCAT-1	B	2	False	no IR	no IR	no IR					nan	nan																									Cd3
ATCGAGTCAATCCAAC-1_B-101	ATCGAGTCAATCCAAC-1	B	2	False	no IR	no IR	no IR					nan	nan																									Cd3
ATCGAGTCAATCCGAT-1_B-101	ATCGAGTCAATCCGAT-1	B	1	False	no IR	no IR	no IR					nan	nan																									Cd3
ATCGAGTCACCCATGG-1_B-101	ATCGAGTCACCCATGG-1	B	1	False	no IR	no IR	no IR					nan	nan																									Cd3
ATCGAGTCATTGGTAC-1_B-101	ATCGAGTCATTGGTAC-1	B	1	False	no IR	no IR	no IR					nan	nan																									Cd3
ATCGAGTTCGAACGGA-1_B-101	ATCGAGTTCGAACGGA-1	B	1	False	no IR	no IR	no IR					nan	nan																									Cd3
ATCTACTAGGGAAACA-1_B-101	ATCTACTAGGGAAACA-1	B	4	False	no IR	no IR	no IR					nan	nan																									Cd3
ATCTACTCACCGTTGG-1_B-101	ATCTACTCACCGTTGG-1	B	1	False	no IR	no IR	no IR					nan	nan																									Cd3
ATCTACTGTACGCTGC-1_B-101	ATCTACTGTACGCTGC-1	B	1	False	no IR	no IR	no IR					nan	nan																									Cd3
ATCTACTGTAGGGTAC-1_B-101	ATCTACTGTAGGGTAC-1	B	2	False	no IR	no IR	no IR					nan	nan																									Cd3
ATCTACTGTCAGATAA-1_B-101	ATCTACTGTCAGATAA-1	B	4	False	no IR	no IR	no IR					nan	nan																									Cd3
ATCTACTGTTGCCTCT-1_B-101	ATCTACTGTTGCCTCT-1	B	9	False	no IR	no IR	no IR					nan	nan																									Cd3
ATCTACTTCCAACCAA-1_B-101	ATCTACTTCCAACCAA-1	B	16	False	no IR	no IR	no IR					nan	nan																									Cd3
ATCTACTTCCGCGCAA-1_B-101	ATCTACTTCCGCGCAA-1	B	2	False	no IR	no IR	no IR					nan	nan																									Cd3
ATCTACTTCCGTAGTA-1_B-101	ATCTACTTCCGTAGTA-1	B	2	False	no IR	no IR	no IR					nan	nan																									Cd3
ATCTACTTCCTCCTAG-1_B-101	ATCTACTTCCTCCTAG-1	B	4	False	no IR	no IR	no IR					nan	nan																									Cd3
ATCTACTTCTGTCTCG-1_B-101	ATCTACTTCTGTCTCG-1	B	2	False	no IR	no IR	no IR					nan	nan																									Cd3
ATCTGCCAGCGTTTAC-1_B-101	ATCTGCCAGCGTTTAC-1	B	5	False	no IR	no IR	no IR					nan	nan																									Cd3
ATCTGCCAGTACTTGC-1_B-101	ATCTGCCAGTACTTGC-1	B	1	False	no IR	no IR	no IR					nan	nan																									Cd3
ATCTGCCAGTCTTGCA-1_B-101	ATCTGCCAGTCTTGCA-1	B	1	False	no IR	no IR	no IR					nan	nan																									Cd3
ATCTGCCCAAAGTGCG-1_B-101	ATCTGCCCAAAGTGCG-1	B	2	False	no IR	no IR	no IR					nan	nan																									Cd3
ATCTGCCCACAGCCCA-1_B-101	ATCTGCCCACAGCCCA-1	B	4	False	no IR	no IR	no IR					nan	nan																									Cd3
ATCTGCCCAGTCGTGC-1_B-101	ATCTGCCCAGTCGTGC-1	B	4	False	no IR	no IR	no IR					nan	nan																									Cd3
ATCTGCCCATCTCCCA-1_B-101	ATCTGCCCATCTCCCA-1	B	1	False	no IR	no IR	no IR					nan	nan																									Cd3
ATCTGCCGTGACAAAT-1_B-101	ATCTGCCGTGACAAAT-1	B	2	False	no IR	no IR	no IR					nan	nan																									Cd3
ATGAGGGAGAAGGTGA-1_B-101	ATGAGGGAGAAGGTGA-1	B	2	False	no IR	no IR	no IR					nan	nan																									Cd3
ATGAGGGAGCTGAACG-1_B-101	ATGAGGGAGCTGAACG-1	B	2	False	no IR	no IR	no IR					nan	nan																									Cd3
ATGAGGGCAAGGTTTC-1_B-101	ATGAGGGCAAGGTTTC-1	B	4	False	no IR	no IR	no IR					nan	nan																									Cd3
ATGAGGGCATCCCACT-1_B-101	ATGAGGGCATCCCACT-1	B	1	False	no IR	no IR	no IR					nan	nan																									Cd3
ATGAGGGGTCTAGTGT-1_B-101	ATGAGGGGTCTAGTGT-1	B	4	False	no IR	no IR	no IR					nan	nan																									Cd3
ATGAGGGGTGCCTGGT-1_B-101	ATGAGGGGTGCCTGGT-1	B	4	False	no IR	no IR	no IR					nan	nan																									Cd3
ATGAGGGGTGGGTATG-1_B-101	ATGAGGGGTGGGTATG-1	B	1	False	no IR	no IR	no IR					nan	nan																									Cd3
ATGAGGGTCAAAGACA-1_B-101	ATGAGGGTCAAAGACA-1	B	2	False	no IR	no IR	no IR					nan	nan																									Cd3
ATGAGGGTCGGCCGAT-1_B-101	ATGAGGGTCGGCCGAT-1	B	1	False	no IR	no IR	no IR					nan	nan																									Cd3
ATGCGATCAATCCGAT-1_B-101	ATGCGATCAATCCGAT-1	B	4	False	no IR	no IR	no IR					nan	nan																									Cd3
ATGCGATCACTGCCAG-1_B-101	ATGCGATCACTGCCAG-1	B	1	False	no IR	no IR	no IR					nan	nan																									Cd3
ATGCGATGTGTGGTTT-1_B-101	ATGCGATGTGTGGTTT-1	B	1	False	no IR	no IR	no IR					nan	nan																									Cd3
ATGCGATTCAGTCCCT-1_B-101	ATGCGATTCAGTCCCT-1	B	1	False	no IR	no IR	no IR					nan	nan																									Cd3
ATGGGAGAGAGTAATC-1_B-101	ATGGGAGAGAGTAATC-1	B	4	False	no IR	no IR	no IR					nan	nan																									Cd3
ATGGGAGAGCCAGGAT-1_B-101	ATGGGAGAGCCAGGAT-1	B	1	False	no IR	no IR	no IR					nan	nan																									Cd3
ATGGGAGAGTAGGCCA-1_B-101	ATGGGAGAGTAGGCCA-1	B	1	False	no IR	no IR	no IR					nan	nan																									Cd3
ATGGGAGAGTCGATAA-1_B-101	ATGGGAGAGTCGATAA-1	B	1	False	no IR	no IR	no IR					nan	nan																									Cd3
ATGGGAGCAGCCAATT-1_B-101	ATGGGAGCAGCCAATT-1	B	1	False	no IR	no IR	no IR					nan	nan																									Cd3
ATGGGAGCATCCGCGA-1_B-101	ATGGGAGCATCCGCGA-1	B	1	False	no IR	no IR	no IR					nan	nan																									Cd3
ATGGGAGGTGGTCTCG-1_B-101	ATGGGAGGTGGTCTCG-1	B	1	False	no IR	no IR	no IR					nan	nan																									Cd3
ATGGGAGGTTCAACCA-1_B-101	ATGGGAGGTTCAACCA-1	B	8	False	no IR	no IR	no IR					nan	nan																									Cd3
ATGGGAGTCCTTCAAT-1_B-101	ATGGGAGTCCTTCAAT-1	B	2	False	no IR	no IR	no IR					nan	nan																									Cd3
ATGTGTGAGAGCTTCT-1_B-101	ATGTGTGAGAGCTTCT-1	B	2	False	no IR	no IR	no IR					nan	nan																									Cd3
ATGTGTGAGAGGGATA-1_B-101	ATGTGTGAGAGGGATA-1	B	1	False	no IR	no IR	no IR					nan	nan																									Cd3
ATGTGTGAGAGTTGGC-1_B-101	ATGTGTGAGAGTTGGC-1	B	1	False	no IR	no IR	no IR					nan	nan																									Cd3
ATGTGTGAGCCACTAT-1_B-101	ATGTGTGAGCCACTAT-1	B	1	False	no IR	no IR	no IR					nan	nan																									Cd3
ATGTGTGAGCTAGTGG-1_B-101	ATGTGTGAGCTAGTGG-1	B	5	False	no IR	no IR	no IR					nan	nan																									Cd3
ATGTGTGCAATCTACG-1_B-101	ATGTGTGCAATCTACG-1	B	2	False	no IR	no IR	no IR					nan	nan																									Cd3
ATGTGTGGTCACAAGG-1_B-101	ATGTGTGGTCACAAGG-1	B	9	False	no IR	no IR	no IR					nan	nan																									Cd3
ATGTGTGGTCCAACTA-1_B-101	ATGTGTGGTCCAACTA-1	B	1	False	no IR	no IR	no IR					nan	nan																									Cd3
ATGTGTGGTCTAGTGT-1_B-101	ATGTGTGGTCTAGTGT-1	B	2	False	no IR	no IR	no IR					nan	nan																									Cd3
ATGTGTGGTGTTCTTT-1_B-101	ATGTGTGGTGTTCTTT-1	B	1	False	no IR	no IR	no IR					nan	nan																									Cd3
ATGTGTGTCCAGTAGT-1_B-101	ATGTGTGTCCAGTAGT-1	B	1	False	no IR	no IR	no IR					nan	nan																									Cd3
ATGTGTGTCGTTACGA-1_B-101	ATGTGTGTCGTTACGA-1	B	1	False	no IR	no IR	no IR					nan	nan																									Cd3
ATTACTCAGAATTGTG-1_B-101	ATTACTCAGAATTGTG-1	B	5	False	no IR	no IR	no IR					nan	nan																									Cd3
ATTACTCAGCCTATGT-1_B-101	ATTACTCAGCCTATGT-1	B	1	False	no IR	no IR	no IR					nan	nan																									Cd3
ATTACTCAGTCGAGTG-1_B-101	ATTACTCAGTCGAGTG-1	B	2	False	no IR	no IR	no IR					nan	nan																									Cd3
ATTACTCCAGTATAAG-1_B-101	ATTACTCCAGTATAAG-1	B	2	False	no IR	no IR	no IR					nan	nan																									Cd3
ATTACTCGTAGTGAAT-1_B-101	ATTACTCGTAGTGAAT-1	B	1	False	no IR	no IR	no IR					nan	nan																									Cd3
ATTACTCGTGCCTTGG-1_B-101	ATTACTCGTGCCTTGG-1	B	2	False	no IR	no IR	no IR					nan	nan																									Cd3
ATTACTCTCCGTACAA-1_B-101	ATTACTCTCCGTACAA-1	B	2	False	no IR	no IR	no IR					nan	nan																									Cd3
ATTACTCTCCGTCATC-1_B-101	ATTACTCTCCGTCATC-1	B	1	False	no IR	no IR	no IR					nan	nan																									Cd3
ATTACTCTCGCGATCG-1_B-101	ATTACTCTCGCGATCG-1	B	1	False	no IR	no IR	no IR					nan	nan																									Cd3
ATTACTCTCGGTTCGG-1_B-101	ATTACTCTCGGTTCGG-1	B	4	False	no IR	no IR	no IR					nan	nan																									Cd3
ATTATCCCAAGGTTTC-1_B-101	ATTATCCCAAGGTTTC-1	B	2	False	no IR	no IR	no IR					nan	nan																									Cd3
ATTATCCCAGGATCGA-1_B-101	ATTATCCCAGGATCGA-1	B	1	False	no IR	no IR	no IR					nan	nan																									Cd3
ATTATCCCATTCTCAT-1_B-101	ATTATCCCATTCTCAT-1	B	1	False	no IR	no IR	no IR					nan	nan																									Cd3
ATTATCCGTCCATGAT-1_B-101	ATTATCCGTCCATGAT-1	B	1	False	no IR	no IR	no IR					nan	nan																									Cd3
ATTATCCGTGCTCTTC-1_B-101	ATTATCCGTGCTCTTC-1	B	2	False	no IR	no IR	no IR					nan	nan																									Cd3
ATTATCCTCAACGAAA-1_B-101	ATTATCCTCAACGAAA-1	B	1	False	no IR	no IR	no IR					nan	nan																									Cd3
ATTATCCTCCAGTAGT-1_B-101	ATTATCCTCCAGTAGT-1	B	1	False	no IR	no IR	no IR					nan	nan																									Cd3
ATTATCCTCCCTCAGT-1_B-101	ATTATCCTCCCTCAGT-1	B	1	False	no IR	no IR	no IR					nan	nan																									Cd3
ATTATCCTCGCGGATC-1_B-101	ATTATCCTCGCGGATC-1	B	2	False	no IR	no IR	no IR					nan	nan																									Cd3
ATTATCCTCTAGAGTC-1_B-101	ATTATCCTCTAGAGTC-1	B	5	False	no IR	no IR	no IR					nan	nan																									Cd3
ATTCTACAGCCACTAT-1_B-101	ATTCTACAGCCACTAT-1	B	1	False	no IR	no IR	no IR					nan	nan																									Cd3
ATTCTACGTAGCCTAT-1_B-101	ATTCTACGTAGCCTAT-1	B	1	False	no IR	no IR	no IR					nan	nan																									Cd3
ATTCTACGTCAATGTC-1_B-101	ATTCTACGTCAATGTC-1	B	5	False	no IR	no IR	no IR					nan	nan																									Cd3
ATTCTACGTCCTCCAT-1_B-101	ATTCTACGTCCTCCAT-1	B	2	False	no IR	no IR	no IR					nan	nan																									Cd3
ATTCTACTCCCATTAT-1_B-101	ATTCTACTCCCATTAT-1	B	2	False	no IR	no IR	no IR					nan	nan																									Cd3
ATTCTACTCGCCTGTT-1_B-101	ATTCTACTCGCCTGTT-1	B	1	False	no IR	no IR	no IR					nan	nan																									Cd3
ATTGGACAGATATGGT-1_B-101	ATTGGACAGATATGGT-1	B	2	False	no IR	no IR	no IR					nan	nan																									Cd3
ATTGGACAGGAGTCTG-1_B-101	ATTGGACAGGAGTCTG-1	B	1	False	no IR	no IR	no IR					nan	nan																									Cd3
ATTGGACGTAGTGAAT-1_B-101	ATTGGACGTAGTGAAT-1	B	1	False	no IR	no IR	no IR					nan	nan																									Cd3
ATTGGACGTCAAGCGA-1_B-101	ATTGGACGTCAAGCGA-1	B	2	False	no IR	no IR	no IR					nan	nan																									Cd3
ATTGGACGTCTTCTCG-1_B-101	ATTGGACGTCTTCTCG-1	B	1	False	no IR	no IR	no IR					nan	nan																									Cd3
ATTGGACGTGGTTTCA-1_B-101	ATTGGACGTGGTTTCA-1	B	1	False	no IR	no IR	no IR					nan	nan																									Cd3
ATTGGACGTTTGTTTC-1_B-101	ATTGGACGTTTGTTTC-1	B	2	False	no IR	no IR	no IR					nan	nan																									Cd3
ATTGGACTCATGTCCC-1_B-101	ATTGGACTCATGTCCC-1	B	1	False	no IR	no IR	no IR					nan	nan																									Cd3
ATTGGTGAGAAACCAT-1_B-101	ATTGGTGAGAAACCAT-1	B	1	False	no IR	no IR	no IR					nan	nan																									Cd3
ATTGGTGAGGATGCGT-1_B-101	ATTGGTGAGGATGCGT-1	B	1	False	no IR	no IR	no IR					nan	nan																									Cd3
ATTGGTGAGGCTATCT-1_B-101	ATTGGTGAGGCTATCT-1	B	4	False	no IR	no IR	no IR					nan	nan																									Cd3
ATTGGTGCAACACGCC-1_B-101	ATTGGTGCAACACGCC-1	B	5	False	no IR	no IR	no IR					nan	nan																									Cd3
ATTGGTGCAGATGAGC-1_B-101	ATTGGTGCAGATGAGC-1	B	2	False	no IR	no IR	no IR					nan	nan																									Cd3
ATTGGTGGTAGATTAG-1_B-101	ATTGGTGGTAGATTAG-1	B	1	False	no IR	no IR	no IR					nan	nan																									Cd3
ATTGGTGGTCTAAAGA-1_B-101	ATTGGTGGTCTAAAGA-1	B	4	False	no IR	no IR	no IR					nan	nan																									Cd3
ATTGGTGGTGAGCGAT-1_B-101	ATTGGTGGTGAGCGAT-1	B	5	False	no IR	no IR	no IR					nan	nan																									Cd3
ATTGGTGGTGCAACTT-1_B-101	ATTGGTGGTGCAACTT-1	B	1	False	no IR	no IR	no IR					nan	nan																									Cd3
ATTGGTGGTGTGAAAT-1_B-101	ATTGGTGGTGTGAAAT-1	B	2	False	no IR	no IR	no IR					nan	nan																									Cd3
ATTGGTGGTTACGGAG-1_B-101	ATTGGTGGTTACGGAG-1	B	4	False	no IR	no IR	no IR					nan	nan																									Cd3
ATTGGTGTCACTATTC-1_B-101	ATTGGTGTCACTATTC-1	B	1	False	no IR	no IR	no IR					nan	nan																									Cd3
ATTGGTGTCCGCGGTA-1_B-101	ATTGGTGTCCGCGGTA-1	B	1	False	no IR	no IR	no IR					nan	nan																									Cd3
ATTGGTGTCGCGTTTC-1_B-101	ATTGGTGTCGCGTTTC-1	B	1	False	no IR	no IR	no IR					nan	nan																									Cd3
ATTTCTGAGAACTCGG-1_B-101	ATTTCTGAGAACTCGG-1	B	2	False	no IR	no IR	no IR					nan	nan																									Cd3
ATTTCTGAGTACGCGA-1_B-101	ATTTCTGAGTACGCGA-1	B	1	False	no IR	no IR	no IR					nan	nan																									Cd3
ATTTCTGAGTACGTAA-1_B-101	ATTTCTGAGTACGTAA-1	B	1	False	no IR	no IR	no IR					nan	nan																									Cd3
ATTTCTGAGTGCTGCC-1_B-101	ATTTCTGAGTGCTGCC-1	B	4	False	no IR	no IR	no IR					nan	nan																									Cd3
ATTTCTGAGTTGCAGG-1_B-101	ATTTCTGAGTTGCAGG-1	B	1	False	no IR	no IR	no IR					nan	nan																									Cd3
ATTTCTGCAGGCTGAA-1_B-101	ATTTCTGCAGGCTGAA-1	B	2	False	no IR	no IR	no IR					nan	nan																									Cd3
ATTTCTGCATAAAGGT-1_B-101	ATTTCTGCATAAAGGT-1	B	1	False	no IR	no IR	no IR					nan	nan																									Cd3
ATTTCTGGTGTATGGG-1_B-101	ATTTCTGGTGTATGGG-1	B	1	False	no IR	no IR	no IR					nan	nan																									Cd3
ATTTCTGGTTTAAGCC-1_B-101	ATTTCTGGTTTAAGCC-1	B	1	False	no IR	no IR	no IR					nan	nan																									Cd3
ATTTCTGTCCACTCCA-1_B-101	ATTTCTGTCCACTCCA-1	B	4	False	no IR	no IR	no IR					nan	nan																									Cd3
ATTTCTGTCTATGTGG-1_B-101	ATTTCTGTCTATGTGG-1	B	5	False	no IR	no IR	no IR					nan	nan																									Cd3
ATTTCTGTCTTTCCTC-1_B-101	ATTTCTGTCTTTCCTC-1	B	2	False	no IR	no IR	no IR					nan	nan																									Cd3
CAACCAAAGTCGAGTG-1_B-101	CAACCAAAGTCGAGTG-1	B	2	False	no IR	no IR	no IR					nan	nan																									Cd3
CAACCAAAGTGGTAAT-1_B-101	CAACCAAAGTGGTAAT-1	B	4	False	no IR	no IR	no IR					nan	nan																									Cd3
CAACCAAAGTGGTAGC-1_B-101	CAACCAAAGTGGTAGC-1	B	1	False	no IR	no IR	no IR					nan	nan																									Cd3
CAACCAACAATGACCT-1_B-101	CAACCAACAATGACCT-1	B	1	False	no IR	no IR	no IR					nan	nan																									Cd3
CAACCAACATCAGTCA-1_B-101	CAACCAACATCAGTCA-1	B	4	False	no IR	no IR	no IR					nan	nan																									Cd3
CAACCAACATTAGGCT-1_B-101	CAACCAACATTAGGCT-1	B	1	False	no IR	no IR	no IR					nan	nan																									Cd3
CAACCAAGTAGCTAAA-1_B-101	CAACCAAGTAGCTAAA-1	B	1	False	no IR	no IR	no IR					nan	nan																									Cd3
CAACCAATCCTTGACC-1_B-101	CAACCAATCCTTGACC-1	B	1	False	no IR	no IR	no IR					nan	nan																									Cd3
CAACCAATCTAACTCT-1_B-101	CAACCAATCTAACTCT-1	B	1	False	no IR	no IR	no IR					nan	nan																									Cd3
CAACCAATCTGGTTCC-1_B-101	CAACCAATCTGGTTCC-1	B	2	False	no IR	no IR	no IR					nan	nan																									Cd3
CAACCTCCACGACTCG-1_B-101	CAACCTCCACGACTCG-1	B	1	False	no IR	no IR	no IR					nan	nan																									Cd3
CAACCTCCAGTCGTGC-1_B-101	CAACCTCCAGTCGTGC-1	B	2	False	no IR	no IR	no IR					nan	nan																									Cd3
CAACCTCCATGACATC-1_B-101	CAACCTCCATGACATC-1	B	1	False	no IR	no IR	no IR					nan	nan																									Cd3
CAACCTCGTCCGAACC-1_B-101	CAACCTCGTCCGAACC-1	B	1	False	no IR	no IR	no IR					nan	nan																									Cd3
CAACCTCGTGTTCGAT-1_B-101	CAACCTCGTGTTCGAT-1	B	8	False	no IR	no IR	no IR					nan	nan																									Cd3
CAACCTCTCATGCATG-1_B-101	CAACCTCTCATGCATG-1	B	9	False	no IR	no IR	no IR					nan	nan																									Cd3
CAACCTCTCCGTCAAA-1_B-101	CAACCTCTCCGTCAAA-1	B	1	False	no IR	no IR	no IR					nan	nan																									Cd3
CAACCTCTCGGCGCAT-1_B-101	CAACCTCTCGGCGCAT-1	B	1	False	no IR	no IR	no IR					nan	nan																									Cd3
CAACTAGAGGGAGTAA-1_B-101	CAACTAGAGGGAGTAA-1	B	1	False	no IR	no IR	no IR					nan	nan																									Cd3
CAACTAGAGTACATGA-1_B-101	CAACTAGAGTACATGA-1	B	1	False	no IR	no IR	no IR					nan	nan																									Cd3
CAACTAGGTATTCTCT-1_B-101	CAACTAGGTATTCTCT-1	B	1	False	no IR	no IR	no IR					nan	nan																									Cd3
CAACTAGTCACCGGGT-1_B-101	CAACTAGTCACCGGGT-1	B	2	False	no IR	no IR	no IR					nan	nan																									Cd3
CAACTAGTCCGCTGTT-1_B-101	CAACTAGTCCGCTGTT-1	B	2	False	no IR	no IR	no IR					nan	nan																									Cd3
CAAGAAAAGACCGGAT-1_B-101	CAAGAAAAGACCGGAT-1	B	1	False	no IR	no IR	no IR					nan	nan																									Cd3
CAAGAAAAGTGAATTG-1_B-101	CAAGAAAAGTGAATTG-1	B	1	False	no IR	no IR	no IR					nan	nan																									Cd3
CAAGAAAAGTGGAGTC-1_B-101	CAAGAAAAGTGGAGTC-1	B	1	False	no IR	no IR	no IR					nan	nan																									Cd3
CAAGAAACAAGGACTG-1_B-101	CAAGAAACAAGGACTG-1	B	1	False	no IR	no IR	no IR					nan	nan																									Cd3
CAAGAAACATCCGCGA-1_B-101	CAAGAAACATCCGCGA-1	B	1	False	no IR	no IR	no IR					nan	nan																									Cd3
CAAGAAAGTTTAAGCC-1_B-101	CAAGAAAGTTTAAGCC-1	B	1	False	no IR	no IR	no IR					nan	nan																									Cd3
CAAGAAATCCTGTACC-1_B-101	CAAGAAATCCTGTACC-1	B	2	False	no IR	no IR	no IR					nan	nan																									Cd3
CAAGAAATCGCCTGAG-1_B-101	CAAGAAATCGCCTGAG-1	B	1	False	no IR	no IR	no IR					nan	nan																									Cd3
CAAGAAATCTTAGCCC-1_B-101	CAAGAAATCTTAGCCC-1	B	2	False	no IR	no IR	no IR					nan	nan																									Cd3
CAAGATCAGCCCAGCT-1_B-101	CAAGATCAGCCCAGCT-1	B	1	False	no IR	no IR	no IR					nan	nan																									Cd3
CAAGATCAGGGAGTAA-1_B-101	CAAGATCAGGGAGTAA-1	B	1	False	no IR	no IR	no IR					nan	nan																									Cd3
CAAGATCAGTTCGATC-1_B-101	CAAGATCAGTTCGATC-1	B	1	False	no IR	no IR	no IR					nan	nan																									Cd3
CAAGATCCACACCGCA-1_B-101	CAAGATCCACACCGCA-1	B	4	False	no IR	no IR	no IR					nan	nan																									Cd3
CAAGATCGTAATCGTC-1_B-101	CAAGATCGTAATCGTC-1	B	2	False	no IR	no IR	no IR					nan	nan																									Cd3
CAAGATCGTATTCGTG-1_B-101	CAAGATCGTATTCGTG-1	B	1	False	no IR	no IR	no IR					nan	nan																									Cd3
CAAGATCGTTCATGGT-1_B-101	CAAGATCGTTCATGGT-1	B	2	False	no IR	no IR	no IR					nan	nan																									Cd3
CAAGATCTCAAACGGG-1_B-101	CAAGATCTCAAACGGG-1	B	1	False	no IR	no IR	no IR					nan	nan																									Cd3
CAAGATCTCATGCAAC-1_B-101	CAAGATCTCATGCAAC-1	B	1	False	no IR	no IR	no IR					nan	nan																									Cd3
CAAGATCTCGCAGGCT-1_B-101	CAAGATCTCGCAGGCT-1	B	1	False	no IR	no IR	no IR					nan	nan																									Cd3
CAAGATCTCGTAGATC-1_B-101	CAAGATCTCGTAGATC-1	B	2	False	no IR	no IR	no IR					nan	nan																									Cd3
CAAGGCCAGGACTGGT-1_B-101	CAAGGCCAGGACTGGT-1	B	1	False	no IR	no IR	no IR					nan	nan																									Cd3
CAAGGCCAGGTCATCT-1_B-101	CAAGGCCAGGTCATCT-1	B	1	False	no IR	no IR	no IR					nan	nan																									Cd3
CAAGGCCCAACGCACC-1_B-101	CAAGGCCCAACGCACC-1	B	2	False	no IR	no IR	no IR					nan	nan																									Cd3
CAAGGCCCATTAGGCT-1_B-101	CAAGGCCCATTAGGCT-1	B	1	False	no IR	no IR	no IR					nan	nan																									Cd3
CAAGGCCTCAAGGTAA-1_B-101	CAAGGCCTCAAGGTAA-1	B	1	False	no IR	no IR	no IR					nan	nan																									Cd3
CAAGGCCTCGCCAAAT-1_B-101	CAAGGCCTCGCCAAAT-1	B	1	False	no IR	no IR	no IR					nan	nan																									Cd3
CAAGGCCTCTCAAACG-1_B-101	CAAGGCCTCTCAAACG-1	B	2	False	no IR	no IR	no IR					nan	nan																									Cd3
CAAGTTGAGCTGAACG-1_B-101	CAAGTTGAGCTGAACG-1	B	2	False	no IR	no IR	no IR					nan	nan																									Cd3
CAAGTTGAGGGTTTCT-1_B-101	CAAGTTGAGGGTTTCT-1	B	4	False	no IR	no IR	no IR					nan	nan																									Cd3
CAAGTTGCAATGGAAT-1_B-101	CAAGTTGCAATGGAAT-1	B	2	False	no IR	no IR	no IR					nan	nan																									Cd3
CAAGTTGCACGGACAA-1_B-101	CAAGTTGCACGGACAA-1	B	1	False	no IR	no IR	no IR					nan	nan																									Cd3
CAAGTTGCATGCTAGT-1_B-101	CAAGTTGCATGCTAGT-1	B	4	False	no IR	no IR	no IR					nan	nan																									Cd3
CAAGTTGGTATGGTTC-1_B-101	CAAGTTGGTATGGTTC-1	B	1	False	no IR	no IR	no IR					nan	nan																									Cd3
CAAGTTGTCCCGACTT-1_B-101	CAAGTTGTCCCGACTT-1	B	1	False	no IR	no IR	no IR					nan	nan																									Cd3
CAAGTTGTCGTTTATC-1_B-101	CAAGTTGTCGTTTATC-1	B	1	False	no IR	no IR	no IR					nan	nan																									Cd3
CAAGTTGTCTCCTATA-1_B-101	CAAGTTGTCTCCTATA-1	B	4	False	no IR	no IR	no IR					nan	nan																									Cd3
CACAAACCACCTTGTC-1_B-101	CACAAACCACCTTGTC-1	B	1	False	no IR	no IR	no IR					nan	nan																									Cd3
CACAAACCAGCGTTCG-1_B-101	CACAAACCAGCGTTCG-1	B	1	False	no IR	no IR	no IR					nan	nan																									Cd3
CACAAACGTAAATACG-1_B-101	CACAAACGTAAATACG-1	B	2	False	no IR	no IR	no IR					nan	nan																									Cd3
CACAAACGTCTGCGGT-1_B-101	CACAAACGTCTGCGGT-1	B	1	False	no IR	no IR	no IR					nan	nan																									Cd3
CACAAACGTGGACGAT-1_B-101	CACAAACGTGGACGAT-1	B	1	False	no IR	no IR	no IR					nan	nan																									Cd3
CACAAACGTTATCACG-1_B-101	CACAAACGTTATCACG-1	B	1	False	no IR	no IR	no IR					nan	nan																									Cd3
CACAAACGTTTGTGTG-1_B-101	CACAAACGTTTGTGTG-1	B	4	False	no IR	no IR	no IR					nan	nan																									Cd3
CACAAACTCATTTGGG-1_B-101	CACAAACTCATTTGGG-1	B	2	False	no IR	no IR	no IR					nan	nan																									Cd3
CACACAAAGATGGCGT-1_B-101	CACACAAAGATGGCGT-1	B	2	False	no IR	no IR	no IR					nan	nan																									Cd3
CACACAACACAAGTAA-1_B-101	CACACAACACAAGTAA-1	B	1	False	no IR	no IR	no IR					nan	nan																									Cd3
CACACAACAGGTGGAT-1_B-101	CACACAACAGGTGGAT-1	B	4	False	no IR	no IR	no IR					nan	nan																									Cd3
CACACAAGTAAGTTCC-1_B-101	CACACAAGTAAGTTCC-1	B	1	False	no IR	no IR	no IR					nan	nan																									Cd3
CACACAATCCAAACTG-1_B-101	CACACAATCCAAACTG-1	B	2	False	no IR	no IR	no IR					nan	nan																									Cd3
CACACAATCTGACCTC-1_B-101	CACACAATCTGACCTC-1	B	1	False	no IR	no IR	no IR					nan	nan																									Cd3
CACACCTGTAAATGAC-1_B-101	CACACCTGTAAATGAC-1	B	8	False	no IR	no IR	no IR					nan	nan																									Cd3
CACACCTGTACCGCTG-1_B-101	CACACCTGTACCGCTG-1	B	1	False	no IR	no IR	no IR					nan	nan																									Cd3
CACACCTGTGCAGTAG-1_B-101	CACACCTGTGCAGTAG-1	B	2	False	no IR	no IR	no IR					nan	nan																									Cd3
CACACCTGTGCGCTTG-1_B-101	CACACCTGTGCGCTTG-1	B	2	False	no IR	no IR	no IR					nan	nan																									Cd3
CACACCTTCCGCGTTT-1_B-101	CACACCTTCCGCGTTT-1	B	5	False	no IR	no IR	no IR					nan	nan																									Cd3
CACACTCAGCCCAACC-1_B-101	CACACTCAGCCCAACC-1	B	1	False	no IR	no IR	no IR					nan	nan																									Cd3
CACACTCGTACCAGTT-1_B-101	CACACTCGTACCAGTT-1	B	1	False	no IR	no IR	no IR					nan	nan																									Cd3
CACACTCGTAGAAGGA-1_B-101	CACACTCGTAGAAGGA-1	B	8	False	no IR	no IR	no IR					nan	nan																									Cd3
CACACTCGTCACCCAG-1_B-101	CACACTCGTCACCCAG-1	B	1	False	no IR	no IR	no IR					nan	nan																									Cd3
CACACTCGTCCCGACA-1_B-101	CACACTCGTCCCGACA-1	B	9	False	no IR	no IR	no IR					nan	nan																									Cd3
CACACTCGTCTAGCGC-1_B-101	CACACTCGTCTAGCGC-1	B	2	False	no IR	no IR	no IR					nan	nan																									Cd3
CACACTCGTGGCAAAC-1_B-101	CACACTCGTGGCAAAC-1	B	4	False	no IR	no IR	no IR					nan	nan																									Cd3
CACACTCGTTGTGGAG-1_B-101	CACACTCGTTGTGGAG-1	B	4	False	no IR	no IR	no IR					nan	nan																									Cd3
CACAGGCAGACACGAC-1_B-101	CACAGGCAGACACGAC-1	B	4	False	no IR	no IR	no IR					nan	nan																									Cd3
CACAGGCAGGGAGTAA-1_B-101	CACAGGCAGGGAGTAA-1	B	1	False	no IR	no IR	no IR					nan	nan																									Cd3
CACAGGCAGTCTCCTC-1_B-101	CACAGGCAGTCTCCTC-1	B	5	False	no IR	no IR	no IR					nan	nan																									Cd3
CACAGGCGTGCAACTT-1_B-101	CACAGGCGTGCAACTT-1	B	2	False	no IR	no IR	no IR					nan	nan																									Cd3
CACAGGCGTTCACGGC-1_B-101	CACAGGCGTTCACGGC-1	B	1	False	no IR	no IR	no IR					nan	nan																									Cd3
CACAGGCTCAAACCGT-1_B-101	CACAGGCTCAAACCGT-1	B	1	False	no IR	no IR	no IR					nan	nan																									Cd3
CACAGGCTCCAGGGCT-1_B-101	CACAGGCTCCAGGGCT-1	B	5	False	no IR	no IR	no IR					nan	nan																									Cd3
CACAGGCTCGACAGCC-1_B-101	CACAGGCTCGACAGCC-1	B	2	False	no IR	no IR	no IR					nan	nan																									Cd3
CACAGTAAGCGGCTTC-1_B-101	CACAGTAAGCGGCTTC-1	B	1	False	no IR	no IR	no IR					nan	nan																									Cd3
CACAGTACAGCATGAG-1_B-101	CACAGTACAGCATGAG-1	B	1	False	no IR	no IR	no IR					nan	nan																									Cd3
CACAGTACATATACCG-1_B-101	CACAGTACATATACCG-1	B	1	False	no IR	no IR	no IR					nan	nan																									Cd3
CACAGTAGTAAACACA-1_B-101	CACAGTAGTAAACACA-1	B	1	False	no IR	no IR	no IR					nan	nan																									Cd3
CACAGTAGTAACGTTC-1_B-101	CACAGTAGTAACGTTC-1	B	2	False	no IR	no IR	no IR					nan	nan																									Cd3
CACAGTATCTTGGGTA-1_B-101	CACAGTATCTTGGGTA-1	B	1	False	no IR	no IR	no IR					nan	nan																									Cd3
CACATAGAGAATAGGG-1_B-101	CACATAGAGAATAGGG-1	B	4	False	no IR	no IR	no IR					nan	nan																									Cd3
CACATAGAGGTGATTA-1_B-101	CACATAGAGGTGATTA-1	B	1	False	no IR	no IR	no IR					nan	nan																									Cd3
CACATAGAGTGAATTG-1_B-101	CACATAGAGTGAATTG-1	B	1	False	no IR	no IR	no IR					nan	nan																									Cd3
CACATAGAGTGTCCAT-1_B-101	CACATAGAGTGTCCAT-1	B	1	False	no IR	no IR	no IR					nan	nan																									Cd3
CACATAGCAACACCTA-1_B-101	CACATAGCAACACCTA-1	B	2	False	no IR	no IR	no IR					nan	nan																									Cd3
CACATAGCAATCGAAA-1_B-101	CACATAGCAATCGAAA-1	B	1	False	no IR	no IR	no IR					nan	nan																									Cd3
CACATAGCAGTGGAGT-1_B-101	CACATAGCAGTGGAGT-1	B	4	False	no IR	no IR	no IR					nan	nan																									Cd3
CACATAGCATCATCCC-1_B-101	CACATAGCATCATCCC-1	B	2	False	no IR	no IR	no IR					nan	nan																									Cd3
CACATAGGTACTTAGC-1_B-101	CACATAGGTACTTAGC-1	B	1	False	no IR	no IR	no IR					nan	nan																									Cd3
CACATAGGTCTCTTTA-1_B-101	CACATAGGTCTCTTTA-1	B	1	False	no IR	no IR	no IR					nan	nan																									Cd3
CACATAGTCTATCGCC-1_B-101	CACATAGTCTATCGCC-1	B	1	False	no IR	no IR	no IR					nan	nan																									Cd3
CACATTTAGAAGATTC-1_B-101	CACATTTAGAAGATTC-1	B	2	False	no IR	no IR	no IR					nan	nan																									Cd3
CACATTTAGATCCCAT-1_B-101	CACATTTAGATCCCAT-1	B	9	False	no IR	no IR	no IR					nan	nan																									Cd3
CACATTTAGCATGGCA-1_B-101	CACATTTAGCATGGCA-1	B	1	False	no IR	no IR	no IR					nan	nan																									Cd3
CACATTTAGCGTCTAT-1_B-101	CACATTTAGCGTCTAT-1	B	1	False	no IR	no IR	no IR					nan	nan																									Cd3
CACATTTAGGGAGTAA-1_B-101	CACATTTAGGGAGTAA-1	B	1	False	no IR	no IR	no IR					nan	nan																									Cd3
CACATTTCAGATTGCT-1_B-101	CACATTTCAGATTGCT-1	B	1	False	no IR	no IR	no IR					nan	nan																									Cd3
CACATTTCATGGAATA-1_B-101	CACATTTCATGGAATA-1	B	2	False	no IR	no IR	no IR					nan	nan																									Cd3
CACATTTCATTCGACA-1_B-101	CACATTTCATTCGACA-1	B	4	False	no IR	no IR	no IR					nan	nan																									Cd3
CACATTTGTAACGTTC-1_B-101	CACATTTGTAACGTTC-1	B	1	False	no IR	no IR	no IR					nan	nan																									Cd3
CACATTTGTCCTGCTT-1_B-101	CACATTTGTCCTGCTT-1	B	1	False	no IR	no IR	no IR					nan	nan																									Cd3
CACATTTGTCGTCTTC-1_B-101	CACATTTGTCGTCTTC-1	B	2	False	no IR	no IR	no IR					nan	nan																									Cd3
CACATTTGTGGGTATG-1_B-101	CACATTTGTGGGTATG-1	B	1	False	no IR	no IR	no IR					nan	nan																									Cd3
CACATTTTCCTCCTAG-1_B-101	CACATTTTCCTCCTAG-1	B	1	False	no IR	no IR	no IR					nan	nan																									Cd3
CACATTTTCGTACCGG-1_B-101	CACATTTTCGTACCGG-1	B	1	False	no IR	no IR	no IR					nan	nan																									Cd3
CACCACTAGCCGTCGT-1_B-101	CACCACTAGCCGTCGT-1	B	1	False	no IR	no IR	no IR					nan	nan																									Cd3
CACCACTAGCTAGTCT-1_B-101	CACCACTAGCTAGTCT-1	B	5	False	no IR	no IR	no IR					nan	nan																									Cd3
CACCACTCACAGAGGT-1_B-101	CACCACTCACAGAGGT-1	B	1	False	no IR	no IR	no IR					nan	nan																									Cd3
CACCACTCAGGGTTAG-1_B-101	CACCACTCAGGGTTAG-1	B	2	False	no IR	no IR	no IR					nan	nan																									Cd3
CACCACTCAGTCGTGC-1_B-101	CACCACTCAGTCGTGC-1	B	2	False	no IR	no IR	no IR					nan	nan																									Cd3
CACCACTCATTAGGCT-1_B-101	CACCACTCATTAGGCT-1	B	1	False	no IR	no IR	no IR					nan	nan																									Cd3
CACCACTGTAGAAAGG-1_B-101	CACCACTGTAGAAAGG-1	B	5	False	no IR	no IR	no IR					nan	nan																									Cd3
CACCACTTCTCAACTT-1_B-101	CACCACTTCTCAACTT-1	B	9	False	no IR	no IR	no IR					nan	nan																									Cd3
CACCACTTCTGCGGCA-1_B-101	CACCACTTCTGCGGCA-1	B	9	False	no IR	no IR	no IR					nan	nan																									Cd3
CACCACTTCTTCCTTC-1_B-101	CACCACTTCTTCCTTC-1	B	2	False	no IR	no IR	no IR					nan	nan																									Cd3
CACCAGGAGAAGCCCA-1_B-101	CACCAGGAGAAGCCCA-1	B	2	False	no IR	no IR	no IR					nan	nan																									Cd3
CACCAGGAGACGCAAC-1_B-101	CACCAGGAGACGCAAC-1	B	2	False	no IR	no IR	no IR					nan	nan																									Cd3
CACCAGGAGATACACA-1_B-101	CACCAGGAGATACACA-1	B	1	False	no IR	no IR	no IR					nan	nan																									Cd3
CACCAGGAGTAATCCC-1_B-101	CACCAGGAGTAATCCC-1	B	1	False	no IR	no IR	no IR					nan	nan																									Cd3
CACCAGGAGTCTTGCA-1_B-101	CACCAGGAGTCTTGCA-1	B	1	False	no IR	no IR	no IR					nan	nan																									Cd3
CACCAGGCAATGGACG-1_B-101	CACCAGGCAATGGACG-1	B	1	False	no IR	no IR	no IR					nan	nan																									Cd3
CACCAGGGTATGAATG-1_B-101	CACCAGGGTATGAATG-1	B	1	False	no IR	no IR	no IR					nan	nan																									Cd3
CACCAGGGTCACAAGG-1_B-101	CACCAGGGTCACAAGG-1	B	5	False	no IR	no IR	no IR					nan	nan																									Cd3
CACCAGGGTCTCGTTC-1_B-101	CACCAGGGTCTCGTTC-1	B	2	False	no IR	no IR	no IR					nan	nan																									Cd3
CACCAGGGTGAAAGAG-1_B-101	CACCAGGGTGAAAGAG-1	B	2	False	no IR	no IR	no IR					nan	nan																									Cd3
CACCAGGTCAAGGCTT-1_B-101	CACCAGGTCAAGGCTT-1	B	5	False	no IR	no IR	no IR					nan	nan																									Cd3
CACCAGGTCACATGCA-1_B-101	CACCAGGTCACATGCA-1	B	1	False	no IR	no IR	no IR					nan	nan																									Cd3
CACCAGGTCTACTATC-1_B-101	CACCAGGTCTACTATC-1	B	1	False	no IR	no IR	no IR					nan	nan																									Cd3
CACCAGGTCTTTAGTC-1_B-101	CACCAGGTCTTTAGTC-1	B	1	False	no IR	no IR	no IR					nan	nan																									Cd3
CACCTTGAGAATGTTG-1_B-101	CACCTTGAGAATGTTG-1	B	1	False	no IR	no IR	no IR					nan	nan																									Cd3
CACCTTGAGACGCTTT-1_B-101	CACCTTGAGACGCTTT-1	B	1	False	no IR	no IR	no IR					nan	nan																									Cd3
CACCTTGAGCACACAG-1_B-101	CACCTTGAGCACACAG-1	B	1	False	no IR	no IR	no IR					nan	nan																									Cd3
CACCTTGAGCTCCTTC-1_B-101	CACCTTGAGCTCCTTC-1	B	1	False	no IR	no IR	no IR					nan	nan																									Cd3
CACCTTGCACCCATGG-1_B-101	CACCTTGCACCCATGG-1	B	5	False	no IR	no IR	no IR					nan	nan																									Cd3
CACCTTGCAGGGTATG-1_B-101	CACCTTGCAGGGTATG-1	B	1	False	no IR	no IR	no IR					nan	nan																									Cd3
CACCTTGCAGGTCTCG-1_B-101	CACCTTGCAGGTCTCG-1	B	1	False	no IR	no IR	no IR					nan	nan																									Cd3
CACCTTGCATGTAGTC-1_B-101	CACCTTGCATGTAGTC-1	B	2	False	no IR	no IR	no IR					nan	nan																									Cd3
CACCTTGGTATTCGTG-1_B-101	CACCTTGGTATTCGTG-1	B	1	False	no IR	no IR	no IR					nan	nan																									Cd3
CACCTTGGTTGGGACA-1_B-101	CACCTTGGTTGGGACA-1	B	1	False	no IR	no IR	no IR					nan	nan																									Cd3
CACCTTGGTTGTCTTT-1_B-101	CACCTTGGTTGTCTTT-1	B	4	False	no IR	no IR	no IR					nan	nan																									Cd3
CACCTTGTCCTCATTA-1_B-101	CACCTTGTCCTCATTA-1	B	2	False	no IR	no IR	no IR					nan	nan																									Cd3
CACTCCAAGACAATAC-1_B-101	CACTCCAAGACAATAC-1	B	1	False	no IR	no IR	no IR					nan	nan																									Cd3
CACTCCAAGAGACGAA-1_B-101	CACTCCAAGAGACGAA-1	B	1	False	no IR	no IR	no IR					nan	nan																									Cd3
CACTCCAAGGTGGGTT-1_B-101	CACTCCAAGGTGGGTT-1	B	2	False	no IR	no IR	no IR					nan	nan																									Cd3
CACTCCACACGGCCAT-1_B-101	CACTCCACACGGCCAT-1	B	1	False	no IR	no IR	no IR					nan	nan																									Cd3
CACTCCAGTATCACCA-1_B-101	CACTCCAGTATCACCA-1	B	2	False	no IR	no IR	no IR					nan	nan																									Cd3
CACTCCAGTGCAGACA-1_B-101	CACTCCAGTGCAGACA-1	B	2	False	no IR	no IR	no IR					nan	nan																									Cd3
CACTCCATCCACGTTC-1_B-101	CACTCCATCCACGTTC-1	B	9	False	no IR	no IR	no IR					nan	nan																									Cd3
CACTCCATCTTACCGC-1_B-101	CACTCCATCTTACCGC-1	B	1	False	no IR	no IR	no IR					nan	nan																									Cd3
CAGAATCAGCAATCTC-1_B-101	CAGAATCAGCAATCTC-1	B	1	False	no IR	no IR	no IR					nan	nan																									Cd3
CAGAATCAGGAGTTGC-1_B-101	CAGAATCAGGAGTTGC-1	B	2	False	no IR	no IR	no IR					nan	nan																									Cd3
CAGAATCCAAAGCAAT-1_B-101	CAGAATCCAAAGCAAT-1	B	1	False	no IR	no IR	no IR					nan	nan																									Cd3
CAGAATCCAATTCCTT-1_B-101	CAGAATCCAATTCCTT-1	B	5	False	no IR	no IR	no IR					nan	nan																									Cd3
CAGAATCCACCATCCT-1_B-101	CAGAATCCACCATCCT-1	B	5	False	no IR	no IR	no IR					nan	nan																									Cd3
CAGAATCCACTGAAGG-1_B-101	CAGAATCCACTGAAGG-1	B	1	False	no IR	no IR	no IR					nan	nan																									Cd3
CAGAATCGTAATCGTC-1_B-101	CAGAATCGTAATCGTC-1	B	2	False	no IR	no IR	no IR					nan	nan																									Cd3
CAGAATCGTTTCCACC-1_B-101	CAGAATCGTTTCCACC-1	B	1	False	no IR	no IR	no IR					nan	nan																									Cd3
CAGAATCTCAGGCCCA-1_B-101	CAGAATCTCAGGCCCA-1	B	1	False	no IR	no IR	no IR					nan	nan																									Cd3
CAGAATCTCCGATATG-1_B-101	CAGAATCTCCGATATG-1	B	1	False	no IR	no IR	no IR					nan	nan																									Cd3
CAGAATCTCTGGAGCC-1_B-101	CAGAATCTCTGGAGCC-1	B	2	False	no IR	no IR	no IR					nan	nan																									Cd3
CAGAGAGAGAGGGCTT-1_B-101	CAGAGAGAGAGGGCTT-1	B	1	False	no IR	no IR	no IR					nan	nan																									Cd3
CAGAGAGAGCACACAG-1_B-101	CAGAGAGAGCACACAG-1	B	2	False	no IR	no IR	no IR					nan	nan																									Cd3
CAGAGAGCATAGACTC-1_B-101	CAGAGAGCATAGACTC-1	B	1	False	no IR	no IR	no IR					nan	nan																									Cd3
CAGAGAGGTCCCGACA-1_B-101	CAGAGAGGTCCCGACA-1	B	1	False	no IR	no IR	no IR					nan	nan																									Cd3
CAGAGAGGTGCGCTTG-1_B-101	CAGAGAGGTGCGCTTG-1	B	1	False	no IR	no IR	no IR					nan	nan																									Cd3
CAGAGAGTCGGCGCAT-1_B-101	CAGAGAGTCGGCGCAT-1	B	2	False	no IR	no IR	no IR					nan	nan																									Cd3
CAGAGAGTCGGCTTGG-1_B-101	CAGAGAGTCGGCTTGG-1	B	2	False	no IR	no IR	no IR					nan	nan																									Cd3
CAGAGAGTCTCTGAGA-1_B-101	CAGAGAGTCTCTGAGA-1	B	1	False	no IR	no IR	no IR					nan	nan																									Cd3
CAGATCAAGAAGATTC-1_B-101	CAGATCAAGAAGATTC-1	B	1	False	no IR	no IR	no IR					nan	nan																									Cd3
CAGATCAAGGCCCTCA-1_B-101	CAGATCAAGGCCCTCA-1	B	1	False	no IR	no IR	no IR					nan	nan																									Cd3
CAGATCAAGTTCCACA-1_B-101	CAGATCAAGTTCCACA-1	B	5	False	no IR	no IR	no IR					nan	nan																									Cd3
CAGATCACAAATTGCC-1_B-101	CAGATCACAAATTGCC-1	B	1	False	no IR	no IR	no IR					nan	nan																									Cd3
CAGATCAGTACTTCTT-1_B-101	CAGATCAGTACTTCTT-1	B	5	False	no IR	no IR	no IR					nan	nan																									Cd3
CAGATCAGTCATGCAT-1_B-101	CAGATCAGTCATGCAT-1	B	2	False	no IR	no IR	no IR					nan	nan																									Cd3
CAGATCAGTCCTCTTG-1_B-101	CAGATCAGTCCTCTTG-1	B	1	False	no IR	no IR	no IR					nan	nan																									Cd3
CAGATCAGTTAAAGTG-1_B-101	CAGATCAGTTAAAGTG-1	B	1	False	no IR	no IR	no IR					nan	nan																									Cd3
CAGATCATCAGATAAG-1_B-101	CAGATCATCAGATAAG-1	B	1	False	no IR	no IR	no IR					nan	nan																									Cd3
CAGATCATCCAAACTG-1_B-101	CAGATCATCCAAACTG-1	B	1	False	no IR	no IR	no IR					nan	nan																									Cd3
CAGATCATCCGGCACA-1_B-101	CAGATCATCCGGCACA-1	B	1	False	no IR	no IR	no IR					nan	nan																									Cd3
CAGATCATCCGTCAAA-1_B-101	CAGATCATCCGTCAAA-1	B	1	False	no IR	no IR	no IR					nan	nan																									Cd3
CAGATCATCTCGTATT-1_B-101	CAGATCATCTCGTATT-1	B	1	False	no IR	no IR	no IR					nan	nan																									Cd3
CAGCAGCCAAGTAGTA-1_B-101	CAGCAGCCAAGTAGTA-1	B	1	False	no IR	no IR	no IR					nan	nan																									Cd3
CAGCAGCCACGCTTTC-1_B-101	CAGCAGCCACGCTTTC-1	B	1	False	no IR	no IR	no IR					nan	nan																									Cd3
CAGCAGCGTAATAGCA-1_B-101	CAGCAGCGTAATAGCA-1	B	1	False	no IR	no IR	no IR					nan	nan																									Cd3
CAGCAGCGTATGAAAC-1_B-101	CAGCAGCGTATGAAAC-1	B	2	False	no IR	no IR	no IR					nan	nan																									Cd3
CAGCAGCTCCGCAGTG-1_B-101	CAGCAGCTCCGCAGTG-1	B	1	False	no IR	no IR	no IR					nan	nan																									Cd3
CAGCATAAGGCTCATT-1_B-101	CAGCATAAGGCTCATT-1	B	1	False	no IR	no IR	no IR					nan	nan																									Cd3
CAGCATAAGTAAGTAC-1_B-101	CAGCATAAGTAAGTAC-1	B	1	False	no IR	no IR	no IR					nan	nan																									Cd3
CAGCATAAGTACTTGC-1_B-101	CAGCATAAGTACTTGC-1	B	2	False	no IR	no IR	no IR					nan	nan																									Cd3
CAGCATACACTAAGTC-1_B-101	CAGCATACACTAAGTC-1	B	1	False	no IR	no IR	no IR					nan	nan																									Cd3
CAGCATACATGCAACT-1_B-101	CAGCATACATGCAACT-1	B	1	False	no IR	no IR	no IR					nan	nan																									Cd3
CAGCATAGTTGTGGCC-1_B-101	CAGCATAGTTGTGGCC-1	B	1	False	no IR	no IR	no IR					nan	nan																									Cd3
CAGCATATCTACTATC-1_B-101	CAGCATATCTACTATC-1	B	1	False	no IR	no IR	no IR					nan	nan																									Cd3
CAGCATATCTCTGAGA-1_B-101	CAGCATATCTCTGAGA-1	B	5	False	no IR	no IR	no IR					nan	nan																									Cd3
CAGCCGAAGAGTGACC-1_B-101	CAGCCGAAGAGTGACC-1	B	1	False	no IR	no IR	no IR					nan	nan																									Cd3
CAGCCGAAGGCTAGAC-1_B-101	CAGCCGAAGGCTAGAC-1	B	1	False	no IR	no IR	no IR					nan	nan																									Cd3
CAGCCGACACCCATTC-1_B-101	CAGCCGACACCCATTC-1	B	4	False	no IR	no IR	no IR					nan	nan																									Cd3
CAGCCGACATAGAAAC-1_B-101	CAGCCGACATAGAAAC-1	B	2	False	no IR	no IR	no IR					nan	nan																									Cd3
CAGCCGAGTGCCTGTG-1_B-101	CAGCCGAGTGCCTGTG-1	B	1	False	no IR	no IR	no IR					nan	nan																									Cd3
CAGCCGAGTGGCCCTA-1_B-101	CAGCCGAGTGGCCCTA-1	B	2	False	no IR	no IR	no IR					nan	nan																									Cd3
CAGCCGAGTTCGCTAA-1_B-101	CAGCCGAGTTCGCTAA-1	B	1	False	no IR	no IR	no IR					nan	nan																									Cd3
CAGCCGAGTTGTCGCG-1_B-101	CAGCCGAGTTGTCGCG-1	B	1	False	no IR	no IR	no IR					nan	nan																									Cd3
CAGCCGATCACCGTAA-1_B-101	CAGCCGATCACCGTAA-1	B	1	False	no IR	no IR	no IR					nan	nan																									Cd3
CAGCCGATCCTGCCAT-1_B-101	CAGCCGATCCTGCCAT-1	B	9	False	no IR	no IR	no IR					nan	nan																									Cd3
CAGCCGATCTAGAGTC-1_B-101	CAGCCGATCTAGAGTC-1	B	1	False	no IR	no IR	no IR					nan	nan																									Cd3
CAGCGACAGACAGAGA-1_B-101	CAGCGACAGACAGAGA-1	B	1	False	no IR	no IR	no IR					nan	nan																									Cd3
CAGCGACAGACTAGAT-1_B-101	CAGCGACAGACTAGAT-1	B	2	False	no IR	no IR	no IR					nan	nan																									Cd3
CAGCGACAGCCCTAAT-1_B-101	CAGCGACAGCCCTAAT-1	B	2	False	no IR	no IR	no IR					nan	nan																									Cd3
CAGCGACAGGAATCGC-1_B-101	CAGCGACAGGAATCGC-1	B	1	False	no IR	no IR	no IR					nan	nan																									Cd3
CAGCGACCAAACAACA-1_B-101	CAGCGACCAAACAACA-1	B	2	False	no IR	no IR	no IR					nan	nan																									Cd3
CAGCGACCACGAAACG-1_B-101	CAGCGACCACGAAACG-1	B	1	False	no IR	no IR	no IR					nan	nan																									Cd3
CAGCGACCATGCTAGT-1_B-101	CAGCGACCATGCTAGT-1	B	2	False	no IR	no IR	no IR					nan	nan																									Cd3
CAGCGACTCACGACTA-1_B-101	CAGCGACTCACGACTA-1	B	4	False	no IR	no IR	no IR					nan	nan																									Cd3
CAGCGACTCACGCGGT-1_B-101	CAGCGACTCACGCGGT-1	B	5	False	no IR	no IR	no IR					nan	nan																									Cd3
CAGCGACTCTCGTTTA-1_B-101	CAGCGACTCTCGTTTA-1	B	4	False	no IR	no IR	no IR					nan	nan																									Cd3
CAGCTAACAAGCTGTT-1_B-101	CAGCTAACAAGCTGTT-1	B	2	False	no IR	no IR	no IR					nan	nan																									Cd3
CAGCTAACACTTGGAT-1_B-101	CAGCTAACACTTGGAT-1	B	2	False	no IR	no IR	no IR					nan	nan																									Cd3
CAGCTAAGTAGCACGA-1_B-101	CAGCTAAGTAGCACGA-1	B	4	False	no IR	no IR	no IR					nan	nan																									Cd3
CAGCTAATCACATGCA-1_B-101	CAGCTAATCACATGCA-1	B	1	False	no IR	no IR	no IR					nan	nan																									Cd3
CAGCTAATCCTATGTT-1_B-101	CAGCTAATCCTATGTT-1	B	5	False	no IR	no IR	no IR					nan	nan																									Cd3
CAGCTAATCCTGCCAT-1_B-101	CAGCTAATCCTGCCAT-1	B	2	False	no IR	no IR	no IR					nan	nan																									Cd3
CAGCTAATCTTCTGGC-1_B-101	CAGCTAATCTTCTGGC-1	B	1	False	no IR	no IR	no IR					nan	nan																									Cd3
CAGCTGGAGGGTCGAT-1_B-101	CAGCTGGAGGGTCGAT-1	B	1	False	no IR	no IR	no IR					nan	nan																									Cd3
CAGCTGGAGTGACATA-1_B-101	CAGCTGGAGTGACATA-1	B	1	False	no IR	no IR	no IR					nan	nan																									Cd3
CAGCTGGCAAACAACA-1_B-101	CAGCTGGCAAACAACA-1	B	2	False	no IR	no IR	no IR					nan	nan																									Cd3
CAGCTGGCAAGCGATG-1_B-101	CAGCTGGCAAGCGATG-1	B	2	False	no IR	no IR	no IR					nan	nan																									Cd3
CAGCTGGCAGCTATTG-1_B-101	CAGCTGGCAGCTATTG-1	B	1	False	no IR	no IR	no IR					nan	nan																									Cd3
CAGCTGGGTAGCACGA-1_B-101	CAGCTGGGTAGCACGA-1	B	1	False	no IR	no IR	no IR					nan	nan																									Cd3
CAGCTGGGTCCGAGTC-1_B-101	CAGCTGGGTCCGAGTC-1	B	2	False	no IR	no IR	no IR					nan	nan																									Cd3
CAGCTGGGTGGTTTCA-1_B-101	CAGCTGGGTGGTTTCA-1	B	5	False	no IR	no IR	no IR					nan	nan																									Cd3
CAGCTGGGTTCCAACA-1_B-101	CAGCTGGGTTCCAACA-1	B	1	False	no IR	no IR	no IR					nan	nan																									Cd3
CAGCTGGTCCTAAGTG-1_B-101	CAGCTGGTCCTAAGTG-1	B	1	False	no IR	no IR	no IR					nan	nan																									Cd3
CAGCTGGTCTTGTCAT-1_B-101	CAGCTGGTCTTGTCAT-1	B	2	False	no IR	no IR	no IR					nan	nan																									Cd3
CAGGTGCAGAAGGTTT-1_B-101	CAGGTGCAGAAGGTTT-1	B	1	False	no IR	no IR	no IR					nan	nan																									Cd3
CAGGTGCAGCACCGTC-1_B-101	CAGGTGCAGCACCGTC-1	B	1	False	no IR	no IR	no IR					nan	nan																									Cd3
CAGGTGCAGGTGCTTT-1_B-101	CAGGTGCAGGTGCTTT-1	B	1	False	no IR	no IR	no IR					nan	nan																									Cd3
CAGGTGCCAGATCCAT-1_B-101	CAGGTGCCAGATCCAT-1	B	2	False	no IR	no IR	no IR					nan	nan																									Cd3
CAGGTGCTCAAAGACA-1_B-101	CAGGTGCTCAAAGACA-1	B	2	False	no IR	no IR	no IR					nan	nan																									Cd3
CAGGTGCTCATTATCC-1_B-101	CAGGTGCTCATTATCC-1	B	1	False	no IR	no IR	no IR					nan	nan																									Cd3
CAGTAACCACCCTATC-1_B-101	CAGTAACCACCCTATC-1	B	4	False	no IR	no IR	no IR					nan	nan																									Cd3
CAGTAACCAGATGGGT-1_B-101	CAGTAACCAGATGGGT-1	B	1	False	no IR	no IR	no IR					nan	nan																									Cd3
CAGTAACCAGCTGTTA-1_B-101	CAGTAACCAGCTGTTA-1	B	1	False	no IR	no IR	no IR					nan	nan																									Cd3
CAGTAACCAGGATTGG-1_B-101	CAGTAACCAGGATTGG-1	B	2	False	no IR	no IR	no IR					nan	nan																									Cd3
CAGTAACCATCTGGTA-1_B-101	CAGTAACCATCTGGTA-1	B	1	False	no IR	no IR	no IR					nan	nan																									Cd3
CAGTAACCATGCAATC-1_B-101	CAGTAACCATGCAATC-1	B	2	False	no IR	no IR	no IR					nan	nan																									Cd3
CAGTAACGTAGCCTCG-1_B-101	CAGTAACGTAGCCTCG-1	B	5	False	no IR	no IR	no IR					nan	nan																									Cd3
CAGTAACGTTTGTGTG-1_B-101	CAGTAACGTTTGTGTG-1	B	1	False	no IR	no IR	no IR					nan	nan																									Cd3
CAGTAACTCGCCATAA-1_B-101	CAGTAACTCGCCATAA-1	B	1	False	no IR	no IR	no IR					nan	nan																									Cd3
CAGTCCTAGCAGATCG-1_B-101	CAGTCCTAGCAGATCG-1	B	1	False	no IR	no IR	no IR					nan	nan																									Cd3
CAGTCCTAGGCTAGCA-1_B-101	CAGTCCTAGGCTAGCA-1	B	1	False	no IR	no IR	no IR					nan	nan																									Cd3
CAGTCCTAGTACCGGA-1_B-101	CAGTCCTAGTACCGGA-1	B	4	False	no IR	no IR	no IR					nan	nan																									Cd3
CAGTCCTAGTGTGAAT-1_B-101	CAGTCCTAGTGTGAAT-1	B	1	False	no IR	no IR	no IR					nan	nan																									Cd3
CAGTCCTCAGTAACGG-1_B-101	CAGTCCTCAGTAACGG-1	B	1	False	no IR	no IR	no IR					nan	nan																									Cd3
CAGTCCTCATTACCTT-1_B-101	CAGTCCTCATTACCTT-1	B	2	False	no IR	no IR	no IR					nan	nan																									Cd3
CAGTCCTTCAGTTTGG-1_B-101	CAGTCCTTCAGTTTGG-1	B	1	False	no IR	no IR	no IR					nan	nan																									Cd3
CATATGGAGACTTTCG-1_B-101	CATATGGAGACTTTCG-1	B	1	False	no IR	no IR	no IR					nan	nan																									Cd3
CATATGGAGTACGATA-1_B-101	CATATGGAGTACGATA-1	B	5	False	no IR	no IR	no IR					nan	nan																									Cd3
CATATGGAGTAGGCCA-1_B-101	CATATGGAGTAGGCCA-1	B	1	False	no IR	no IR	no IR					nan	nan																									Cd3
CATATGGCAAGCTGGA-1_B-101	CATATGGCAAGCTGGA-1	B	1	False	no IR	no IR	no IR					nan	nan																									Cd3
CATATGGCACATGACT-1_B-101	CATATGGCACATGACT-1	B	2	False	no IR	no IR	no IR					nan	nan																									Cd3
CATATGGCAGGTCGTC-1_B-101	CATATGGCAGGTCGTC-1	B	1	False	no IR	no IR	no IR					nan	nan																									Cd3
CATATGGCATGCAACT-1_B-101	CATATGGCATGCAACT-1	B	1	False	no IR	no IR	no IR					nan	nan																									Cd3
CATATGGGTAGCGATG-1_B-101	CATATGGGTAGCGATG-1	B	1	False	no IR	no IR	no IR					nan	nan																									Cd3
CATATGGGTCGGATCC-1_B-101	CATATGGGTCGGATCC-1	B	5	False	no IR	no IR	no IR					nan	nan																									Cd3
CATATGGGTTCAACCA-1_B-101	CATATGGGTTCAACCA-1	B	2	False	no IR	no IR	no IR					nan	nan																									Cd3
CATATGGTCCGCATCT-1_B-101	CATATGGTCCGCATCT-1	B	1	False	no IR	no IR	no IR					nan	nan																									Cd3
CATATTCAGGAACTGC-1_B-101	CATATTCAGGAACTGC-1	B	1	False	no IR	no IR	no IR					nan	nan																									Cd3
CATATTCAGTCACGCC-1_B-101	CATATTCAGTCACGCC-1	B	1	False	no IR	no IR	no IR					nan	nan																									Cd3
CATATTCCATCACGTA-1_B-101	CATATTCCATCACGTA-1	B	2	False	no IR	no IR	no IR					nan	nan																									Cd3
CATATTCCATTCCTCG-1_B-101	CATATTCCATTCCTCG-1	B	1	False	no IR	no IR	no IR					nan	nan																									Cd3
CATATTCCATTTGCCC-1_B-101	CATATTCCATTTGCCC-1	B	1	False	no IR	no IR	no IR					nan	nan																									Cd3
CATATTCGTACCGTAT-1_B-101	CATATTCGTACCGTAT-1	B	5	False	no IR	no IR	no IR					nan	nan																									Cd3
CATATTCGTGGCGAAT-1_B-101	CATATTCGTGGCGAAT-1	B	1	False	no IR	no IR	no IR					nan	nan																									Cd3
CATATTCGTTCACGGC-1_B-101	CATATTCGTTCACGGC-1	B	1	False	no IR	no IR	no IR					nan	nan																									Cd3
CATATTCTCATTCACT-1_B-101	CATATTCTCATTCACT-1	B	2	False	no IR	no IR	no IR					nan	nan																									Cd3
CATATTCTCTGCTGCT-1_B-101	CATATTCTCTGCTGCT-1	B	1	False	no IR	no IR	no IR					nan	nan																									Cd3
CATCAAGCAGACAAAT-1_B-101	CATCAAGCAGACAAAT-1	B	1	False	no IR	no IR	no IR					nan	nan																									Cd3
CATCAAGCAGATCCAT-1_B-101	CATCAAGCAGATCCAT-1	B	1	False	no IR	no IR	no IR					nan	nan																									Cd3
CATCAAGCATTAGGCT-1_B-101	CATCAAGCATTAGGCT-1	B	1	False	no IR	no IR	no IR					nan	nan																									Cd3
CATCAAGGTGATGCCC-1_B-101	CATCAAGGTGATGCCC-1	B	1	False	no IR	no IR	no IR					nan	nan																									Cd3
CATCAAGGTGCGATAG-1_B-101	CATCAAGGTGCGATAG-1	B	5	False	no IR	no IR	no IR					nan	nan																									Cd3
CATCAAGTCCCTCAGT-1_B-101	CATCAAGTCCCTCAGT-1	B	1	False	no IR	no IR	no IR					nan	nan																									Cd3
CATCAAGTCCTCAACC-1_B-101	CATCAAGTCCTCAACC-1	B	1	False	no IR	no IR	no IR					nan	nan																									Cd3
CATCAAGTCGCCAGCA-1_B-101	CATCAAGTCGCCAGCA-1	B	9	False	no IR	no IR	no IR					nan	nan																									Cd3
CATCAGAAGCAATCTC-1_B-101	CATCAGAAGCAATCTC-1	B	1	False	no IR	no IR	no IR					nan	nan																									Cd3
CATCAGACAACTGCTA-1_B-101	CATCAGACAACTGCTA-1	B	1	False	no IR	no IR	no IR					nan	nan																									Cd3
CATCAGACAGCTATTG-1_B-101	CATCAGACAGCTATTG-1	B	5	False	no IR	no IR	no IR					nan	nan																									Cd3
CATCAGACATTTGCCC-1_B-101	CATCAGACATTTGCCC-1	B	1	False	no IR	no IR	no IR					nan	nan																									Cd3
CATCAGAGTTCACCTC-1_B-101	CATCAGAGTTCACCTC-1	B	1	False	no IR	no IR	no IR					nan	nan																									Cd3
CATCAGATCATTGCCC-1_B-101	CATCAGATCATTGCCC-1	B	2	False	no IR	no IR	no IR					nan	nan																									Cd3
CATCAGATCGTAGATC-1_B-101	CATCAGATCGTAGATC-1	B	2	False	no IR	no IR	no IR					nan	nan																									Cd3
CATCCACAGAAGAAGC-1_B-101	CATCCACAGAAGAAGC-1	B	2	False	no IR	no IR	no IR					nan	nan																									Cd3
CATCCACAGGTGCACA-1_B-101	CATCCACAGGTGCACA-1	B	1	False	no IR	no IR	no IR					nan	nan																									Cd3
CATCCACCAAGCTGGA-1_B-101	CATCCACCAAGCTGGA-1	B	5	False	no IR	no IR	no IR					nan	nan																									Cd3
CATCCACCAATGGACG-1_B-101	CATCCACCAATGGACG-1	B	1	False	no IR	no IR	no IR					nan	nan																									Cd3
CATCCACCAGCGAACA-1_B-101	CATCCACCAGCGAACA-1	B	9	False	no IR	no IR	no IR					nan	nan																									Cd3
CATCCACGTAGCGTCC-1_B-101	CATCCACGTAGCGTCC-1	B	1	False	no IR	no IR	no IR					nan	nan																									Cd3
CATCCACGTCCCTACT-1_B-101	CATCCACGTCCCTACT-1	B	1	False	no IR	no IR	no IR					nan	nan																									Cd3
CATCCACGTTCCATGA-1_B-101	CATCCACGTTCCATGA-1	B	1	False	no IR	no IR	no IR					nan	nan																									Cd3
CATCCACTCAGTGCAT-1_B-101	CATCCACTCAGTGCAT-1	B	1	False	no IR	no IR	no IR					nan	nan																									Cd3
CATCGAAAGTGCAAGC-1_B-101	CATCGAAAGTGCAAGC-1	B	4	False	no IR	no IR	no IR					nan	nan																									Cd3
CATCGAACATTCCTCG-1_B-101	CATCGAACATTCCTCG-1	B	1	False	no IR	no IR	no IR					nan	nan																									Cd3
CATCGAAGTTGATTCG-1_B-101	CATCGAAGTTGATTCG-1	B	1	False	no IR	no IR	no IR					nan	nan																									Cd3
CATCGAATCGCCGTGA-1_B-101	CATCGAATCGCCGTGA-1	B	1	False	no IR	no IR	no IR					nan	nan																									Cd3
CATCGAATCGTCGTTC-1_B-101	CATCGAATCGTCGTTC-1	B	1	False	no IR	no IR	no IR					nan	nan																									Cd3
CATCGGGAGAGCTTCT-1_B-101	CATCGGGAGAGCTTCT-1	B	1	False	no IR	no IR	no IR					nan	nan																									Cd3
CATCGGGCACACCGCA-1_B-101	CATCGGGCACACCGCA-1	B	1	False	no IR	no IR	no IR					nan	nan																									Cd3
CATCGGGCACGCATCG-1_B-101	CATCGGGCACGCATCG-1	B	2	False	no IR	no IR	no IR					nan	nan																									Cd3
CATCGGGCACGTCTCT-1_B-101	CATCGGGCACGTCTCT-1	B	1	False	no IR	no IR	no IR					nan	nan																									Cd3
CATCGGGGTACGAAAT-1_B-101	CATCGGGGTACGAAAT-1	B	1	False	no IR	no IR	no IR					nan	nan																									Cd3
CATCGGGGTTCAGCGC-1_B-101	CATCGGGGTTCAGCGC-1	B	2	False	no IR	no IR	no IR					nan	nan																									Cd3
CATCGGGTCGGGAGTA-1_B-101	CATCGGGTCGGGAGTA-1	B	4	False	no IR	no IR	no IR					nan	nan																									Cd3
CATCGGGTCTGAAAGA-1_B-101	CATCGGGTCTGAAAGA-1	B	4	False	no IR	no IR	no IR					nan	nan																									Cd3
CATGACAAGAAACCTA-1_B-101	CATGACAAGAAACCTA-1	B	1	False	no IR	no IR	no IR					nan	nan																									Cd3
CATGACAAGACGCAAC-1_B-101	CATGACAAGACGCAAC-1	B	2	False	no IR	no IR	no IR					nan	nan																									Cd3
CATGACAAGCATCATC-1_B-101	CATGACAAGCATCATC-1	B	2	False	no IR	no IR	no IR					nan	nan																									Cd3
CATGACAAGTACGCGA-1_B-101	CATGACAAGTACGCGA-1	B	1	False	no IR	no IR	no IR					nan	nan																									Cd3
CATGACAAGTGTACTC-1_B-101	CATGACAAGTGTACTC-1	B	5	False	no IR	no IR	no IR					nan	nan																									Cd3
CATGACACATGTTGAC-1_B-101	CATGACACATGTTGAC-1	B	1	False	no IR	no IR	no IR					nan	nan																									Cd3
CATGACAGTCTTGTCC-1_B-101	CATGACAGTCTTGTCC-1	B	9	False	no IR	no IR	no IR					nan	nan																									Cd3
CATGACAGTGCTTCTC-1_B-101	CATGACAGTGCTTCTC-1	B	1	False	no IR	no IR	no IR					nan	nan																									Cd3
CATGACATCGGCTTGG-1_B-101	CATGACATCGGCTTGG-1	B	2	False	no IR	no IR	no IR					nan	nan																									Cd3
CATGCCTAGAGTGAGA-1_B-101	CATGCCTAGAGTGAGA-1	B	5	False	no IR	no IR	no IR					nan	nan																									Cd3
CATGCCTAGGATGGTC-1_B-101	CATGCCTAGGATGGTC-1	B	4	False	no IR	no IR	no IR					nan	nan																									Cd3
CATGCCTAGGCGCTCT-1_B-101	CATGCCTAGGCGCTCT-1	B	1	False	no IR	no IR	no IR					nan	nan																									Cd3
CATGCCTAGTCGTACT-1_B-101	CATGCCTAGTCGTACT-1	B	1	False	no IR	no IR	no IR					nan	nan																									Cd3
CATGCCTCAGCTCGCA-1_B-101	CATGCCTCAGCTCGCA-1	B	2	False	no IR	no IR	no IR					nan	nan																									Cd3
CATGCCTCAGTCAGCC-1_B-101	CATGCCTCAGTCAGCC-1	B	2	False	no IR	no IR	no IR					nan	nan																									Cd3
CATGCCTGTAGCGTGA-1_B-101	CATGCCTGTAGCGTGA-1	B	1	False	no IR	no IR	no IR					nan	nan																									Cd3
CATGCCTGTGGTACAG-1_B-101	CATGCCTGTGGTACAG-1	B	1	False	no IR	no IR	no IR					nan	nan																									Cd3
CATGCCTGTTCGTGAT-1_B-101	CATGCCTGTTCGTGAT-1	B	1	False	no IR	no IR	no IR					nan	nan																									Cd3
CATGCCTTCAGGTTCA-1_B-101	CATGCCTTCAGGTTCA-1	B	9	False	no IR	no IR	no IR					nan	nan																									Cd3
CATGCCTTCCACGCAG-1_B-101	CATGCCTTCCACGCAG-1	B	1	False	no IR	no IR	no IR					nan	nan																									Cd3
CATGCCTTCCAGAGGA-1_B-101	CATGCCTTCCAGAGGA-1	B	1	False	no IR	no IR	no IR					nan	nan																									Cd3
CATGCCTTCTTCAACT-1_B-101	CATGCCTTCTTCAACT-1	B	2	False	no IR	no IR	no IR					nan	nan																									Cd3
CATGGCGCACACCGCA-1_B-101	CATGGCGCACACCGCA-1	B	2	False	no IR	no IR	no IR					nan	nan																									Cd3
CATGGCGTCAAACCAC-1_B-101	CATGGCGTCAAACCAC-1	B	5	False	no IR	no IR	no IR					nan	nan																									Cd3
CATGGCGTCAACGCTA-1_B-101	CATGGCGTCAACGCTA-1	B	1	False	no IR	no IR	no IR					nan	nan																									Cd3
CATGGCGTCGTGACAT-1_B-101	CATGGCGTCGTGACAT-1	B	1	False	no IR	no IR	no IR					nan	nan																									Cd3
CATTATCAGACAATAC-1_B-101	CATTATCAGACAATAC-1	B	2	False	no IR	no IR	no IR					nan	nan																									Cd3
CATTATCCAAGTAATG-1_B-101	CATTATCCAAGTAATG-1	B	4	False	no IR	no IR	no IR					nan	nan																									Cd3
CATTATCGTAATTGGA-1_B-101	CATTATCGTAATTGGA-1	B	1	False	no IR	no IR	no IR					nan	nan																									Cd3
CATTATCGTTCTGTTT-1_B-101	CATTATCGTTCTGTTT-1	B	1	False	no IR	no IR	no IR					nan	nan																									Cd3
CATTATCTCGATCCCT-1_B-101	CATTATCTCGATCCCT-1	B	2	False	no IR	no IR	no IR					nan	nan																									Cd3
CATTATCTCGCGTTTC-1_B-101	CATTATCTCGCGTTTC-1	B	1	False	no IR	no IR	no IR					nan	nan																									Cd3
CATTCGCAGAAGCCCA-1_B-101	CATTCGCAGAAGCCCA-1	B	1	False	no IR	no IR	no IR					nan	nan																									Cd3
CATTCGCAGACTCGGA-1_B-101	CATTCGCAGACTCGGA-1	B	1	False	no IR	no IR	no IR					nan	nan																									Cd3
CATTCGCAGTCTCAAC-1_B-101	CATTCGCAGTCTCAAC-1	B	1	False	no IR	no IR	no IR					nan	nan																									Cd3
CATTCGCAGTGGAGAA-1_B-101	CATTCGCAGTGGAGAA-1	B	1	False	no IR	no IR	no IR					nan	nan																									Cd3
CATTCGCGTAACGTTC-1_B-101	CATTCGCGTAACGTTC-1	B	2	False	no IR	no IR	no IR					nan	nan																									Cd3
CATTCGCGTCGGCACT-1_B-101	CATTCGCGTCGGCACT-1	B	1	False	no IR	no IR	no IR					nan	nan																									Cd3
CATTCGCGTGGTCCGT-1_B-101	CATTCGCGTGGTCCGT-1	B	2	False	no IR	no IR	no IR					nan	nan																									Cd3
CATTCGCGTTTCCACC-1_B-101	CATTCGCGTTTCCACC-1	B	1	False	no IR	no IR	no IR					nan	nan																									Cd3
CATTCGCTCATTGCCC-1_B-101	CATTCGCTCATTGCCC-1	B	1	False	no IR	no IR	no IR					nan	nan																									Cd3
CCAATCCAGAATCTCC-1_B-101	CCAATCCAGAATCTCC-1	B	1	False	no IR	no IR	no IR					nan	nan																									Cd3
CCAATCCAGCGATTCT-1_B-101	CCAATCCAGCGATTCT-1	B	1	False	no IR	no IR	no IR					nan	nan																									Cd3
CCAATCCAGGTGGGTT-1_B-101	CCAATCCAGGTGGGTT-1	B	1	False	no IR	no IR	no IR					nan	nan																									Cd3
CCAATCCAGTTGTCGT-1_B-101	CCAATCCAGTTGTCGT-1	B	1	False	no IR	no IR	no IR					nan	nan																									Cd3
CCAATCCCAGACGTAG-1_B-101	CCAATCCCAGACGTAG-1	B	1	False	no IR	no IR	no IR					nan	nan																									Cd3
CCAATCCCATCACAAC-1_B-101	CCAATCCCATCACAAC-1	B	9	False	no IR	no IR	no IR					nan	nan																									Cd3
CCAATCCCATCGGAAG-1_B-101	CCAATCCCATCGGAAG-1	B	1	False	no IR	no IR	no IR					nan	nan																									Cd3
CCAATCCCATTTGCCC-1_B-101	CCAATCCCATTTGCCC-1	B	1	False	no IR	no IR	no IR					nan	nan																									Cd3
CCAATCCGTAAGGGAA-1_B-101	CCAATCCGTAAGGGAA-1	B	1	False	no IR	no IR	no IR					nan	nan																									Cd3
CCAATCCTCCGTTGCT-1_B-101	CCAATCCTCCGTTGCT-1	B	2	False	no IR	no IR	no IR					nan	nan																									Cd3
CCAATCCTCTCGATGA-1_B-101	CCAATCCTCTCGATGA-1	B	2	False	no IR	no IR	no IR					nan	nan																									Cd3
CCACCTAAGGATGTAT-1_B-101	CCACCTAAGGATGTAT-1	B	1	False	no IR	no IR	no IR					nan	nan																									Cd3
CCACCTAAGTGCGATG-1_B-101	CCACCTAAGTGCGATG-1	B	2	False	no IR	no IR	no IR					nan	nan																									Cd3
CCACCTACAAGAAAGG-1_B-101	CCACCTACAAGAAAGG-1	B	1	False	no IR	no IR	no IR					nan	nan																									Cd3
CCACCTACAAGGCTCC-1_B-101	CCACCTACAAGGCTCC-1	B	2	False	no IR	no IR	no IR					nan	nan																									Cd3
CCACCTACAGTCAGCC-1_B-101	CCACCTACAGTCAGCC-1	B	4	False	no IR	no IR	no IR					nan	nan																									Cd3
CCACCTACATGTCGAT-1_B-101	CCACCTACATGTCGAT-1	B	1	False	no IR	no IR	no IR					nan	nan																									Cd3
CCACCTAGTTCCAACA-1_B-101	CCACCTAGTTCCAACA-1	B	2	False	no IR	no IR	no IR					nan	nan																									Cd3
CCACCTATCAAAGTAG-1_B-101	CCACCTATCAAAGTAG-1	B	1	False	no IR	no IR	no IR					nan	nan																									Cd3
CCACCTATCAGCACAT-1_B-101	CCACCTATCAGCACAT-1	B	2	False	no IR	no IR	no IR					nan	nan																									Cd3
CCACGGAAGCCAGAAC-1_B-101	CCACGGAAGCCAGAAC-1	B	1	False	no IR	no IR	no IR					nan	nan																									Cd3
CCACGGACACATTAGC-1_B-101	CCACGGACACATTAGC-1	B	4	False	no IR	no IR	no IR					nan	nan																									Cd3
CCACGGACACCACGTG-1_B-101	CCACGGACACCACGTG-1	B	1	False	no IR	no IR	no IR					nan	nan																									Cd3
CCACGGACACGTAAGG-1_B-101	CCACGGACACGTAAGG-1	B	1	False	no IR	no IR	no IR					nan	nan																									Cd3
CCACGGACATCTATGG-1_B-101	CCACGGACATCTATGG-1	B	1	False	no IR	no IR	no IR					nan	nan																									Cd3
CCACGGATCCGTCATC-1_B-101	CCACGGATCCGTCATC-1	B	1	False	no IR	no IR	no IR					nan	nan																									Cd3
CCACGGATCGCAAGCC-1_B-101	CCACGGATCGCAAGCC-1	B	2	False	no IR	no IR	no IR					nan	nan																									Cd3
CCACTACAGAGGACGG-1_B-101	CCACTACAGAGGACGG-1	B	1	False	no IR	no IR	no IR					nan	nan																									Cd3
CCACTACGTAAACCTC-1_B-101	CCACTACGTAAACCTC-1	B	1	False	no IR	no IR	no IR					nan	nan																									Cd3
CCACTACGTGATAAAC-1_B-101	CCACTACGTGATAAAC-1	B	1	False	no IR	no IR	no IR					nan	nan																									Cd3
CCACTACGTGTTTGTG-1_B-101	CCACTACGTGTTTGTG-1	B	1	False	no IR	no IR	no IR					nan	nan																									Cd3
CCACTACTCATTGCGA-1_B-101	CCACTACTCATTGCGA-1	B	2	False	no IR	no IR	no IR					nan	nan																									Cd3
CCAGCGAAGACACTAA-1_B-101	CCAGCGAAGACACTAA-1	B	2	False	no IR	no IR	no IR					nan	nan																									Cd3
CCAGCGAAGGCCGAAT-1_B-101	CCAGCGAAGGCCGAAT-1	B	2	False	no IR	no IR	no IR					nan	nan																									Cd3
CCAGCGACAAGTCTAC-1_B-101	CCAGCGACAAGTCTAC-1	B	1	False	no IR	no IR	no IR					nan	nan																									Cd3
CCAGCGACACACTGCG-1_B-101	CCAGCGACACACTGCG-1	B	4	False	no IR	no IR	no IR					nan	nan																									Cd3
CCAGCGACAGATAATG-1_B-101	CCAGCGACAGATAATG-1	B	1	False	no IR	no IR	no IR					nan	nan																									Cd3
CCAGCGACAGATCCAT-1_B-101	CCAGCGACAGATCCAT-1	B	1	False	no IR	no IR	no IR					nan	nan																									Cd3
CCAGCGACAGGTCGTC-1_B-101	CCAGCGACAGGTCGTC-1	B	1	False	no IR	no IR	no IR					nan	nan																									Cd3
CCAGCGACATACAGCT-1_B-101	CCAGCGACATACAGCT-1	B	1	False	no IR	no IR	no IR					nan	nan																									Cd3
CCAGCGAGTAGCCTCG-1_B-101	CCAGCGAGTAGCCTCG-1	B	1	False	no IR	no IR	no IR					nan	nan																									Cd3
CCAGCGAGTCTAGTCA-1_B-101	CCAGCGAGTCTAGTCA-1	B	5	False	no IR	no IR	no IR					nan	nan																									Cd3
CCAGCGAGTGCCTTGG-1_B-101	CCAGCGAGTGCCTTGG-1	B	1	False	no IR	no IR	no IR					nan	nan																									Cd3
CCAGCGAGTGTTTGGT-1_B-101	CCAGCGAGTGTTTGGT-1	B	1	False	no IR	no IR	no IR					nan	nan																									Cd3
CCATGTCCAATAAGCA-1_B-101	CCATGTCCAATAAGCA-1	B	1	False	no IR	no IR	no IR					nan	nan																									Cd3
CCATGTCCACAGCGTC-1_B-101	CCATGTCCACAGCGTC-1	B	2	False	no IR	no IR	no IR					nan	nan																									Cd3
CCATGTCCACTCAGGC-1_B-101	CCATGTCCACTCAGGC-1	B	4	False	no IR	no IR	no IR					nan	nan																									Cd3
CCATGTCCATGACATC-1_B-101	CCATGTCCATGACATC-1	B	1	False	no IR	no IR	no IR					nan	nan																									Cd3
CCATGTCGTCTAAACC-1_B-101	CCATGTCGTCTAAACC-1	B	1	False	no IR	no IR	no IR					nan	nan																									Cd3
CCATGTCGTTTGACTG-1_B-101	CCATGTCGTTTGACTG-1	B	1	False	no IR	no IR	no IR					nan	nan																									Cd3
CCATGTCTCAAAGACA-1_B-101	CCATGTCTCAAAGACA-1	B	2	False	no IR	no IR	no IR					nan	nan																									Cd3
CCATGTCTCCTCGCAT-1_B-101	CCATGTCTCCTCGCAT-1	B	5	False	no IR	no IR	no IR					nan	nan																									Cd3
CCATGTCTCTGCGGCA-1_B-101	CCATGTCTCTGCGGCA-1	B	2	False	no IR	no IR	no IR					nan	nan																									Cd3
CCATGTCTCTGCTGTC-1_B-101	CCATGTCTCTGCTGTC-1	B	2	False	no IR	no IR	no IR					nan	nan																									Cd3
CCATGTCTCTTCATGT-1_B-101	CCATGTCTCTTCATGT-1	B	1	False	no IR	no IR	no IR					nan	nan																									Cd3
CCATGTCTCTTGACGA-1_B-101	CCATGTCTCTTGACGA-1	B	9	False	no IR	no IR	no IR					nan	nan																									Cd3
CCATTCGAGAGTAATC-1_B-101	CCATTCGAGAGTAATC-1	B	2	False	no IR	no IR	no IR					nan	nan																									Cd3
CCATTCGAGATCGGGT-1_B-101	CCATTCGAGATCGGGT-1	B	1	False	no IR	no IR	no IR					nan	nan																									Cd3
CCATTCGAGGCAGTCA-1_B-101	CCATTCGAGGCAGTCA-1	B	1	False	no IR	no IR	no IR					nan	nan																									Cd3
CCATTCGCAGAGTGTG-1_B-101	CCATTCGCAGAGTGTG-1	B	1	False	no IR	no IR	no IR					nan	nan																									Cd3
CCATTCGCAGGTGGAT-1_B-101	CCATTCGCAGGTGGAT-1	B	1	False	no IR	no IR	no IR					nan	nan																									Cd3
CCATTCGGTCTTGCGG-1_B-101	CCATTCGGTCTTGCGG-1	B	2	False	no IR	no IR	no IR					nan	nan																									Cd3
CCATTCGGTTACGCGC-1_B-101	CCATTCGGTTACGCGC-1	B	1	False	no IR	no IR	no IR					nan	nan																									Cd3
CCATTCGTCCGTACAA-1_B-101	CCATTCGTCCGTACAA-1	B	2	False	no IR	no IR	no IR					nan	nan																									Cd3
CCATTCGTCGGCGCTA-1_B-101	CCATTCGTCGGCGCTA-1	B	1	False	no IR	no IR	no IR					nan	nan																									Cd3
CCATTCGTCGTTGCCT-1_B-101	CCATTCGTCGTTGCCT-1	B	2	False	no IR	no IR	no IR					nan	nan																									Cd3
CCCAATCAGACAAGCC-1_B-101	CCCAATCAGACAAGCC-1	B	1	False	no IR	no IR	no IR					nan	nan																									Cd3
CCCAATCAGGCCCTTG-1_B-101	CCCAATCAGGCCCTTG-1	B	1	False	no IR	no IR	no IR					nan	nan																									Cd3
CCCAATCCAATAGAGT-1_B-101	CCCAATCCAATAGAGT-1	B	1	False	no IR	no IR	no IR					nan	nan																									Cd3
CCCAATCCACATTAGC-1_B-101	CCCAATCCACATTAGC-1	B	5	False	no IR	no IR	no IR					nan	nan																									Cd3
CCCAATCCACGAAATA-1_B-101	CCCAATCCACGAAATA-1	B	1	False	no IR	no IR	no IR					nan	nan																									Cd3
CCCAATCCATCGGAAG-1_B-101	CCCAATCCATCGGAAG-1	B	5	False	no IR	no IR	no IR					nan	nan																									Cd3
CCCAATCGTCCAACTA-1_B-101	CCCAATCGTCCAACTA-1	B	2	False	no IR	no IR	no IR					nan	nan																									Cd3
CCCAATCGTGATAAGT-1_B-101	CCCAATCGTGATAAGT-1	B	2	False	no IR	no IR	no IR					nan	nan																									Cd3
CCCAATCGTGCGATAG-1_B-101	CCCAATCGTGCGATAG-1	B	1	False	no IR	no IR	no IR					nan	nan																									Cd3
CCCAATCGTTCGTTGA-1_B-101	CCCAATCGTTCGTTGA-1	B	2	False	no IR	no IR	no IR					nan	nan																									Cd3
CCCAATCTCTAACTTC-1_B-101	CCCAATCTCTAACTTC-1	B	2	False	no IR	no IR	no IR					nan	nan																									Cd3
CCCAATCTCTTGCATT-1_B-101	CCCAATCTCTTGCATT-1	B	1	False	no IR	no IR	no IR					nan	nan																									Cd3
CCCAGTTAGTGGAGTC-1_B-101	CCCAGTTAGTGGAGTC-1	B	1	False	no IR	no IR	no IR					nan	nan																									Cd3
CCCAGTTCAAGGTTCT-1_B-101	CCCAGTTCAAGGTTCT-1	B	1	False	no IR	no IR	no IR					nan	nan																									Cd3
CCCAGTTCATTGTGCA-1_B-101	CCCAGTTCATTGTGCA-1	B	2	False	no IR	no IR	no IR					nan	nan																									Cd3
CCCATACAGTTTCCTT-1_B-101	CCCATACAGTTTCCTT-1	B	2	False	no IR	no IR	no IR					nan	nan																									Cd3
CCCATACCAGGCTCAC-1_B-101	CCCATACCAGGCTCAC-1	B	1	False	no IR	no IR	no IR					nan	nan																									Cd3
CCCATACGTGCACCAC-1_B-101	CCCATACGTGCACCAC-1	B	1	False	no IR	no IR	no IR					nan	nan																									Cd3
CCCATACGTGCTTCTC-1_B-101	CCCATACGTGCTTCTC-1	B	1	False	no IR	no IR	no IR					nan	nan																									Cd3
CCCATACTCGTTACGA-1_B-101	CCCATACTCGTTACGA-1	B	1	False	no IR	no IR	no IR					nan	nan																									Cd3
CCCTCCTAGCGCTCCA-1_B-101	CCCTCCTAGCGCTCCA-1	B	1	False	no IR	no IR	no IR					nan	nan																									Cd3
CCCTCCTAGCTAAGAT-1_B-101	CCCTCCTAGCTAAGAT-1	B	1	False	no IR	no IR	no IR					nan	nan																									Cd3
CCCTCCTGTGGTAACG-1_B-101	CCCTCCTGTGGTAACG-1	B	1	False	no IR	no IR	no IR					nan	nan																									Cd3
CCCTCCTTCATCATTC-1_B-101	CCCTCCTTCATCATTC-1	B	1	False	no IR	no IR	no IR					nan	nan																									Cd3
CCGGGATAGAGCTGGT-1_B-101	CCGGGATAGAGCTGGT-1	B	1	False	no IR	no IR	no IR					nan	nan																									Cd3
CCGGGATAGGAGTAGA-1_B-101	CCGGGATAGGAGTAGA-1	B	1	False	no IR	no IR	no IR					nan	nan																									Cd3
CCGGTAGAGGGTCTCC-1_B-101	CCGGTAGAGGGTCTCC-1	B	2	False	no IR	no IR	no IR					nan	nan																									Cd3
CCGGTAGCACTCGACG-1_B-101	CCGGTAGCACTCGACG-1	B	5	False	no IR	no IR	no IR					nan	nan																									Cd3
CCGGTAGGTCACCCAG-1_B-101	CCGGTAGGTCACCCAG-1	B	1	False	no IR	no IR	no IR					nan	nan																									Cd3
CCGGTAGGTTAGTGGG-1_B-101	CCGGTAGGTTAGTGGG-1	B	1	False	no IR	no IR	no IR					nan	nan																									Cd3
CCGGTAGTCGAATCCA-1_B-101	CCGGTAGTCGAATCCA-1	B	1	False	no IR	no IR	no IR					nan	nan																									Cd3
CCGGTAGTCTTGTACT-1_B-101	CCGGTAGTCTTGTACT-1	B	1	False	no IR	no IR	no IR					nan	nan																									Cd3
CCGTACTAGGGTGTTG-1_B-101	CCGTACTAGGGTGTTG-1	B	2	False	no IR	no IR	no IR					nan	nan																									Cd3
CCGTACTCACGTAAGG-1_B-101	CCGTACTCACGTAAGG-1	B	2	False	no IR	no IR	no IR					nan	nan																									Cd3
CCGTACTCAGACGCTC-1_B-101	CCGTACTCAGACGCTC-1	B	1	False	no IR	no IR	no IR					nan	nan																									Cd3
CCGTACTCATCTGGTA-1_B-101	CCGTACTCATCTGGTA-1	B	1	False	no IR	no IR	no IR					nan	nan																									Cd3
CCGTACTGTAGGAGTC-1_B-101	CCGTACTGTAGGAGTC-1	B	2	False	no IR	no IR	no IR					nan	nan																									Cd3
CCGTACTGTGGCGAAT-1_B-101	CCGTACTGTGGCGAAT-1	B	6	False	no IR	no IR	no IR					nan	nan																									Cd3
CCGTACTGTTCCCTTG-1_B-101	CCGTACTGTTCCCTTG-1	B	1	False	no IR	no IR	no IR					nan	nan																									Cd3
CCGTACTTCCGCATCT-1_B-101	CCGTACTTCCGCATCT-1	B	5	False	no IR	no IR	no IR					nan	nan																									Cd3
CCGTACTTCTACCTGC-1_B-101	CCGTACTTCTACCTGC-1	B	4	False	no IR	no IR	no IR					nan	nan																									Cd3
CCGTACTTCTCTTGAT-1_B-101	CCGTACTTCTCTTGAT-1	B	9	False	no IR	no IR	no IR					nan	nan																									Cd3
CCGTACTTCTGTTTGT-1_B-101	CCGTACTTCTGTTTGT-1	B	2	False	no IR	no IR	no IR					nan	nan																									Cd3
CCGTGGAAGAAGAAGC-1_B-101	CCGTGGAAGAAGAAGC-1	B	2	False	no IR	no IR	no IR					nan	nan																									Cd3
CCGTGGAAGCCCAGCT-1_B-101	CCGTGGAAGCCCAGCT-1	B	1	False	no IR	no IR	no IR					nan	nan																									Cd3
CCGTGGAAGTTCGCAT-1_B-101	CCGTGGAAGTTCGCAT-1	B	1	False	no IR	no IR	no IR					nan	nan																									Cd3
CCGTGGACAGACTCGC-1_B-101	CCGTGGACAGACTCGC-1	B	1	False	no IR	no IR	no IR					nan	nan																									Cd3
CCGTGGACATGGGACA-1_B-101	CCGTGGACATGGGACA-1	B	2	False	no IR	no IR	no IR					nan	nan																									Cd3
CCGTGGAGTAATCACC-1_B-101	CCGTGGAGTAATCACC-1	B	1	False	no IR	no IR	no IR					nan	nan																									Cd3
CCGTGGAGTCTTGTCC-1_B-101	CCGTGGAGTCTTGTCC-1	B	1	False	no IR	no IR	no IR					nan	nan																									Cd3
CCGTGGAGTGATGATA-1_B-101	CCGTGGAGTGATGATA-1	B	2	False	no IR	no IR	no IR					nan	nan																									Cd3
CCGTGGATCCAATGGT-1_B-101	CCGTGGATCCAATGGT-1	B	4	False	no IR	no IR	no IR					nan	nan																									Cd3
CCGTGGATCTTACCGC-1_B-101	CCGTGGATCTTACCGC-1	B	1	False	no IR	no IR	no IR					nan	nan																									Cd3
CCGTGGATCTTGACGA-1_B-101	CCGTGGATCTTGACGA-1	B	2	False	no IR	no IR	no IR					nan	nan																									Cd3
CCGTTCAAGAAGCCCA-1_B-101	CCGTTCAAGAAGCCCA-1	B	2	False	no IR	no IR	no IR					nan	nan																									Cd3
CCGTTCAAGCCAGAAC-1_B-101	CCGTTCAAGCCAGAAC-1	B	2	False	no IR	no IR	no IR					nan	nan																									Cd3
CCGTTCAAGTGCCAGA-1_B-101	CCGTTCAAGTGCCAGA-1	B	1	False	no IR	no IR	no IR					nan	nan																									Cd3
CCGTTCACAACACGCC-1_B-101	CCGTTCACAACACGCC-1	B	1	False	no IR	no IR	no IR					nan	nan																									Cd3
CCGTTCACACCTCGTT-1_B-101	CCGTTCACACCTCGTT-1	B	2	False	no IR	no IR	no IR					nan	nan																									Cd3
CCGTTCACATAGAAAC-1_B-101	CCGTTCACATAGAAAC-1	B	1	False	no IR	no IR	no IR					nan	nan																									Cd3
CCGTTCAGTCAGAAGC-1_B-101	CCGTTCAGTCAGAAGC-1	B	1	False	no IR	no IR	no IR					nan	nan																									Cd3
CCGTTCAGTTGACGTT-1_B-101	CCGTTCAGTTGACGTT-1	B	1	False	no IR	no IR	no IR					nan	nan																									Cd3
CCGTTCATCAAAGTAG-1_B-101	CCGTTCATCAAAGTAG-1	B	1	False	no IR	no IR	no IR					nan	nan																									Cd3
CCGTTCATCATCTGCC-1_B-101	CCGTTCATCATCTGCC-1	B	1	False	no IR	no IR	no IR					nan	nan																									Cd3
CCTAAAGAGCTGAAAT-1_B-101	CCTAAAGAGCTGAAAT-1	B	1	False	no IR	no IR	no IR					nan	nan																									Cd3
CCTAAAGCAGTACACT-1_B-101	CCTAAAGCAGTACACT-1	B	2	False	no IR	no IR	no IR					nan	nan																									Cd3
CCTAAAGCATCGGAAG-1_B-101	CCTAAAGCATCGGAAG-1	B	1	False	no IR	no IR	no IR					nan	nan																									Cd3
CCTAAAGGTATCAGTC-1_B-101	CCTAAAGGTATCAGTC-1	B	1	False	no IR	no IR	no IR					nan	nan																									Cd3
CCTAAAGGTCAAAGAT-1_B-101	CCTAAAGGTCAAAGAT-1	B	1	False	no IR	no IR	no IR					nan	nan																									Cd3
CCTAAAGGTTTGCATG-1_B-101	CCTAAAGGTTTGCATG-1	B	2	False	no IR	no IR	no IR					nan	nan																									Cd3
CCTAAAGTCCTTCAAT-1_B-101	CCTAAAGTCCTTCAAT-1	B	1	False	no IR	no IR	no IR					nan	nan																									Cd3
CCTAAAGTCTTGTTTG-1_B-101	CCTAAAGTCTTGTTTG-1	B	2	False	no IR	no IR	no IR					nan	nan																									Cd3
CCTACACAGCCCAACC-1_B-101	CCTACACAGCCCAACC-1	B	1	False	no IR	no IR	no IR					nan	nan																									Cd3
CCTACACAGGCTATCT-1_B-101	CCTACACAGGCTATCT-1	B	2	False	no IR	no IR	no IR					nan	nan																									Cd3
CCTACACAGTTAGCGG-1_B-101	CCTACACAGTTAGCGG-1	B	2	False	no IR	no IR	no IR					nan	nan																									Cd3
CCTACACCAGGCTGAA-1_B-101	CCTACACCAGGCTGAA-1	B	1	False	no IR	no IR	no IR					nan	nan																									Cd3
CCTACACCATACAGCT-1_B-101	CCTACACCATACAGCT-1	B	1	False	no IR	no IR	no IR					nan	nan																									Cd3
CCTACACCATACTCTT-1_B-101	CCTACACCATACTCTT-1	B	2	False	no IR	no IR	no IR					nan	nan																									Cd3
CCTACACCATGCCTTC-1_B-101	CCTACACCATGCCTTC-1	B	5	False	no IR	no IR	no IR					nan	nan																									Cd3
CCTACACGTACTCTCC-1_B-101	CCTACACGTACTCTCC-1	B	2	False	no IR	no IR	no IR					nan	nan																									Cd3
CCTACACGTGCAACGA-1_B-101	CCTACACGTGCAACGA-1	B	1	False	no IR	no IR	no IR					nan	nan																									Cd3
CCTACACTCGTTGCCT-1_B-101	CCTACACTCGTTGCCT-1	B	1	False	no IR	no IR	no IR					nan	nan																									Cd3
CCTACACTCTCGGACG-1_B-101	CCTACACTCTCGGACG-1	B	1	False	no IR	no IR	no IR					nan	nan																									Cd3
CCTACCAAGCTGCGAA-1_B-101	CCTACCAAGCTGCGAA-1	B	4	False	no IR	no IR	no IR					nan	nan																									Cd3
CCTACCAAGGGTGTTG-1_B-101	CCTACCAAGGGTGTTG-1	B	5	False	no IR	no IR	no IR					nan	nan																									Cd3
CCTACCAAGTACGCGA-1_B-101	CCTACCAAGTACGCGA-1	B	2	False	no IR	no IR	no IR					nan	nan																									Cd3
CCTACCAAGTCAATAG-1_B-101	CCTACCAAGTCAATAG-1	B	1	False	no IR	no IR	no IR					nan	nan																									Cd3
CCTACCAAGTGAAGAG-1_B-101	CCTACCAAGTGAAGAG-1	B	1	False	no IR	no IR	no IR					nan	nan																									Cd3
CCTACCACAAACGTGG-1_B-101	CCTACCACAAACGTGG-1	B	1	False	no IR	no IR	no IR					nan	nan																									Cd3
CCTACCACAACTGCGC-1_B-101	CCTACCACAACTGCGC-1	B	1	False	no IR	no IR	no IR					nan	nan																									Cd3
CCTACCACACCGAATT-1_B-101	CCTACCACACCGAATT-1	B	1	False	no IR	no IR	no IR					nan	nan																									Cd3
CCTACCACAGACGTAG-1_B-101	CCTACCACAGACGTAG-1	B	1	False	no IR	no IR	no IR					nan	nan																									Cd3
CCTACCACATCGTCGG-1_B-101	CCTACCACATCGTCGG-1	B	1	False	no IR	no IR	no IR					nan	nan																									Cd3
CCTACCAGTCATGCCG-1_B-101	CCTACCAGTCATGCCG-1	B	2	False	no IR	no IR	no IR					nan	nan																									Cd3
CCTACCAGTTACGTCA-1_B-101	CCTACCAGTTACGTCA-1	B	5	False	no IR	no IR	no IR					nan	nan																									Cd3
CCTACCAGTTCGCGAC-1_B-101	CCTACCAGTTCGCGAC-1	B	2	False	no IR	no IR	no IR					nan	nan																									Cd3
CCTACCATCCACTGGG-1_B-101	CCTACCATCCACTGGG-1	B	1	False	no IR	no IR	no IR					nan	nan																									Cd3
CCTACCATCCTTCAAT-1_B-101	CCTACCATCCTTCAAT-1	B	1	False	no IR	no IR	no IR					nan	nan																									Cd3
CCTACCATCGCCTGAG-1_B-101	CCTACCATCGCCTGAG-1	B	1	False	no IR	no IR	no IR					nan	nan																									Cd3
CCTAGCTAGACCCACC-1_B-101	CCTAGCTAGACCCACC-1	B	1	False	no IR	no IR	no IR					nan	nan																									Cd3
CCTAGCTAGCAGATCG-1_B-101	CCTAGCTAGCAGATCG-1	B	1	False	no IR	no IR	no IR					nan	nan																									Cd3
CCTAGCTAGCCGGTAA-1_B-101	CCTAGCTAGCCGGTAA-1	B	1	False	no IR	no IR	no IR					nan	nan																									Cd3
CCTAGCTAGGAGCGAG-1_B-101	CCTAGCTAGGAGCGAG-1	B	1	False	no IR	no IR	no IR					nan	nan																									Cd3
CCTAGCTAGGGTCGAT-1_B-101	CCTAGCTAGGGTCGAT-1	B	2	False	no IR	no IR	no IR					nan	nan																									Cd3
CCTAGCTCACAGACAG-1_B-101	CCTAGCTCACAGACAG-1	B	9	False	no IR	no IR	no IR					nan	nan																									Cd3
CCTAGCTCACCATCCT-1_B-101	CCTAGCTCACCATCCT-1	B	2	False	no IR	no IR	no IR					nan	nan																									Cd3
CCTAGCTCAGCTCGAC-1_B-101	CCTAGCTCAGCTCGAC-1	B	2	False	no IR	no IR	no IR					nan	nan																									Cd3
CCTAGCTCATCACGAT-1_B-101	CCTAGCTCATCACGAT-1	B	1	False	no IR	no IR	no IR					nan	nan																									Cd3
CCTAGCTGTGAGGGAG-1_B-101	CCTAGCTGTGAGGGAG-1	B	1	False	no IR	no IR	no IR					nan	nan																									Cd3
CCTAGCTGTTCGTTGA-1_B-101	CCTAGCTGTTCGTTGA-1	B	1	False	no IR	no IR	no IR					nan	nan																									Cd3
CCTAGCTTCAATACCG-1_B-101	CCTAGCTTCAATACCG-1	B	1	False	no IR	no IR	no IR					nan	nan																									Cd3
CCTAGCTTCCGCTGTT-1_B-101	CCTAGCTTCCGCTGTT-1	B	2	False	no IR	no IR	no IR					nan	nan																									Cd3
CCTAGCTTCCTTGGTC-1_B-101	CCTAGCTTCCTTGGTC-1	B	1	False	no IR	no IR	no IR					nan	nan																									Cd3
CCTATTAAGATGGCGT-1_B-101	CCTATTAAGATGGCGT-1	B	5	False	no IR	no IR	no IR					nan	nan																									Cd3
CCTATTAAGGATGGAA-1_B-101	CCTATTAAGGATGGAA-1	B	2	False	no IR	no IR	no IR					nan	nan																									Cd3
CCTATTAAGTCGTACT-1_B-101	CCTATTAAGTCGTACT-1	B	1	False	no IR	no IR	no IR					nan	nan																									Cd3
CCTATTACAAACGTGG-1_B-101	CCTATTACAAACGTGG-1	B	1	False	no IR	no IR	no IR					nan	nan																									Cd3
CCTATTACACCCTATC-1_B-101	CCTATTACACCCTATC-1	B	1	False	no IR	no IR	no IR					nan	nan																									Cd3
CCTATTAGTGATGCCC-1_B-101	CCTATTAGTGATGCCC-1	B	1	False	no IR	no IR	no IR					nan	nan																									Cd3
CCTATTAGTTCCGGCA-1_B-101	CCTATTAGTTCCGGCA-1	B	1	False	no IR	no IR	no IR					nan	nan																									Cd3
CCTATTAGTTTCGCTC-1_B-101	CCTATTAGTTTCGCTC-1	B	4	False	no IR	no IR	no IR					nan	nan																									Cd3
CCTATTATCACAAACC-1_B-101	CCTATTATCACAAACC-1	B	4	False	no IR	no IR	no IR					nan	nan																									Cd3
CCTATTATCATAACCG-1_B-101	CCTATTATCATAACCG-1	B	2	False	no IR	no IR	no IR					nan	nan																									Cd3
CCTCAGTAGAAGGGTA-1_B-101	CCTCAGTAGAAGGGTA-1	B	2	False	no IR	no IR	no IR					nan	nan																									Cd3
CCTCAGTAGACGCACA-1_B-101	CCTCAGTAGACGCACA-1	B	1	False	no IR	no IR	no IR					nan	nan																									Cd3
CCTCAGTCACTGTTAG-1_B-101	CCTCAGTCACTGTTAG-1	B	1	False	no IR	no IR	no IR					nan	nan																									Cd3
CCTCAGTCATCACAAC-1_B-101	CCTCAGTCATCACAAC-1	B	1	False	no IR	no IR	no IR					nan	nan																									Cd3
CCTCAGTCATCATCCC-1_B-101	CCTCAGTCATCATCCC-1	B	1	False	no IR	no IR	no IR					nan	nan																									Cd3
CCTCAGTCATTTCACT-1_B-101	CCTCAGTCATTTCACT-1	B	1	False	no IR	no IR	no IR					nan	nan																									Cd3
CCTCAGTGTATCAGTC-1_B-101	CCTCAGTGTATCAGTC-1	B	1	False	no IR	no IR	no IR					nan	nan																									Cd3
CCTCAGTGTCAGCTAT-1_B-101	CCTCAGTGTCAGCTAT-1	B	1	False	no IR	no IR	no IR					nan	nan																									Cd3
CCTCAGTTCCCATTAT-1_B-101	CCTCAGTTCCCATTAT-1	B	1	False	no IR	no IR	no IR					nan	nan																									Cd3
CCTCAGTTCCGTTGCT-1_B-101	CCTCAGTTCCGTTGCT-1	B	1	False	no IR	no IR	no IR					nan	nan																									Cd3
CCTCTGAAGAGACTTA-1_B-101	CCTCTGAAGAGACTTA-1	B	1	False	no IR	no IR	no IR					nan	nan																									Cd3
CCTCTGAAGAGCCCAA-1_B-101	CCTCTGAAGAGCCCAA-1	B	2	False	no IR	no IR	no IR					nan	nan																									Cd3
CCTCTGAAGCCCAGCT-1_B-101	CCTCTGAAGCCCAGCT-1	B	1	False	no IR	no IR	no IR					nan	nan																									Cd3
CCTCTGACACACCGCA-1_B-101	CCTCTGACACACCGCA-1	B	4	False	no IR	no IR	no IR					nan	nan																									Cd3
CCTCTGACACGAAATA-1_B-101	CCTCTGACACGAAATA-1	B	2	False	no IR	no IR	no IR					nan	nan																									Cd3
CCTCTGAGTGATAAGT-1_B-101	CCTCTGAGTGATAAGT-1	B	5	False	no IR	no IR	no IR					nan	nan																									Cd3
CCTCTGAGTTAGGGTG-1_B-101	CCTCTGAGTTAGGGTG-1	B	1	False	no IR	no IR	no IR					nan	nan																									Cd3
CCTTACGAGGATGGTC-1_B-101	CCTTACGAGGATGGTC-1	B	1	False	no IR	no IR	no IR					nan	nan																									Cd3
CCTTACGAGGTTCCTA-1_B-101	CCTTACGAGGTTCCTA-1	B	2	False	no IR	no IR	no IR					nan	nan																									Cd3
CCTTACGAGTGCCAGA-1_B-101	CCTTACGAGTGCCAGA-1	B	2	False	no IR	no IR	no IR					nan	nan																									Cd3
CCTTACGCAAAGAATC-1_B-101	CCTTACGCAAAGAATC-1	B	1	False	no IR	no IR	no IR					nan	nan																									Cd3
CCTTACGCAAAGGTGC-1_B-101	CCTTACGCAAAGGTGC-1	B	1	False	no IR	no IR	no IR					nan	nan																									Cd3
CCTTACGCAAGCTGTT-1_B-101	CCTTACGCAAGCTGTT-1	B	2	False	no IR	no IR	no IR					nan	nan																									Cd3
CCTTACGCACAGTCGC-1_B-101	CCTTACGCACAGTCGC-1	B	1	False	no IR	no IR	no IR					nan	nan																									Cd3
CCTTACGCACCAACCG-1_B-101	CCTTACGCACCAACCG-1	B	1	False	no IR	no IR	no IR					nan	nan																									Cd3
CCTTACGCACCGTTGG-1_B-101	CCTTACGCACCGTTGG-1	B	1	False	no IR	no IR	no IR					nan	nan																									Cd3
CCTTACGCACCTATCC-1_B-101	CCTTACGCACCTATCC-1	B	2	False	no IR	no IR	no IR					nan	nan																									Cd3
CCTTACGCACGCTTTC-1_B-101	CCTTACGCACGCTTTC-1	B	1	False	no IR	no IR	no IR					nan	nan																									Cd3
CCTTACGCAGCTCCGA-1_B-101	CCTTACGCAGCTCCGA-1	B	4	False	no IR	no IR	no IR					nan	nan																									Cd3
CCTTACGGTACCATCA-1_B-101	CCTTACGGTACCATCA-1	B	4	False	no IR	no IR	no IR					nan	nan																									Cd3
CCTTACGGTGTTCTTT-1_B-101	CCTTACGGTGTTCTTT-1	B	1	False	no IR	no IR	no IR					nan	nan																									Cd3
CCTTACGGTTCCACTC-1_B-101	CCTTACGGTTCCACTC-1	B	1	False	no IR	no IR	no IR					nan	nan																									Cd3
CCTTACGGTTCGTTGA-1_B-101	CCTTACGGTTCGTTGA-1	B	1	False	no IR	no IR	no IR					nan	nan																									Cd3
CCTTCCCAGGAGCGTT-1_B-101	CCTTCCCAGGAGCGTT-1	B	2	False	no IR	no IR	no IR					nan	nan																									Cd3
CCTTCCCCAAACGCGA-1_B-101	CCTTCCCCAAACGCGA-1	B	2	False	no IR	no IR	no IR					nan	nan																									Cd3
CCTTCCCCACGAAAGC-1_B-101	CCTTCCCCACGAAAGC-1	B	4	False	no IR	no IR	no IR					nan	nan																									Cd3
CCTTCCCCAGACACTT-1_B-101	CCTTCCCCAGACACTT-1	B	2	False	no IR	no IR	no IR					nan	nan																									Cd3
CCTTCCCCAGCATGAG-1_B-101	CCTTCCCCAGCATGAG-1	B	1	False	no IR	no IR	no IR					nan	nan																									Cd3
CCTTCCCCAGGGCATA-1_B-101	CCTTCCCCAGGGCATA-1	B	2	False	no IR	no IR	no IR					nan	nan																									Cd3
CCTTCCCGTAGCACGA-1_B-101	CCTTCCCGTAGCACGA-1	B	0	False	no IR	no IR	no IR					nan	nan																									Cd3
CCTTCCCGTCATATGC-1_B-101	CCTTCCCGTCATATGC-1	B	1	False	no IR	no IR	no IR					nan	nan																									Cd3
CCTTCCCTCGGTTAAC-1_B-101	CCTTCCCTCGGTTAAC-1	B	16	False	no IR	no IR	no IR					nan	nan																									Cd3
CCTTCGAAGACCTAGG-1_B-101	CCTTCGAAGACCTAGG-1	B	1	False	no IR	no IR	no IR					nan	nan																									Cd3
CCTTCGAAGACTAAGT-1_B-101	CCTTCGAAGACTAAGT-1	B	1	False	no IR	no IR	no IR					nan	nan																									Cd3
CCTTCGAAGATCACGG-1_B-101	CCTTCGAAGATCACGG-1	B	4	False	no IR	no IR	no IR					nan	nan																									Cd3
CCTTCGAAGGGTTCCC-1_B-101	CCTTCGAAGGGTTCCC-1	B	2	False	no IR	no IR	no IR					nan	nan																									Cd3
CCTTCGAAGTAGGCCA-1_B-101	CCTTCGAAGTAGGCCA-1	B	1	False	no IR	no IR	no IR					nan	nan																									Cd3
CCTTCGAAGTCATCCA-1_B-101	CCTTCGAAGTCATCCA-1	B	2	False	no IR	no IR	no IR					nan	nan																									Cd3
CCTTCGACACATTAGC-1_B-101	CCTTCGACACATTAGC-1	B	5	False	no IR	no IR	no IR					nan	nan																									Cd3
CCTTCGACAGCGTTCG-1_B-101	CCTTCGACAGCGTTCG-1	B	2	False	no IR	no IR	no IR					nan	nan																									Cd3
CCTTCGATCCAGTATG-1_B-101	CCTTCGATCCAGTATG-1	B	1	False	no IR	no IR	no IR					nan	nan																									Cd3
CCTTTCTCAGCGAACA-1_B-101	CCTTTCTCAGCGAACA-1	B	1	False	no IR	no IR	no IR					nan	nan																									Cd3
CCTTTCTGTCTCTCTG-1_B-101	CCTTTCTGTCTCTCTG-1	B	2	False	no IR	no IR	no IR					nan	nan																									Cd3
CCTTTCTGTTAGTGGG-1_B-101	CCTTTCTGTTAGTGGG-1	B	2	False	no IR	no IR	no IR					nan	nan																									Cd3
CCTTTCTTCTGTTTGT-1_B-101	CCTTTCTTCTGTTTGT-1	B	1	False	no IR	no IR	no IR					nan	nan																									Cd3
CGAACATAGGATTCGG-1_B-101	CGAACATAGGATTCGG-1	B	4	False	no IR	no IR	no IR					nan	nan																									Cd3
CGAACATAGTGGGTTG-1_B-101	CGAACATAGTGGGTTG-1	B	2	False	no IR	no IR	no IR					nan	nan																									Cd3
CGAACATAGTGGTAAT-1_B-101	CGAACATAGTGGTAAT-1	B	1	False	no IR	no IR	no IR					nan	nan																									Cd3
CGAACATAGTGGTAGC-1_B-101	CGAACATAGTGGTAGC-1	B	9	False	no IR	no IR	no IR					nan	nan																									Cd3
CGAACATCAGCTTCGG-1_B-101	CGAACATCAGCTTCGG-1	B	1	False	no IR	no IR	no IR					nan	nan																									Cd3
CGAACATCAGTCTTCC-1_B-101	CGAACATCAGTCTTCC-1	B	1	False	no IR	no IR	no IR					nan	nan																									Cd3
CGAACATGTGCTGTAT-1_B-101	CGAACATGTGCTGTAT-1	B	4	False	no IR	no IR	no IR					nan	nan																									Cd3
CGAACATTCCGTAGTA-1_B-101	CGAACATTCCGTAGTA-1	B	1	False	no IR	no IR	no IR					nan	nan																									Cd3
CGAACATTCTTCCTTC-1_B-101	CGAACATTCTTCCTTC-1	B	1	False	no IR	no IR	no IR					nan	nan																									Cd3
CGAATGTAGATAGCAT-1_B-101	CGAATGTAGATAGCAT-1	B	4	False	no IR	no IR	no IR					nan	nan																									Cd3
CGAATGTAGCTGAACG-1_B-101	CGAATGTAGCTGAACG-1	B	2	False	no IR	no IR	no IR					nan	nan																									Cd3
CGAATGTAGGAGTACC-1_B-101	CGAATGTAGGAGTACC-1	B	1	False	no IR	no IR	no IR					nan	nan																									Cd3
CGAATGTAGTAGGCCA-1_B-101	CGAATGTAGTAGGCCA-1	B	1	False	no IR	no IR	no IR					nan	nan																									Cd3
CGAATGTCATGACGGA-1_B-101	CGAATGTCATGACGGA-1	B	1	False	no IR	no IR	no IR					nan	nan																									Cd3
CGAATGTGTAAACGCG-1_B-101	CGAATGTGTAAACGCG-1	B	2	False	no IR	no IR	no IR					nan	nan																									Cd3
CGAATGTTCAAACCGT-1_B-101	CGAATGTTCAAACCGT-1	B	2	False	no IR	no IR	no IR					nan	nan																									Cd3
CGAATGTTCCTTGCCA-1_B-101	CGAATGTTCCTTGCCA-1	B	1	False	no IR	no IR	no IR					nan	nan																									Cd3
CGACCTTAGACTGTAA-1_B-101	CGACCTTAGACTGTAA-1	B	1	False	no IR	no IR	no IR					nan	nan																									Cd3
CGACCTTAGCTAAGAT-1_B-101	CGACCTTAGCTAAGAT-1	B	1	False	no IR	no IR	no IR					nan	nan																									Cd3
CGACCTTAGTTAGCGG-1_B-101	CGACCTTAGTTAGCGG-1	B	4	False	no IR	no IR	no IR					nan	nan																									Cd3
CGACCTTCACCACCAG-1_B-101	CGACCTTCACCACCAG-1	B	1	False	no IR	no IR	no IR					nan	nan																									Cd3
CGACCTTCATTCTTAC-1_B-101	CGACCTTCATTCTTAC-1	B	1	False	no IR	no IR	no IR					nan	nan																									Cd3
CGACCTTGTGCGATAG-1_B-101	CGACCTTGTGCGATAG-1	B	1	False	no IR	no IR	no IR					nan	nan																									Cd3
CGACCTTTCACCCGAG-1_B-101	CGACCTTTCACCCGAG-1	B	1	False	no IR	no IR	no IR					nan	nan																									Cd3
CGACCTTTCTATCGCC-1_B-101	CGACCTTTCTATCGCC-1	B	1	False	no IR	no IR	no IR					nan	nan																									Cd3
CGACCTTTCTCAACTT-1_B-101	CGACCTTTCTCAACTT-1	B	2	False	no IR	no IR	no IR					nan	nan																									Cd3
CGACTTCAGAGTAATC-1_B-101	CGACTTCAGAGTAATC-1	B	2	False	no IR	no IR	no IR					nan	nan																									Cd3
CGACTTCAGATGTGGC-1_B-101	CGACTTCAGATGTGGC-1	B	2	False	no IR	no IR	no IR					nan	nan																									Cd3
CGACTTCAGTAGCCGA-1_B-101	CGACTTCAGTAGCCGA-1	B	1	False	no IR	no IR	no IR					nan	nan																									Cd3
CGACTTCAGTCTCCTC-1_B-101	CGACTTCAGTCTCCTC-1	B	1	False	no IR	no IR	no IR					nan	nan																									Cd3
CGACTTCGTTGCTCCT-1_B-101	CGACTTCGTTGCTCCT-1	B	1	False	no IR	no IR	no IR					nan	nan																									Cd3
CGACTTCTCACTCCTG-1_B-101	CGACTTCTCACTCCTG-1	B	1	False	no IR	no IR	no IR					nan	nan																									Cd3
CGACTTCTCCACGCAG-1_B-101	CGACTTCTCCACGCAG-1	B	4	False	no IR	no IR	no IR					nan	nan																									Cd3
CGACTTCTCTGTACGA-1_B-101	CGACTTCTCTGTACGA-1	B	1	False	no IR	no IR	no IR					nan	nan																									Cd3
CGAGAAGAGCGCCTCA-1_B-101	CGAGAAGAGCGCCTCA-1	B	1	False	no IR	no IR	no IR					nan	nan																									Cd3
CGAGAAGAGCTAGCCC-1_B-101	CGAGAAGAGCTAGCCC-1	B	2	False	no IR	no IR	no IR					nan	nan																									Cd3
CGAGAAGAGGCCCTCA-1_B-101	CGAGAAGAGGCCCTCA-1	B	2	False	no IR	no IR	no IR					nan	nan																									Cd3
CGAGAAGAGGCTACGA-1_B-101	CGAGAAGAGGCTACGA-1	B	1	False	no IR	no IR	no IR					nan	nan																									Cd3
CGAGAAGCAAGACGTG-1_B-101	CGAGAAGCAAGACGTG-1	B	1	False	no IR	no IR	no IR					nan	nan																									Cd3
CGAGAAGCACTCTGTC-1_B-101	CGAGAAGCACTCTGTC-1	B	1	False	no IR	no IR	no IR					nan	nan																									Cd3
CGAGAAGCATCCCATC-1_B-101	CGAGAAGCATCCCATC-1	B	2	False	no IR	no IR	no IR					nan	nan																									Cd3
CGAGAAGCATTACCTT-1_B-101	CGAGAAGCATTACCTT-1	B	1	False	no IR	no IR	no IR					nan	nan																									Cd3
CGAGAAGCATTCCTCG-1_B-101	CGAGAAGCATTCCTCG-1	B	1	False	no IR	no IR	no IR					nan	nan																									Cd3
CGAGAAGGTTCAGTAC-1_B-101	CGAGAAGGTTCAGTAC-1	B	4	False	no IR	no IR	no IR					nan	nan																									Cd3
CGAGAAGGTTCCACAA-1_B-101	CGAGAAGGTTCCACAA-1	B	2	False	no IR	no IR	no IR					nan	nan																									Cd3
CGAGAAGTCCACGCAG-1_B-101	CGAGAAGTCCACGCAG-1	B	1	False	no IR	no IR	no IR					nan	nan																									Cd3
CGAGAAGTCGGCCGAT-1_B-101	CGAGAAGTCGGCCGAT-1	B	2	False	no IR	no IR	no IR					nan	nan																									Cd3
CGAGCACAGAGACTAT-1_B-101	CGAGCACAGAGACTAT-1	B	1	False	no IR	no IR	no IR					nan	nan																									Cd3
CGAGCACAGATCCGAG-1_B-101	CGAGCACAGATCCGAG-1	B	1	False	no IR	no IR	no IR					nan	nan																									Cd3
CGAGCACAGGGAGTAA-1_B-101	CGAGCACAGGGAGTAA-1	B	5	False	no IR	no IR	no IR					nan	nan																									Cd3
CGAGCACAGGGCACTA-1_B-101	CGAGCACAGGGCACTA-1	B	2	False	no IR	no IR	no IR					nan	nan																									Cd3
CGAGCACAGTAAGTAC-1_B-101	CGAGCACAGTAAGTAC-1	B	1	False	no IR	no IR	no IR					nan	nan																									Cd3
CGAGCACCAATCAGAA-1_B-101	CGAGCACCAATCAGAA-1	B	5	False	no IR	no IR	no IR					nan	nan																									Cd3
CGAGCACCACCCAGTG-1_B-101	CGAGCACCACCCAGTG-1	B	2	False	no IR	no IR	no IR					nan	nan																									Cd3
CGAGCACCACGTCAGC-1_B-101	CGAGCACCACGTCAGC-1	B	1	False	no IR	no IR	no IR					nan	nan																									Cd3
CGAGCACCATTTGCCC-1_B-101	CGAGCACCATTTGCCC-1	B	1	False	no IR	no IR	no IR					nan	nan																									Cd3
CGAGCACGTACGCTGC-1_B-101	CGAGCACGTACGCTGC-1	B	2	False	no IR	no IR	no IR					nan	nan																									Cd3
CGAGCACGTAGCGATG-1_B-101	CGAGCACGTAGCGATG-1	B	1	False	no IR	no IR	no IR					nan	nan																									Cd3
CGAGCACTCCACGACG-1_B-101	CGAGCACTCCACGACG-1	B	5	False	no IR	no IR	no IR					nan	nan																									Cd3
CGAGCACTCGAGAGCA-1_B-101	CGAGCACTCGAGAGCA-1	B	1	False	no IR	no IR	no IR					nan	nan																									Cd3
CGAGCACTCTACCTGC-1_B-101	CGAGCACTCTACCTGC-1	B	1	False	no IR	no IR	no IR					nan	nan																									Cd3
CGAGCCAAGTACTTGC-1_B-101	CGAGCCAAGTACTTGC-1	B	2	False	no IR	no IR	no IR					nan	nan																									Cd3
CGAGCCAAGTGAACAT-1_B-101	CGAGCCAAGTGAACAT-1	B	1	False	no IR	no IR	no IR					nan	nan																									Cd3
CGAGCCACAAGGGTCA-1_B-101	CGAGCCACAAGGGTCA-1	B	2	False	no IR	no IR	no IR					nan	nan																									Cd3
CGAGCCACAGGGAGAG-1_B-101	CGAGCCACAGGGAGAG-1	B	1	False	no IR	no IR	no IR					nan	nan																									Cd3
CGAGCCACATATACGC-1_B-101	CGAGCCACATATACGC-1	B	2	False	no IR	no IR	no IR					nan	nan																									Cd3
CGAGCCACATGTCCTC-1_B-101	CGAGCCACATGTCCTC-1	B	4	False	no IR	no IR	no IR					nan	nan																									Cd3
CGAGCCAGTATCTGCA-1_B-101	CGAGCCAGTATCTGCA-1	B	1	False	no IR	no IR	no IR					nan	nan																									Cd3
CGAGCCAGTTCCTCCA-1_B-101	CGAGCCAGTTCCTCCA-1	B	2	False	no IR	no IR	no IR					nan	nan																									Cd3
CGAGCCATCATGTGGT-1_B-101	CGAGCCATCATGTGGT-1	B	2	False	no IR	no IR	no IR					nan	nan																									Cd3
CGATCGGAGCAGCGTA-1_B-101	CGATCGGAGCAGCGTA-1	B	5	False	no IR	no IR	no IR					nan	nan																									Cd3
CGATCGGCATGGGAAC-1_B-101	CGATCGGCATGGGAAC-1	B	1	False	no IR	no IR	no IR					nan	nan																									Cd3
CGATCGGCATGTCTCC-1_B-101	CGATCGGCATGTCTCC-1	B	1	False	no IR	no IR	no IR					nan	nan																									Cd3
CGATCGGGTTGGACCC-1_B-101	CGATCGGGTTGGACCC-1	B	2	False	no IR	no IR	no IR					nan	nan																									Cd3
CGATCGGTCATGCTCC-1_B-101	CGATCGGTCATGCTCC-1	B	5	False	no IR	no IR	no IR					nan	nan																									Cd3
CGATGGCAGCCCAGCT-1_B-101	CGATGGCAGCCCAGCT-1	B	1	False	no IR	no IR	no IR					nan	nan																									Cd3
CGATGGCGTAACGCGA-1_B-101	CGATGGCGTAACGCGA-1	B	1	False	no IR	no IR	no IR					nan	nan																									Cd3
CGATGGCGTAATCACC-1_B-101	CGATGGCGTAATCACC-1	B	1	False	no IR	no IR	no IR					nan	nan																									Cd3
CGATGGCGTTAAGACA-1_B-101	CGATGGCGTTAAGACA-1	B	2	False	no IR	no IR	no IR					nan	nan																									Cd3
CGATGGCTCCCAGGTG-1_B-101	CGATGGCTCCCAGGTG-1	B	1	False	no IR	no IR	no IR					nan	nan																									Cd3
CGATGGCTCGGAATCT-1_B-101	CGATGGCTCGGAATCT-1	B	2	False	no IR	no IR	no IR					nan	nan																									Cd3
CGATGTAAGACCGGAT-1_B-101	CGATGTAAGACCGGAT-1	B	1	False	no IR	no IR	no IR					nan	nan																									Cd3
CGATGTAAGCGATCCC-1_B-101	CGATGTAAGCGATCCC-1	B	1	False	no IR	no IR	no IR					nan	nan																									Cd3
CGATGTAAGGTCGGAT-1_B-101	CGATGTAAGGTCGGAT-1	B	1	False	no IR	no IR	no IR					nan	nan																									Cd3
CGATGTACACAAGCCC-1_B-101	CGATGTACACAAGCCC-1	B	9	False	no IR	no IR	no IR					nan	nan																									Cd3
CGATGTAGTAGCTTGT-1_B-101	CGATGTAGTAGCTTGT-1	B	1	False	no IR	no IR	no IR					nan	nan																									Cd3
CGATGTAGTGTTTGTG-1_B-101	CGATGTAGTGTTTGTG-1	B	1	False	no IR	no IR	no IR					nan	nan																									Cd3
CGATGTATCTCGAGTA-1_B-101	CGATGTATCTCGAGTA-1	B	1	False	no IR	no IR	no IR					nan	nan																									Cd3
CGATTGAAGAGTGACC-1_B-101	CGATTGAAGAGTGACC-1	B	1	False	no IR	no IR	no IR					nan	nan																									Cd3
CGATTGAAGCGGCTTC-1_B-101	CGATTGAAGCGGCTTC-1	B	5	False	no IR	no IR	no IR					nan	nan																									Cd3
CGATTGACAGACGCTC-1_B-101	CGATTGACAGACGCTC-1	B	2	False	no IR	no IR	no IR					nan	nan																									Cd3
CGATTGATCGAACTGT-1_B-101	CGATTGATCGAACTGT-1	B	1	False	no IR	no IR	no IR					nan	nan																									Cd3
CGATTGATCTTGGGTA-1_B-101	CGATTGATCTTGGGTA-1	B	1	False	no IR	no IR	no IR					nan	nan																									Cd3
CGCCAAGAGACCTAGG-1_B-101	CGCCAAGAGACCTAGG-1	B	1	False	no IR	no IR	no IR					nan	nan																									Cd3
CGCCAAGAGAGGTTGC-1_B-101	CGCCAAGAGAGGTTGC-1	B	1	False	no IR	no IR	no IR					nan	nan																									Cd3
CGCCAAGAGCCATCGC-1_B-101	CGCCAAGAGCCATCGC-1	B	1	False	no IR	no IR	no IR					nan	nan																									Cd3
CGCCAAGAGGACGAAA-1_B-101	CGCCAAGAGGACGAAA-1	B	9	False	no IR	no IR	no IR					nan	nan																									Cd3
CGCCAAGAGGTTCCTA-1_B-101	CGCCAAGAGGTTCCTA-1	B	5	False	no IR	no IR	no IR					nan	nan																									Cd3
CGCCAAGCAAGGACTG-1_B-101	CGCCAAGCAAGGACTG-1	B	4	False	no IR	no IR	no IR					nan	nan																									Cd3
CGCCAAGCAATACGCT-1_B-101	CGCCAAGCAATACGCT-1	B	2	False	no IR	no IR	no IR					nan	nan																									Cd3
CGCCAAGGTTCGGCAC-1_B-101	CGCCAAGGTTCGGCAC-1	B	1	False	no IR	no IR	no IR					nan	nan																									Cd3
CGCCAAGGTTGCGTTA-1_B-101	CGCCAAGGTTGCGTTA-1	B	2	False	no IR	no IR	no IR					nan	nan																									Cd3
CGCCAAGTCCGCGCAA-1_B-101	CGCCAAGTCCGCGCAA-1	B	1	False	no IR	no IR	no IR					nan	nan																									Cd3
CGCCAAGTCGCGTAGC-1_B-101	CGCCAAGTCGCGTAGC-1	B	2	False	no IR	no IR	no IR					nan	nan																									Cd3
CGCGGTAAGATCTGAA-1_B-101	CGCGGTAAGATCTGAA-1	B	1	False	no IR	no IR	no IR					nan	nan																									Cd3
CGCGGTAAGCTGGAAC-1_B-101	CGCGGTAAGCTGGAAC-1	B	1	False	no IR	no IR	no IR					nan	nan																									Cd3
CGCGGTAGTGCGAAAC-1_B-101	CGCGGTAGTGCGAAAC-1	B	5	False	no IR	no IR	no IR					nan	nan																									Cd3
CGCGGTATCAGAAATG-1_B-101	CGCGGTATCAGAAATG-1	B	1	False	no IR	no IR	no IR					nan	nan																									Cd3
CGCGGTATCCTAGAAC-1_B-101	CGCGGTATCCTAGAAC-1	B	1	False	no IR	no IR	no IR					nan	nan																									Cd3
CGCGGTATCGTGGACC-1_B-101	CGCGGTATCGTGGACC-1	B	2	False	no IR	no IR	no IR					nan	nan																									Cd3
CGCGTTTAGCAACGGT-1_B-101	CGCGTTTAGCAACGGT-1	B	2	False	no IR	no IR	no IR					nan	nan																									Cd3
CGCGTTTAGCCCAACC-1_B-101	CGCGTTTAGCCCAACC-1	B	1	False	no IR	no IR	no IR					nan	nan																									Cd3
CGCGTTTAGCTAGTCT-1_B-101	CGCGTTTAGCTAGTCT-1	B	4	False	no IR	no IR	no IR					nan	nan																									Cd3
CGCGTTTAGGTTACCT-1_B-101	CGCGTTTAGGTTACCT-1	B	1	False	no IR	no IR	no IR					nan	nan																									Cd3
CGCGTTTCAGCGTAAG-1_B-101	CGCGTTTCAGCGTAAG-1	B	1	False	no IR	no IR	no IR					nan	nan																									Cd3
CGCGTTTCATCACGAT-1_B-101	CGCGTTTCATCACGAT-1	B	2	False	no IR	no IR	no IR					nan	nan																									Cd3
CGCGTTTCATCGATGT-1_B-101	CGCGTTTCATCGATGT-1	B	1	False	no IR	no IR	no IR					nan	nan																									Cd3
CGCGTTTCATTATCTC-1_B-101	CGCGTTTCATTATCTC-1	B	1	False	no IR	no IR	no IR					nan	nan																									Cd3
CGCGTTTGTCCCTTGT-1_B-101	CGCGTTTGTCCCTTGT-1	B	2	False	no IR	no IR	no IR					nan	nan																									Cd3
CGCGTTTGTTCGCTAA-1_B-101	CGCGTTTGTTCGCTAA-1	B	1	False	no IR	no IR	no IR					nan	nan																									Cd3
CGCGTTTTCAGCTCGG-1_B-101	CGCGTTTTCAGCTCGG-1	B	1	False	no IR	no IR	no IR					nan	nan																									Cd3
CGCGTTTTCGGCGGTT-1_B-101	CGCGTTTTCGGCGGTT-1	B	4	False	no IR	no IR	no IR					nan	nan																									Cd3
CGCTATCAGCACGCCT-1_B-101	CGCTATCAGCACGCCT-1	B	1	False	no IR	no IR	no IR					nan	nan																									Cd3
CGCTATCAGTCTCGGC-1_B-101	CGCTATCAGTCTCGGC-1	B	2	False	no IR	no IR	no IR					nan	nan																									Cd3
CGCTATCCACATGACT-1_B-101	CGCTATCCACATGACT-1	B	1	False	no IR	no IR	no IR					nan	nan																									Cd3
CGCTATCCACCCAGTG-1_B-101	CGCTATCCACCCAGTG-1	B	1	False	no IR	no IR	no IR					nan	nan																									Cd3
CGCTATCCAGTCAGCC-1_B-101	CGCTATCCAGTCAGCC-1	B	1	False	no IR	no IR	no IR					nan	nan																									Cd3
CGCTATCGTGCGAAAC-1_B-101	CGCTATCGTGCGAAAC-1	B	1	False	no IR	no IR	no IR					nan	nan																									Cd3
CGCTATCGTGTTTGGT-1_B-101	CGCTATCGTGTTTGGT-1	B	1	False	no IR	no IR	no IR					nan	nan																									Cd3
CGCTATCGTTAAGATG-1_B-101	CGCTATCGTTAAGATG-1	B	1	False	no IR	no IR	no IR					nan	nan																									Cd3
CGCTATCTCCAAGCCG-1_B-101	CGCTATCTCCAAGCCG-1	B	1	False	no IR	no IR	no IR					nan	nan																									Cd3
CGCTATCTCCACGTTC-1_B-101	CGCTATCTCCACGTTC-1	B	5	False	no IR	no IR	no IR					nan	nan																									Cd3
CGCTATCTCTCGGACG-1_B-101	CGCTATCTCTCGGACG-1	B	2	False	no IR	no IR	no IR					nan	nan																									Cd3
CGCTATCTCTCGTATT-1_B-101	CGCTATCTCTCGTATT-1	B	1	False	no IR	no IR	no IR					nan	nan																									Cd3
CGCTGGAAGAGCCTAG-1_B-101	CGCTGGAAGAGCCTAG-1	B	1	False	no IR	no IR	no IR					nan	nan																									Cd3
CGCTGGAAGCCGATTT-1_B-101	CGCTGGAAGCCGATTT-1	B	2	False	no IR	no IR	no IR					nan	nan																									Cd3
CGCTGGAAGTGCGATG-1_B-101	CGCTGGAAGTGCGATG-1	B	1	False	no IR	no IR	no IR					nan	nan																									Cd3
CGCTGGACAGATCCAT-1_B-101	CGCTGGACAGATCCAT-1	B	2	False	no IR	no IR	no IR					nan	nan																									Cd3
CGCTGGACAGGAACGT-1_B-101	CGCTGGACAGGAACGT-1	B	1	False	no IR	no IR	no IR					nan	nan																									Cd3
CGCTGGACAGTTCCCT-1_B-101	CGCTGGACAGTTCCCT-1	B	1	False	no IR	no IR	no IR					nan	nan																									Cd3
CGCTGGAGTAGAAGGA-1_B-101	CGCTGGAGTAGAAGGA-1	B	2	False	no IR	no IR	no IR					nan	nan																									Cd3
CGCTGGAGTCAGGACA-1_B-101	CGCTGGAGTCAGGACA-1	B	1	False	no IR	no IR	no IR					nan	nan																									Cd3
CGCTGGAGTTCAGTAC-1_B-101	CGCTGGAGTTCAGTAC-1	B	1	False	no IR	no IR	no IR					nan	nan																									Cd3
CGCTGGAGTTCCACTC-1_B-101	CGCTGGAGTTCCACTC-1	B	1	False	no IR	no IR	no IR					nan	nan																									Cd3
CGCTGGATCACGACTA-1_B-101	CGCTGGATCACGACTA-1	B	1	False	no IR	no IR	no IR					nan	nan																									Cd3
CGCTTCAAGCCAACAG-1_B-101	CGCTTCAAGCCAACAG-1	B	1	False	no IR	no IR	no IR					nan	nan																									Cd3
CGCTTCAAGTAGGCCA-1_B-101	CGCTTCAAGTAGGCCA-1	B	1	False	no IR	no IR	no IR					nan	nan																									Cd3
CGCTTCAAGTGAACAT-1_B-101	CGCTTCAAGTGAACAT-1	B	2	False	no IR	no IR	no IR					nan	nan																									Cd3
CGCTTCAAGTGTACGG-1_B-101	CGCTTCAAGTGTACGG-1	B	1	False	no IR	no IR	no IR					nan	nan																									Cd3
CGCTTCACAATCCAAC-1_B-101	CGCTTCACAATCCAAC-1	B	1	False	no IR	no IR	no IR					nan	nan																									Cd3
CGCTTCACAGGGTACA-1_B-101	CGCTTCACAGGGTACA-1	B	2	False	no IR	no IR	no IR					nan	nan																									Cd3
CGCTTCACATAGGATA-1_B-101	CGCTTCACATAGGATA-1	B	1	False	no IR	no IR	no IR					nan	nan																									Cd3
CGCTTCAGTGACGGTA-1_B-101	CGCTTCAGTGACGGTA-1	B	2	False	no IR	no IR	no IR					nan	nan																									Cd3
CGCTTCAGTGTATGGG-1_B-101	CGCTTCAGTGTATGGG-1	B	2	False	no IR	no IR	no IR					nan	nan																									Cd3
CGCTTCATCATGCATG-1_B-101	CGCTTCATCATGCATG-1	B	1	False	no IR	no IR	no IR					nan	nan																									Cd3
CGCTTCATCGCCAGCA-1_B-101	CGCTTCATCGCCAGCA-1	B	1	False	no IR	no IR	no IR					nan	nan																									Cd3
CGCTTCATCGCTGATA-1_B-101	CGCTTCATCGCTGATA-1	B	1	False	no IR	no IR	no IR					nan	nan																									Cd3
CGGACACAGAATGTTG-1_B-101	CGGACACAGAATGTTG-1	B	2	False	no IR	no IR	no IR					nan	nan																									Cd3
CGGACACAGCTAGTTC-1_B-101	CGGACACAGCTAGTTC-1	B	1	False	no IR	no IR	no IR					nan	nan																									Cd3
CGGACACAGTAGATGT-1_B-101	CGGACACAGTAGATGT-1	B	1	False	no IR	no IR	no IR					nan	nan																									Cd3
CGGACACCAACAACCT-1_B-101	CGGACACCAACAACCT-1	B	5	False	no IR	no IR	no IR					nan	nan																									Cd3
CGGACACCACGGTTTA-1_B-101	CGGACACCACGGTTTA-1	B	2	False	no IR	no IR	no IR					nan	nan																									Cd3
CGGACACGTTAAAGAC-1_B-101	CGGACACGTTAAAGAC-1	B	1	False	no IR	no IR	no IR					nan	nan																									Cd3
CGGACACTCACCGGGT-1_B-101	CGGACACTCACCGGGT-1	B	1	False	no IR	no IR	no IR					nan	nan																									Cd3
CGGACGTAGCTAACAA-1_B-101	CGGACGTAGCTAACAA-1	B	2	False	no IR	no IR	no IR					nan	nan																									Cd3
CGGACGTCACACGCTG-1_B-101	CGGACGTCACACGCTG-1	B	2	False	no IR	no IR	no IR					nan	nan																									Cd3
CGGACGTCATCCAACA-1_B-101	CGGACGTCATCCAACA-1	B	1	False	no IR	no IR	no IR					nan	nan																									Cd3
CGGACGTGTACCATCA-1_B-101	CGGACGTGTACCATCA-1	B	1	False	no IR	no IR	no IR					nan	nan																									Cd3
CGGACGTGTAGAAAGG-1_B-101	CGGACGTGTAGAAAGG-1	B	2	False	no IR	no IR	no IR					nan	nan																									Cd3
CGGACGTGTAGTGAAT-1_B-101	CGGACGTGTAGTGAAT-1	B	1	False	no IR	no IR	no IR					nan	nan																									Cd3
CGGACGTTCACGAAGG-1_B-101	CGGACGTTCACGAAGG-1	B	1	False	no IR	no IR	no IR					nan	nan																									Cd3
CGGACGTTCTTCCTTC-1_B-101	CGGACGTTCTTCCTTC-1	B	1	False	no IR	no IR	no IR					nan	nan																									Cd3
CGGACTGAGACCTTTG-1_B-101	CGGACTGAGACCTTTG-1	B	1	False	no IR	no IR	no IR					nan	nan																									Cd3
CGGACTGAGGGTCTCC-1_B-101	CGGACTGAGGGTCTCC-1	B	2	False	no IR	no IR	no IR					nan	nan																									Cd3
CGGACTGCACACTGCG-1_B-101	CGGACTGCACACTGCG-1	B	2	False	no IR	no IR	no IR					nan	nan																									Cd3
CGGACTGCACGCCAGT-1_B-101	CGGACTGCACGCCAGT-1	B	1	False	no IR	no IR	no IR					nan	nan																									Cd3
CGGACTGGTGTCTGAT-1_B-101	CGGACTGGTGTCTGAT-1	B	1	False	no IR	no IR	no IR					nan	nan																									Cd3
CGGACTGGTGTTAAGA-1_B-101	CGGACTGGTGTTAAGA-1	B	1	False	no IR	no IR	no IR					nan	nan																									Cd3
CGGACTGGTTTGTTGG-1_B-101	CGGACTGGTTTGTTGG-1	B	4	False	no IR	no IR	no IR					nan	nan																									Cd3
CGGACTGTCAGAGGTG-1_B-101	CGGACTGTCAGAGGTG-1	B	1	False	no IR	no IR	no IR					nan	nan																									Cd3
CGGACTGTCCCAAGAT-1_B-101	CGGACTGTCCCAAGAT-1	B	9	False	no IR	no IR	no IR					nan	nan																									Cd3
CGGACTGTCCGCGCAA-1_B-101	CGGACTGTCCGCGCAA-1	B	1	False	no IR	no IR	no IR					nan	nan																									Cd3
CGGACTGTCCGCGTTT-1_B-101	CGGACTGTCCGCGTTT-1	B	1	False	no IR	no IR	no IR					nan	nan																									Cd3
CGGACTGTCGGCGCTA-1_B-101	CGGACTGTCGGCGCTA-1	B	5	False	no IR	no IR	no IR					nan	nan																									Cd3
CGGACTGTCTGGCGTG-1_B-101	CGGACTGTCTGGCGTG-1	B	1	False	no IR	no IR	no IR					nan	nan																									Cd3
CGGAGCTAGAAGGCCT-1_B-101	CGGAGCTAGAAGGCCT-1	B	2	False	no IR	no IR	no IR					nan	nan																									Cd3
CGGAGCTAGAGCTGGT-1_B-101	CGGAGCTAGAGCTGGT-1	B	1	False	no IR	no IR	no IR					nan	nan																									Cd3
CGGAGCTAGCTAGCCC-1_B-101	CGGAGCTAGCTAGCCC-1	B	5	False	no IR	no IR	no IR					nan	nan																									Cd3
CGGAGCTAGTAATCCC-1_B-101	CGGAGCTAGTAATCCC-1	B	1	False	no IR	no IR	no IR					nan	nan																									Cd3
CGGAGCTAGTAGGTGC-1_B-101	CGGAGCTAGTAGGTGC-1	B	5	False	no IR	no IR	no IR					nan	nan																									Cd3
CGGAGCTCAAAGGAAG-1_B-101	CGGAGCTCAAAGGAAG-1	B	2	False	no IR	no IR	no IR					nan	nan																									Cd3
CGGAGCTCACGAGGTA-1_B-101	CGGAGCTCACGAGGTA-1	B	1	False	no IR	no IR	no IR					nan	nan																									Cd3
CGGAGCTCATCACAAC-1_B-101	CGGAGCTCATCACAAC-1	B	1	False	no IR	no IR	no IR					nan	nan																									Cd3
CGGAGCTGTAACGACG-1_B-101	CGGAGCTGTAACGACG-1	B	1	False	no IR	no IR	no IR					nan	nan																									Cd3
CGGAGCTGTAAGGGAA-1_B-101	CGGAGCTGTAAGGGAA-1	B	1	False	no IR	no IR	no IR					nan	nan																									Cd3
CGGAGCTGTCCAGTTA-1_B-101	CGGAGCTGTCCAGTTA-1	B	2	False	no IR	no IR	no IR					nan	nan																									Cd3
CGGAGCTGTCCGAGTC-1_B-101	CGGAGCTGTCCGAGTC-1	B	4	False	no IR	no IR	no IR					nan	nan																									Cd3
CGGAGTCCAACTGGCC-1_B-101	CGGAGTCCAACTGGCC-1	B	2	False	no IR	no IR	no IR					nan	nan																									Cd3
CGGAGTCCACCAGGCT-1_B-101	CGGAGTCCACCAGGCT-1	B	1	False	no IR	no IR	no IR					nan	nan																									Cd3
CGGAGTCCACGTTGGC-1_B-101	CGGAGTCCACGTTGGC-1	B	1	False	no IR	no IR	no IR					nan	nan																									Cd3
CGGAGTCCAGCCTGTG-1_B-101	CGGAGTCCAGCCTGTG-1	B	1	False	no IR	no IR	no IR					nan	nan																									Cd3
CGGAGTCCAGTCTTCC-1_B-101	CGGAGTCCAGTCTTCC-1	B	1	False	no IR	no IR	no IR					nan	nan																									Cd3
CGGAGTCGTAAATGTG-1_B-101	CGGAGTCGTAAATGTG-1	B	1	False	no IR	no IR	no IR					nan	nan																									Cd3
CGGAGTCGTGACAAAT-1_B-101	CGGAGTCGTGACAAAT-1	B	1	False	no IR	no IR	no IR					nan	nan																									Cd3
CGGAGTCTCGCCATAA-1_B-101	CGGAGTCTCGCCATAA-1	B	2	False	no IR	no IR	no IR					nan	nan																									Cd3
CGGCTAGAGATAGTCA-1_B-101	CGGCTAGAGATAGTCA-1	B	2	False	no IR	no IR	no IR					nan	nan																									Cd3
CGGCTAGAGTACGTAA-1_B-101	CGGCTAGAGTACGTAA-1	B	2	False	no IR	no IR	no IR					nan	nan																									Cd3
CGGCTAGAGTGTCCCG-1_B-101	CGGCTAGAGTGTCCCG-1	B	2	False	no IR	no IR	no IR					nan	nan																									Cd3
CGGCTAGAGTTGAGAT-1_B-101	CGGCTAGAGTTGAGAT-1	B	9	False	no IR	no IR	no IR					nan	nan																									Cd3
CGGCTAGCAAGAAGAG-1_B-101	CGGCTAGCAAGAAGAG-1	B	2	False	no IR	no IR	no IR					nan	nan																									Cd3
CGGCTAGCAAGGTTCT-1_B-101	CGGCTAGCAAGGTTCT-1	B	8	False	no IR	no IR	no IR					nan	nan																									Cd3
CGGCTAGCAATGTTGC-1_B-101	CGGCTAGCAATGTTGC-1	B	1	False	no IR	no IR	no IR					nan	nan																									Cd3
CGGCTAGCAGCTCGCA-1_B-101	CGGCTAGCAGCTCGCA-1	B	9	False	no IR	no IR	no IR					nan	nan																									Cd3
CGGCTAGCAGGCGATA-1_B-101	CGGCTAGCAGGCGATA-1	B	1	False	no IR	no IR	no IR					nan	nan																									Cd3
CGGCTAGTCACATGCA-1_B-101	CGGCTAGTCACATGCA-1	B	2	False	no IR	no IR	no IR					nan	nan																									Cd3
CGGGTCACAACACGCC-1_B-101	CGGGTCACAACACGCC-1	B	4	False	no IR	no IR	no IR					nan	nan																									Cd3
CGGGTCACAACCGCCA-1_B-101	CGGGTCACAACCGCCA-1	B	1	False	no IR	no IR	no IR					nan	nan																									Cd3
CGGGTCAGTCTTCTCG-1_B-101	CGGGTCAGTCTTCTCG-1	B	2	False	no IR	no IR	no IR					nan	nan																									Cd3
CGGGTCAGTGCCTTGG-1_B-101	CGGGTCAGTGCCTTGG-1	B	1	False	no IR	no IR	no IR					nan	nan																									Cd3
CGGGTCAGTGTAACGG-1_B-101	CGGGTCAGTGTAACGG-1	B	2	False	no IR	no IR	no IR					nan	nan																									Cd3
CGGGTCATCCAGGGCT-1_B-101	CGGGTCATCCAGGGCT-1	B	2	False	no IR	no IR	no IR					nan	nan																									Cd3
CGGGTCATCCTTTCTC-1_B-101	CGGGTCATCCTTTCTC-1	B	6	False	no IR	no IR	no IR					nan	nan																									Cd3
CGGGTCATCGCAAACT-1_B-101	CGGGTCATCGCAAACT-1	B	2	False	no IR	no IR	no IR					nan	nan																									Cd3
CGGTTAAAGATGCGAC-1_B-101	CGGTTAAAGATGCGAC-1	B	6	False	no IR	no IR	no IR					nan	nan																									Cd3
CGGTTAAAGCCAGTTT-1_B-101	CGGTTAAAGCCAGTTT-1	B	2	False	no IR	no IR	no IR					nan	nan																									Cd3
CGGTTAAAGCTACCTA-1_B-101	CGGTTAAAGCTACCTA-1	B	1	False	no IR	no IR	no IR					nan	nan																									Cd3
CGGTTAAAGGTGCACA-1_B-101	CGGTTAAAGGTGCACA-1	B	1	False	no IR	no IR	no IR					nan	nan																									Cd3
CGGTTAAAGTTAGGTA-1_B-101	CGGTTAAAGTTAGGTA-1	B	4	False	no IR	no IR	no IR					nan	nan																									Cd3
CGGTTAACAAGTCATC-1_B-101	CGGTTAACAAGTCATC-1	B	4	False	no IR	no IR	no IR					nan	nan																									Cd3
CGGTTAACAATGGAGC-1_B-101	CGGTTAACAATGGAGC-1	B	1	False	no IR	no IR	no IR					nan	nan																									Cd3
CGGTTAACATGGTCTA-1_B-101	CGGTTAACATGGTCTA-1	B	2	False	no IR	no IR	no IR					nan	nan																									Cd3
CGGTTAAGTGACTCAT-1_B-101	CGGTTAAGTGACTCAT-1	B	2	False	no IR	no IR	no IR					nan	nan																									Cd3
CGGTTAAGTTTAGGAA-1_B-101	CGGTTAAGTTTAGGAA-1	B	1	False	no IR	no IR	no IR					nan	nan																									Cd3
CGGTTAATCCCAACGG-1_B-101	CGGTTAATCCCAACGG-1	B	1	False	no IR	no IR	no IR					nan	nan																									Cd3
CGGTTAATCCTGCAGG-1_B-101	CGGTTAATCCTGCAGG-1	B	1	False	no IR	no IR	no IR					nan	nan																									Cd3
CGTAGCGAGGCCCTTG-1_B-101	CGTAGCGAGGCCCTTG-1	B	4	False	no IR	no IR	no IR					nan	nan																									Cd3
CGTAGCGAGGCTCTTA-1_B-101	CGTAGCGAGGCTCTTA-1	B	5	False	no IR	no IR	no IR					nan	nan																									Cd3
CGTAGCGAGTCCGGTC-1_B-101	CGTAGCGAGTCCGGTC-1	B	1	False	no IR	no IR	no IR					nan	nan																									Cd3
CGTAGCGAGTCTCAAC-1_B-101	CGTAGCGAGTCTCAAC-1	B	2	False	no IR	no IR	no IR					nan	nan																									Cd3
CGTAGCGCACACTGCG-1_B-101	CGTAGCGCACACTGCG-1	B	1	False	no IR	no IR	no IR					nan	nan																									Cd3
CGTAGCGGTAGCACGA-1_B-101	CGTAGCGGTAGCACGA-1	B	2	False	no IR	no IR	no IR					nan	nan																									Cd3
CGTAGCGGTTCAGCGC-1_B-101	CGTAGCGGTTCAGCGC-1	B	1	False	no IR	no IR	no IR					nan	nan																									Cd3
CGTAGCGTCCTATTCA-1_B-101	CGTAGCGTCCTATTCA-1	B	5	False	no IR	no IR	no IR					nan	nan																									Cd3
CGTAGGCAGCAGGTCA-1_B-101	CGTAGGCAGCAGGTCA-1	B	2	False	no IR	no IR	no IR					nan	nan																									Cd3
CGTAGGCAGGCGATAC-1_B-101	CGTAGGCAGGCGATAC-1	B	1	False	no IR	no IR	no IR					nan	nan																									Cd3
CGTAGGCAGTGCGATG-1_B-101	CGTAGGCAGTGCGATG-1	B	2	False	no IR	no IR	no IR					nan	nan																									Cd3
CGTAGGCCAATGGACG-1_B-101	CGTAGGCCAATGGACG-1	B	1	False	no IR	no IR	no IR					nan	nan																									Cd3
CGTAGGCCATGAAGTA-1_B-101	CGTAGGCCATGAAGTA-1	B	2	False	no IR	no IR	no IR					nan	nan																									Cd3
CGTAGGCTCAATCACG-1_B-101	CGTAGGCTCAATCACG-1	B	1	False	no IR	no IR	no IR					nan	nan																									Cd3
CGTAGGCTCAGCACAT-1_B-101	CGTAGGCTCAGCACAT-1	B	2	False	no IR	no IR	no IR					nan	nan																									Cd3
CGTAGGCTCATCGATG-1_B-101	CGTAGGCTCATCGATG-1	B	1	False	no IR	no IR	no IR					nan	nan																									Cd3
CGTCACTAGGATGCGT-1_B-101	CGTCACTAGGATGCGT-1	B	1	False	no IR	no IR	no IR					nan	nan																									Cd3
CGTCACTCAACACGCC-1_B-101	CGTCACTCAACACGCC-1	B	1	False	no IR	no IR	no IR					nan	nan																									Cd3
CGTCACTCATTCACTT-1_B-101	CGTCACTCATTCACTT-1	B	1	False	no IR	no IR	no IR					nan	nan																									Cd3
CGTCACTGTAATTGGA-1_B-101	CGTCACTGTAATTGGA-1	B	1	False	no IR	no IR	no IR					nan	nan																									Cd3
CGTCACTGTTGATTCG-1_B-101	CGTCACTGTTGATTCG-1	B	1	False	no IR	no IR	no IR					nan	nan																									Cd3
CGTCAGGAGAGACTAT-1_B-101	CGTCAGGAGAGACTAT-1	B	1	False	no IR	no IR	no IR					nan	nan																									Cd3
CGTCAGGAGCTCCCAG-1_B-101	CGTCAGGAGCTCCCAG-1	B	4	False	no IR	no IR	no IR					nan	nan																									Cd3
CGTCAGGAGCTCCTCT-1_B-101	CGTCAGGAGCTCCTCT-1	B	2	False	no IR	no IR	no IR					nan	nan																									Cd3
CGTCAGGAGTCTCAAC-1_B-101	CGTCAGGAGTCTCAAC-1	B	2	False	no IR	no IR	no IR					nan	nan																									Cd3
CGTCAGGCATGTCCTC-1_B-101	CGTCAGGCATGTCCTC-1	B	1	False	no IR	no IR	no IR					nan	nan																									Cd3
CGTCCATAGACAATAC-1_B-101	CGTCCATAGACAATAC-1	B	4	False	no IR	no IR	no IR					nan	nan																									Cd3
CGTCCATAGCGAGAAA-1_B-101	CGTCCATAGCGAGAAA-1	B	1	False	no IR	no IR	no IR					nan	nan																									Cd3
CGTCCATAGGGTGTTG-1_B-101	CGTCCATAGGGTGTTG-1	B	1	False	no IR	no IR	no IR					nan	nan																									Cd3
CGTCCATAGTGTACGG-1_B-101	CGTCCATAGTGTACGG-1	B	1	False	no IR	no IR	no IR					nan	nan																									Cd3
CGTCCATCAATCTGCA-1_B-101	CGTCCATCAATCTGCA-1	B	1	False	no IR	no IR	no IR					nan	nan																									Cd3
CGTCCATCAGGCTGAA-1_B-101	CGTCCATCAGGCTGAA-1	B	1	False	no IR	no IR	no IR					nan	nan																									Cd3
CGTCCATCATAAAGGT-1_B-101	CGTCCATCATAAAGGT-1	B	1	False	no IR	no IR	no IR					nan	nan																									Cd3
CGTCCATGTAATCGTC-1_B-101	CGTCCATGTAATCGTC-1	B	2	False	no IR	no IR	no IR					nan	nan																									Cd3
CGTCCATGTTCGAATC-1_B-101	CGTCCATGTTCGAATC-1	B	2	False	no IR	no IR	no IR					nan	nan																									Cd3
CGTCCATTCGCAGGCT-1_B-101	CGTCCATTCGCAGGCT-1	B	1	False	no IR	no IR	no IR					nan	nan																									Cd3
CGTCTACAGGCGTACA-1_B-101	CGTCTACAGGCGTACA-1	B	5	False	no IR	no IR	no IR					nan	nan																									Cd3
CGTCTACAGGGTATCG-1_B-101	CGTCTACAGGGTATCG-1	B	1	False	no IR	no IR	no IR					nan	nan																									Cd3
CGTCTACAGGTGCAAC-1_B-101	CGTCTACAGGTGCAAC-1	B	2	False	no IR	no IR	no IR					nan	nan																									Cd3
CGTCTACCAAGCGTAG-1_B-101	CGTCTACCAAGCGTAG-1	B	1	False	no IR	no IR	no IR					nan	nan																									Cd3
CGTCTACCACGTCTCT-1_B-101	CGTCTACCACGTCTCT-1	B	1	False	no IR	no IR	no IR					nan	nan																									Cd3
CGTCTACGTGACGCCT-1_B-101	CGTCTACGTGACGCCT-1	B	4	False	no IR	no IR	no IR					nan	nan																									Cd3
CGTCTACGTGCGGTAA-1_B-101	CGTCTACGTGCGGTAA-1	B	2	False	no IR	no IR	no IR					nan	nan																									Cd3
CGTCTACGTGTGCGTC-1_B-101	CGTCTACGTGTGCGTC-1	B	1	False	no IR	no IR	no IR					nan	nan																									Cd3
CGTGAGCAGAAGGCCT-1_B-101	CGTGAGCAGAAGGCCT-1	B	2	False	no IR	no IR	no IR					nan	nan																									Cd3
CGTGAGCCAAGGGTCA-1_B-101	CGTGAGCCAAGGGTCA-1	B	1	False	no IR	no IR	no IR					nan	nan																									Cd3
CGTGAGCCACCTCGTT-1_B-101	CGTGAGCCACCTCGTT-1	B	1	False	no IR	no IR	no IR					nan	nan																									Cd3
CGTGAGCCACGCTTTC-1_B-101	CGTGAGCCACGCTTTC-1	B	2	False	no IR	no IR	no IR					nan	nan																									Cd3
CGTGAGCCATAACCTG-1_B-101	CGTGAGCCATAACCTG-1	B	1	False	no IR	no IR	no IR					nan	nan																									Cd3
CGTGAGCCATTTGCCC-1_B-101	CGTGAGCCATTTGCCC-1	B	2	False	no IR	no IR	no IR					nan	nan																									Cd3
CGTGAGCGTGCCTGTG-1_B-101	CGTGAGCGTGCCTGTG-1	B	1	False	no IR	no IR	no IR					nan	nan																									Cd3
CGTGAGCTCGGCATCG-1_B-101	CGTGAGCTCGGCATCG-1	B	1	False	no IR	no IR	no IR					nan	nan																									Cd3
CGTGTAAAGACAATAC-1_B-101	CGTGTAAAGACAATAC-1	B	5	False	no IR	no IR	no IR					nan	nan																									Cd3
CGTGTAAAGATTACCC-1_B-101	CGTGTAAAGATTACCC-1	B	17	True	BCR	IGH	orphan VDJ	1190	1	649	2	convergent	1			IGHM				IGHV1-56								IGHJ4				TGTGCAAGAAAGGGGAATAGTAACTACGAAGATGCTATGGACTACTGG				CARKGNSNYEDAMDYW		Cd3	1190
CGTGTAACAAAGTCAA-1_B-101	CGTGTAACAAAGTCAA-1	B	1	False	no IR	no IR	no IR					nan	nan																									Cd3
CGTGTAACAAGACGTG-1_B-101	CGTGTAACAAGACGTG-1	B	1	False	no IR	no IR	no IR					nan	nan																									Cd3
CGTGTAACACTGTTAG-1_B-101	CGTGTAACACTGTTAG-1	B	5	False	no IR	no IR	no IR					nan	nan																									Cd3
CGTGTAACAGACAAAT-1_B-101	CGTGTAACAGACAAAT-1	B	1	False	no IR	no IR	no IR					nan	nan																									Cd3
CGTGTAACATCGACGC-1_B-101	CGTGTAACATCGACGC-1	B	5	False	no IR	no IR	no IR					nan	nan																									Cd3
CGTGTAAGTCAGAATA-1_B-101	CGTGTAAGTCAGAATA-1	B	2	False	no IR	no IR	no IR					nan	nan																									Cd3
CGTGTAAGTCGGATCC-1_B-101	CGTGTAAGTCGGATCC-1	B	4	False	no IR	no IR	no IR					nan	nan																									Cd3
CGTGTAATCACAATGC-1_B-101	CGTGTAATCACAATGC-1	B	1	False	no IR	no IR	no IR					nan	nan																									Cd3
CGTGTAATCATTATCC-1_B-101	CGTGTAATCATTATCC-1	B	4	False	no IR	no IR	no IR					nan	nan																									Cd3
CGTGTAATCCATGCTC-1_B-101	CGTGTAATCCATGCTC-1	B	1	False	no IR	no IR	no IR					nan	nan																									Cd3
CGTGTAATCCCAAGAT-1_B-101	CGTGTAATCCCAAGAT-1	B	2	False	no IR	no IR	no IR					nan	nan																									Cd3
CGTGTCTCACCTCGTT-1_B-101	CGTGTCTCACCTCGTT-1	B	1	False	no IR	no IR	no IR					nan	nan																									Cd3
CGTGTCTGTAGAGTGC-1_B-101	CGTGTCTGTAGAGTGC-1	B	1	False	no IR	no IR	no IR					nan	nan																									Cd3
CGTGTCTGTGGCAAAC-1_B-101	CGTGTCTGTGGCAAAC-1	B	8	False	no IR	no IR	no IR					nan	nan																									Cd3
CGTGTCTGTGGTACAG-1_B-101	CGTGTCTGTGGTACAG-1	B	1	False	no IR	no IR	no IR					nan	nan																									Cd3
CGTGTCTGTGTGGCTC-1_B-101	CGTGTCTGTGTGGCTC-1	B	1	False	no IR	no IR	no IR					nan	nan																									Cd3
CGTGTCTTCGGCTTGG-1_B-101	CGTGTCTTCGGCTTGG-1	B	1	False	no IR	no IR	no IR					nan	nan																									Cd3
CGTGTCTTCTGTTTGT-1_B-101	CGTGTCTTCTGTTTGT-1	B	2	False	no IR	no IR	no IR					nan	nan																									Cd3
CGTTAGAAGACGACGT-1_B-101	CGTTAGAAGACGACGT-1	B	1	False	no IR	no IR	no IR					nan	nan																									Cd3
CGTTAGAAGGAGCGAG-1_B-101	CGTTAGAAGGAGCGAG-1	B	1	False	no IR	no IR	no IR					nan	nan																									Cd3
CGTTAGACAATGGAGC-1_B-101	CGTTAGACAATGGAGC-1	B	1	False	no IR	no IR	no IR					nan	nan																									Cd3
CGTTAGACACTAAGTC-1_B-101	CGTTAGACACTAAGTC-1	B	1	False	no IR	no IR	no IR					nan	nan																									Cd3
CGTTAGAGTATATGGA-1_B-101	CGTTAGAGTATATGGA-1	B	1	False	no IR	no IR	no IR					nan	nan																									Cd3
CGTTAGAGTCTCTCTG-1_B-101	CGTTAGAGTCTCTCTG-1	B	1	False	no IR	no IR	no IR					nan	nan																									Cd3
CGTTAGAGTGTCGCTG-1_B-101	CGTTAGAGTGTCGCTG-1	B	1	False	no IR	no IR	no IR					nan	nan																									Cd3
CGTTAGATCTCAAGTG-1_B-101	CGTTAGATCTCAAGTG-1	B	1	False	no IR	no IR	no IR					nan	nan																									Cd3
CGTTCTGAGACAGGCT-1_B-101	CGTTCTGAGACAGGCT-1	B	1	False	no IR	no IR	no IR					nan	nan																									Cd3
CGTTCTGAGGCTAGCA-1_B-101	CGTTCTGAGGCTAGCA-1	B	1	False	no IR	no IR	no IR					nan	nan																									Cd3
CGTTCTGAGGTGACCA-1_B-101	CGTTCTGAGGTGACCA-1	B	1	False	no IR	no IR	no IR					nan	nan																									Cd3
CGTTCTGCAAATCCGT-1_B-101	CGTTCTGCAAATCCGT-1	B	1	False	no IR	no IR	no IR					nan	nan																									Cd3
CGTTCTGCACATTAGC-1_B-101	CGTTCTGCACATTAGC-1	B	1	False	no IR	no IR	no IR					nan	nan																									Cd3
CGTTCTGGTTCAGTAC-1_B-101	CGTTCTGGTTCAGTAC-1	B	1	False	no IR	no IR	no IR					nan	nan																									Cd3
CGTTCTGTCGCATGAT-1_B-101	CGTTCTGTCGCATGAT-1	B	1	False	no IR	no IR	no IR					nan	nan																									Cd3
CGTTGGGAGAAGATTC-1_B-101	CGTTGGGAGAAGATTC-1	B	1	False	no IR	no IR	no IR					nan	nan																									Cd3
CGTTGGGAGGCAAAGA-1_B-101	CGTTGGGAGGCAAAGA-1	B	8	False	no IR	no IR	no IR					nan	nan																									Cd3
CGTTGGGAGGCATGTG-1_B-101	CGTTGGGAGGCATGTG-1	B	1	False	no IR	no IR	no IR					nan	nan																									Cd3
CGTTGGGAGTCTCGGC-1_B-101	CGTTGGGAGTCTCGGC-1	B	2	False	no IR	no IR	no IR					nan	nan																									Cd3
CGTTGGGCACAGGTTT-1_B-101	CGTTGGGCACAGGTTT-1	B	1	False	no IR	no IR	no IR					nan	nan																									Cd3
CGTTGGGCAGGGCATA-1_B-101	CGTTGGGCAGGGCATA-1	B	1	False	no IR	no IR	no IR					nan	nan																									Cd3
CGTTGGGGTAATTGGA-1_B-101	CGTTGGGGTAATTGGA-1	B	4	False	no IR	no IR	no IR					nan	nan																									Cd3
[truncated: 17,553 more rows]

## Sheet: CD3+CD19+ BCR
adjBarcode	Barcode	Sample	seurat_clusters	has_ir	receptor_type	receptor_subtype	chain_pairing	clone_id	clone_id_size	cc_aa_alignment	cc_aa_alignment_size	is_convergent	clonal_expansion	IR_VJ_1_c_call	IR_VJ_2_c_call	IR_VDJ_1_c_call	IR_VDJ_2_c_call	IR_VJ_1_v_call	IR_VJ_2_v_call	IR_VDJ_1_v_call	IR_VDJ_2_v_call	IR_VJ_1_d_call	IR_VJ_2_d_call	IR_VDJ_1_d_call	IR_VDJ_2_d_call	IR_VJ_1_j_call	IR_VJ_2_j_call	IR_VDJ_1_j_call	IR_VDJ_2_j_call	IR_VJ_1_junction	IR_VJ_2_junction	IR_VDJ_1_junction	IR_VDJ_2_junction	IR_VJ_1_junction_aa	IR_VJ_2_junction_aa	IR_VDJ_1_junction_aa	IR_VDJ_2_junction_aa	Group	combind_clone_id
AACTCCCTCCGAACGC-1_B-101	AACTCCCTCCGAACGC-1	B	17	True	BCR	IGH+IGK	single pair	57	1	2	2454	convergent	1	IGKC				IGKV6-17		IGHV1-7						IGKJ1		IGHJ3		TGTCAGCAACATTATAGTACTCCTCGGACGTTC		TGTGCAAGAGGGGATGGTAACTGGGCTTACTGG		CQQHYSTPRTF		CARGDGNWAYW		Cd3+Cd19	57
AACTCCCTCGACAGCC-1_B-101	AACTCCCTCGACAGCC-1	B	17	True	BCR	IGH+IGK	single pair	58	1	2	2454	convergent	1	IGKC		IGHM		IGKV5-43		IGHV1-72						IGKJ5		IGHJ1		TGTCAACAGAGTAACAGCTGGCCTCTCACGTTC		TGTGCAAGAAGGGGAGGTAATTCCCACTGGTACTTCGATGTCTGG		CQQSNSWPLTF		CARRGGNSHWYFDVW		Cd3+Cd19	58
AACTCTTTCACCACCT-1_B-101	AACTCTTTCACCACCT-1	B	0	True	BCR	IGH+IGK	single pair	68	1	2	2454	convergent	1	IGKC		IGHM		IGKV14-126		IGHV11-2						IGKJ1		IGHJ1		TGTCTACAGCATGGTGAGAGCCCGTGGACGTTC		TGTATGAGATATAGTAACTACTGGTACTTCGATGTCTGG		CLQHGESPWTF		CMRYSNYWYFDVW		Cd3+Cd19	68
AAGGAGCAGCGTGAGT-1_B-101	AAGGAGCAGCGTGAGT-1	B	17	True	BCR	IGH+IGK	single pair	94	1	2	2454	convergent	1	IGKC		IGHM		IGKV3-10		IGHV1-85				IGHD4-1		IGKJ1		IGHJ2		TGTCAGCAAAATAATGAGGATCCTCCGTGGACGTTC		TGTGCAAGAAACTGGGACGACTACTGG		CQQNNEDPPWTF		CARNWDDYW		Cd3+Cd19	94
AAGGCAGTCTGTCAAG-1_B-101	AAGGCAGTCTGTCAAG-1	B	17	True	BCR	IGH+IGK	single pair	104	1	59	1	not convergent	1	IGKC		IGHM		IGKV13-84		IGHV2-6						IGKJ5		IGHJ4		TGTCAACAGTATTGGAGTACTCCGCTCACGTTC		TGTGCCAGACTCAGTAGCTACGTGGATGCTATGGACTACTGG		CQQYWSTPLTF		CARLSSYVDAMDYW		Cd3+Cd19	104
ACACTGAAGTACGTTC-1_B-101	ACACTGAAGTACGTTC-1	B	17	True	BCR	IGH+IGK	single pair	140	1	2	2454	convergent	1	IGKC		IGHM		IGKV4-59		IGHV6-6						IGKJ2		IGHJ2		TGCCAGCAGTGGAGTAGTAACCCGTACACGTTC		TGTACCAGGCGGGGCTACTACCTGGACTACTGG		CQQWSSNPYTF		CTRRGYYLDYW		Cd3+Cd19	140
ACATACGAGCTACCGC-1_B-101	ACATACGAGCTACCGC-1	B	0	True	BCR	IGH+IGK	single pair	156	1	88	1	not convergent	1	IGKC		IGHM		IGKV10-96		IGHV1-15						IGKJ1		IGHJ3		TGCCAACAGGGTAATACGCTTCCGTGGACGTTC		TGTACAAGATCGGGGGACTATGATTACGAAAGGGCCTGGTTTGCTTACTGG		CQQGNTLPWTF		CTRSGDYDYERAWFAYW		Cd3+Cd19	156
ACATCAGCATGCGCAC-1_B-101	ACATCAGCATGCGCAC-1	B	17	True	BCR	IGH+IGK	single pair	167	1	95	1	not convergent	1	IGKC		IGHD		IGKV9-120		IGHV1-58						IGKJ2		IGHJ3		TGTCTACAATATGCTAGTTCTCCGTACACGTTC		TGTGCAAGATGCAGTAACTACTGTTTTGCTTACTGG		CLQYASSPYTF		CARCSNYCFAYW		Cd3+Cd19	167
ACCGTAAAGCTGTCTA-1_B-101	ACCGTAAAGCTGTCTA-1	B	0	False	no IR	no IR	no IR					nan	nan																									Cd3+Cd19
ACGCCGACATCCAACA-1_B-101	ACGCCGACATCCAACA-1	B	0	True	BCR	IGH+IGK	single pair	226	1	2	2454	convergent	1	IGKC		IGHM		IGKV12-46		IGHV1-26				IGHD1-1		IGKJ4		IGHJ1		TGTCAACATTTTTGGGGTACTCCATTCACGTTC		TGTGCAAGAGGGAATTACTACGGTAGTAGCTACTGGTACTTCGATGTCTGG		CQHFWGTPFTF		CARGNYYGSSYWYFDVW		Cd3+Cd19	226
ACGCCGATCGGCTACG-1_B-101	ACGCCGATCGGCTACG-1	B	17	True	BCR	IGH+IGK	single pair	227	1	124	1	not convergent	1	IGKC		IGHG3		IGKV1-110		IGHV6-3						IGKJ2		IGHJ3		TGCTCTCAAAGTACACATGTTCTTCCGTACACGTTC		TGCCTTGATCCTGGGGCCTGGTTTGCTCACTGG		CSQSTHVLPYTF		CLDPGAWFAHW		Cd3+Cd19	227
ACTGTCCAGAGATGAG-1_B-101	ACTGTCCAGAGATGAG-1	B	17	True	BCR	IGH+IGK	extra VJ	291	1	173	1	not convergent	1	IGKC	IGKC	IGHM		IGKV3-4	IGKV6-25	IGHV1-9				IGHD2-6		IGKJ1	IGKJ2	IGHJ3		TGTCAGCAAAGTAATGAGGATCCTCGGACGTTC	TGTCAGCAACATTATAGCACTCCGTACACGTTC	TGTGCAAGATCGGCCTACTATAGTAACTACGCCTCCTGGTTTGCTTACTGG		CQQSNEDPRTF	CQQHYSTPYTF	CARSAYYSNYASWFAYW		Cd3+Cd19	291
ACTTGTTAGAGTCTGG-1_B-101	ACTTGTTAGAGTCTGG-1	B	17	True	BCR	IGH+IGK	single pair	303	1	2	2454	convergent	1	IGKC		IGHM		IGKV12-44		IGHV1-82						IGKJ2		IGHJ4		TGTCAACATCATTATGGTACTCCGTACACGTTC		TGTGCAAGAGCCTACGGTAGTAGCTCCTATGCTATGGACTACTGG		CQHHYGTPYTF		CARAYGSSSYAMDYW		Cd3+Cd19	303
AGCTTGACAATAGCGG-1_B-101	AGCTTGACAATAGCGG-1	B	17	True	BCR	IGH+IGK	single pair	401	1	223	2	convergent	1	IGKC		IGHM		IGKV6-32		IGHV1-64						IGKJ5		IGHJ2		TGTCAGCAGGATTATAGCTCTCCTCTCACGTTC		TGTGCAAGATGGGATACTACGGTAGTAAGCTTTGACTACTGG		CQQDYSSPLTF		CARWDTTVVSFDYW		Cd3+Cd19	401
AGGGATGCAACGCACC-1_B-101	AGGGATGCAACGCACC-1	B	17	True	BCR	IGH+IGK	single pair	431	1	2	2454	convergent	1	IGKC		IGHM		IGKV3-5		IGHV6-6						IGKJ1		IGHJ4		TGTCAGCAAAGTAATGAGGATCCTCCGACGTTC		TGTACCAGGACCTATGGTAACTACGGCTATGCTATGGACTACTGG		CQQSNEDPPTF		CTRTYGNYGYAMDYW		Cd3+Cd19	431
AGTCTTTAGACGACGT-1_B-101	AGTCTTTAGACGACGT-1	B	17	True	BCR	IGH+IGK	single pair	460	1	2	2454	convergent	1	IGKC		IGHM		IGKV4-53		IGHV2-2						IGKJ2		IGHJ3		TGTCAACAGTGGAGTAGTTACCCACTCACGTTC		TGTGCAGGTGGTAACCCCTGGTTTGCTTACTGG		CQQWSSYPLTF		CAGGNPWFAYW		Cd3+Cd19	460
ATAACGCAGCTGTCTA-1_B-101	ATAACGCAGCTGTCTA-1	B	17	True	BCR	IGH+IGK	single pair	499	1	272	1	not convergent	1	IGKC		IGHM		IGKV8-27		IGHV7-3						IGKJ2		IGHJ2		TGTCATCAATACCTCTCCTCGTACACGTTC		TGTGCAAGATATCCCTTATGGTCTCGTTACTTTGACTACTGG		CHQYLSSYTF		CARYPLWSRYFDYW		Cd3+Cd19	499
ATAGACCTCGGCGCTA-1_B-101	ATAGACCTCGGCGCTA-1	B	3	True	BCR	IGH+IGK	single pair	512	1	281	1	not convergent	1	IGKC		IGHM		IGKV4-53		IGHV1-75				IGHD3-2		IGKJ2		IGHJ3		TGTCAACAGTGGAGTAGTTACCCGTACACGTTC		TGTGCAAGAGCTAGACAGCTCAGGCTACATTCCGGGTTTGCTTACTGG		CQQWSSYPYTF		CARARQLRLHSGFAYW		Cd3+Cd19	512
ATCATGGAGGCATGGT-1_B-101	ATCATGGAGGCATGGT-1	B	17	True	BCR	IGH+IGK	single pair	528	1	289	1	not convergent	1	IGKC		IGHM		IGKV16-104		IGHV1-66						IGKJ1		IGHJ4		TGTCAACAGCATAATGAATACCCGTGGACGTTC		TGTGCAAGATCGAGGGTTACGACGAACTATGCTATGGACTACTGG		CQQHNEYPWTF		CARSRVTTNYAMDYW		Cd3+Cd19	528
ATCCGAAAGCGATCCC-1_B-101	ATCCGAAAGCGATCCC-1	B	17	True	BCR	IGH+IGK	extra VJ	549	1	2	2454	convergent	1	IGKC	IGKC	IGHM		IGKV4-58	IGKV5-39	IGHV1-47						IGKJ5	IGKJ1	IGHJ3		TGCCAGCAGTGGAGTGGTTACCCGCTCACGTTC	TGTCAAAATGGTCACAGCTTTCCTCGGACGTTC	TGTGCAAGGCAGGACTATAGTAACCTTTTTGCTTACTGG		CQQWSGYPLTF	CQNGHSFPRTF	CARQDYSNLFAYW		Cd3+Cd19	549
ATCTGCCGTCGCATAT-1_B-101	ATCTGCCGTCGCATAT-1	B	17	True	BCR	IGH+IGK	single pair	571	1	2	2454	convergent	1	IGKC		IGHM		IGKV6-25		IGHV1-80						IGKJ4		IGHJ4		TGTCAGCAACATTATAGCACTCCATTCACGTTC		TGTGCAAGACGCAACTACGGTAGTAGCTACGACTATGCTATGGACTACTGG		CQQHYSTPFTF		CARRNYGSSYDYAMDYW		Cd3+Cd19	571
ATGAGGGTCAAGATCC-1_B-101	ATGAGGGTCAAGATCC-1	B	3	True	BCR	IGH+IGL	single pair	576	1	2	2454	convergent	1	IGLC1		IGHM		IGLV1		IGHV1-72						IGLJ1		IGHJ4		TGTGCTCTATGGTACAGCAACCATTTCGTGTTC		TGTGCGGCTACGGAGAATTACTATGCTATGGACTACTGG		CALWYSNHFVF		CAATENYYAMDYW		Cd3+Cd19	576
ATTACTCAGGAGTACC-1_B-101	ATTACTCAGGAGTACC-1	B	17	True	BCR	IGH+IGK	single pair	588	1	2	2454	convergent	1	IGKC		IGHM		IGKV5-39		IGHV5-15				IGHD4-1		IGKJ2		IGHJ3		TGTCAAAATGGTCACAGCTTTCCGTACACGTTC		TGTGCAAGAACTGGGACGGGGGGATGGTTTGCTTACTGG		CQNGHSFPYTF		CARTGTGGWFAYW		Cd3+Cd19	588
ATTCTACCACCGAAAG-1_B-101	ATTCTACCACCGAAAG-1	B	3	True	BCR	IGH+IGK	single pair	599	1	2	2454	convergent	1	IGKC		IGHM		IGKV16-104		IGHV5-17						IGKJ1		IGHJ2		TGTCAACAGCATAATGAATACCCGTGGACGTTC		TGTGCAAGGGGGGGTGGGTACTTTGACTACTGG		CQQHNEYPWTF		CARGGGYFDYW		Cd3+Cd19	599
ATTGGACCAAGCCGTC-1_B-101	ATTGGACCAAGCCGTC-1	B	17	True	BCR	IGH+IGK	single pair	602	1	2	2454	convergent	1	IGKC		IGHM		IGKV17-127		IGHV2-2						IGKJ4		IGHJ4		TGTTTGCAAAGTGATAACATGCCATTCACGTTC		TGTGCCAGAAGGGACTACGGTAGTAGCTATGCTATGGACTACTGG		CLQSDNMPFTF		CARRDYGSSYAMDYW		Cd3+Cd19	602
CAACTAGTCCGTAGTA-1_B-101	CAACTAGTCCGTAGTA-1	B	17	True	BCR	IGH+IGK	single pair	635	1	2	2454	convergent	1	IGKC		IGHM		IGKV8-30		IGHV1-15						IGKJ2		IGHJ1		TGTCAGCAATATTATAGCTATCCGTACACGTTC		TGTACAAGCTACGGTAGTAGCTCCTGGTACTTCGATGTCTGG		CQQYYSYPYTF		CTSYGSSSWYFDVW		Cd3+Cd19	635
CAAGAAATCAAGATCC-1_B-101	CAAGAAATCAAGATCC-1	B	17	True	BCR	IGH+IGK	single pair	640	1	2	2454	convergent	1	IGKC		IGHD		IGKV1-135		IGHV1-26						IGKJ2		IGHJ2		TGCTGGCAAGGTACACATTTTCCCACGTTC		TGTGCAAGAGGGGAGGATTCCGACTACTGG		CWQGTHFPTF		CARGEDSDYW		Cd3+Cd19	640
CAAGTTGCACCTGGTG-1_B-101	CAAGTTGCACCTGGTG-1	B	17	True	BCR	IGH+IGK	single pair	656	1	2	2454	convergent	1	IGKC		IGHD		IGKV12-46		IGHV1-9						IGKJ4		IGHJ2		TGTCAACATTTTTGGGGTACTCCATTCACGTTC		TGTGCAAGAGGCTGGGATTTGTACTACTTTGACTACTGG		CQHFWGTPFTF		CARGWDLYYFDYW		Cd3+Cd19	656
CACAAACGTCCGTTAA-1_B-101	CACAAACGTCCGTTAA-1	B	17	True	BCR	IGH+IGK	single pair	668	1	2	2454	convergent	1	IGKC		IGHM		IGKV1-110		IGHV1-55						IGKJ1		IGHJ4		TGCTCTCAAAGTACACATGTTCCGTGGACGTTC		TGTGCAAGGGGCGATTACGGCTATGCTATGGACTACTGG		CSQSTHVPWTF		CARGDYGYAMDYW		Cd3+Cd19	668
CACAGGCAGTCGTACT-1_B-101	CACAGGCAGTCGTACT-1	B	0	True	BCR	IGH+IGK	single pair	687	1	2	2454	convergent	1	IGKC		IGHD		IGKV4-74		IGHV9-2						IGKJ2		IGHJ2		TGCCACCAGTATCATCGTTCCCCACCCACGTTC		TGTGCAAGAGGGTACGGTTTTGACTACTGG		CHQYHRSPPTF		CARGYGFDYW		Cd3+Cd19	687
CACCAGGCAATCGGTT-1_B-101	CACCAGGCAATCGGTT-1	B	17	True	BCR	IGH+IGK	single pair	717	1	2	2454	convergent	1	IGKC		IGHM		IGKV5-48		IGHV14-3						IGKJ4		IGHJ2		TGTCAACAAAGTAATAGCTGGCCATTCACGTTC		TGTGCTAGAGACGGTAGTGAGAACTACTTTGACTACTGG		CQQSNSWPFTF		CARDGSENYFDYW		Cd3+Cd19	717
CACCAGGTCCGCGGTA-1_B-101	CACCAGGTCCGCGGTA-1	B	17	True	BCR	IGH+IGK	single pair	720	1	2	2454	convergent	1	IGKC		IGHM		IGKV6-15		IGHV1-78						IGKJ5		IGHJ3		TGTCAGCAATATAACAGCTATCCTCTCACGTTC		TGTGCAAGATCGGCCGTCAGCTGGTTTGCTTACTGG		CQQYNSYPLTF		CARSAVSWFAYW		Cd3+Cd19	720
CAGAGAGCAAACGCGA-1_B-101	CAGAGAGCAAACGCGA-1	B	17	True	BCR	IGH+IGK	single pair	744	1	2	2454	convergent	1	IGKC		IGHM		IGKV5-37		IGHV1-18						IGKJ1		IGHJ2		TGTCTTCAAGGTTACAGCACACCTTGGACGTTC		TGTGCAAGAGGCTATGGTAACTACGTTCTTGACTACTGG		CLQGYSTPWTF		CARGYGNYVLDYW		Cd3+Cd19	744
CAGAGAGCACGAAACG-1_B-101	CAGAGAGCACGAAACG-1	B	17	True	BCR	IGH+IGK	extra VJ	745	1	413	1	not convergent	1	IGKC	IGKC	IGHM		IGKV5-48	IGKV4-59	IGHV1-26						IGKJ4	IGKJ2	IGHJ2		TGTCAACAAAGTAATAGCTGGCCAACGACGTTC	TGCCAGCAGTGGAGTAGTAACCCGTACACGTTC	TGTGCAAGAAGAAGGGTTATTACTACGGTAGTCTTTGACTACTGG		CQQSNSWPTTF	CQQWSSNPYTF	CARRRVITTVVFDYW		Cd3+Cd19	745
CAGATCATCGCGTTTC-1_B-101	CAGATCATCGCGTTTC-1	B	17	True	BCR	IGH+IGK	single pair	756	1	422	1	not convergent	1	IGKC		IGHM		IGKV6-23		IGHV1-39				IGHD2-6		IGKJ2		IGHJ3		TGTCAGCAATATAGCAGCTATCCTCTCACGTTC		TGTGCAAAGGCCTACTATAGTAACTACGGTGGAAAAGCCTGGTTTGCTTACTGG		CQQYSSYPLTF		CAKAYYSNYGGKAWFAYW		Cd3+Cd19	756
CAGCATAGTGTGACCC-1_B-101	CAGCATAGTGTGACCC-1	B	0	True	BCR	IGH+IGK	extra VJ	773	1	434	1	not convergent	1	IGKC	IGKC	IGHM		IGKV10-95	IGKV4-57-1	IGHV1-82						IGKJ2	IGKJ5	IGHJ4		TGTCAGCAGTATAGTAAGCTTCCTCCCACGTTC	TGCCAGCAGTACAGTGGTTACCCACTCACGTTC	TGTGCAAGATGGGATGACCCTTACGGGATTATGGACTACTGG		CQQYSKLPPTF	CQQYSGYPLTF	CARWDDPYGIMDYW		Cd3+Cd19	773
CAGCGACTCCTTTACA-1_B-101	CAGCGACTCCTTTACA-1	B	0	True	BCR	IGH+IGK	single pair	790	1	444	1	not convergent	1	IGKC		IGHM		IGKV3-10		IGHV1-81						IGKJ2		IGHJ1		TGTCAGCAAAATAATGAGGATCCGTACATGTACACGTTC		TGTGCAAGAGGGGGGCCGGGTGATTACTACGGTAGTTTCCCCGACTGGTACTTCGATGTCTGG		CQQNNEDPYMYTF		CARGGPGDYYGSFPDWYFDVW		Cd3+Cd19	790
CATCCACTCACGGTTA-1_B-101	CATCCACTCACGGTTA-1	B	17	True	BCR	IGH+IGK	orphan VJ	842	2	1	514	convergent	2	IGKC				IGKV14-111								IGKJ1				TGTCTACAGTATGATGAGTTTCCGTGGACGTTC				CLQYDEFPWTF				Cd3+Cd19	842
CATTCGCAGTTGTCGT-1_B-101	CATTCGCAGTTGTCGT-1	B	17	True	BCR	IGH+IGK	single pair	877	1	195	4	convergent	1	IGKC		IGHM		IGKV1-110		IGHV1-26						IGKJ2		IGHJ3		TGCTCTCAAAGTACACATGTTCCGTACACGTTC		TGTGCAGGGATTTATTACTACGGTCCCTGGTTTGCTTACTGG		CSQSTHVPYTF		CAGIYYYGPWFAYW		Cd3+Cd19	877
CATTCGCCATCTACGA-1_B-101	CATTCGCCATCTACGA-1	B	17	True	BCR	IGH+IGK	single pair	878	1	230	2	convergent	1	IGKC		IGHM		IGKV6-15		IGHV1-72						IGKJ5		IGHJ4		TGTCAGCAATATAACAGCTATCCGCTCACGTTC		TGTGCAAGAGGGGGGTACTACGGTAGTAGAGCGGCTATGGACTACTGG		CQQYNSYPLTF		CARGGYYGSRAAMDYW		Cd3+Cd19	878
CCAATCCGTATGCTTG-1_B-101	CCAATCCGTATGCTTG-1	B	0	True	BCR	IGH+IGK	extra VJ	884	1	491	3	convergent	1	IGKC	IGKC	IGHM		IGKV6-20	IGKV12-98	IGHV1-64						IGKJ2	IGKJ5	IGHJ4		TGTGGACAGAGTTACAGCTATCCGTACACGTTC	TGTCAACAACTTTACAGTACTCCACTCACGTTC	TGTGCAAGATCAAAACTGGGACGGGATGCTATGGACTACTGG		CGQSYSYPYTF	CQQLYSTPLTF	CARSKLGRDAMDYW		Cd3+Cd19	884
CCACCTAAGAAGGACA-1_B-101	CCACCTAAGAAGGACA-1	B	3	True	BCR	IGH+IGK	single pair	889	1	483	2	convergent	1	IGKC		IGHM		IGKV8-27		IGHV5-12						IGKJ2		IGHJ1		TGTCATCAATACCTCTCCTCGTACACGTTC		TGTGCAAGACGAGCTCAGGGGTGGTACTTCGATGTCTGG		CHQYLSSYTF		CARRAQGWYFDVW		Cd3+Cd19	889
CCCAGTTCATATACCG-1_B-101	CCCAGTTCATATACCG-1	B	0	True	BCR	IGH+IGK	single pair	924	1	514	1	not convergent	1	IGKC		IGHM		IGKV4-68		IGHV1-22						IGKJ5		IGHJ2		TGCCAGCAGTGGAGTAGTAACCCGCTCACGTTC		TGTGCAAGAGCGGGCTATGATTACGACGGACGGGGATTTGACTACTGG		CQQWSSNPLTF		CARAGYDYDGRGFDYW		Cd3+Cd19	924
CCCAGTTGTCAACTGT-1_B-101	CCCAGTTGTCAACTGT-1	B	17	True	BCR	IGH+IGK	single pair	926	1	2	2454	convergent	1	IGKC		IGHM		IGKV5-43		IGHV1-18						IGKJ4		IGHJ3		TGTCAACAGAGTAACAGCTGGCCATTCACGTTC		TGTGCAAGAGCGGGAGGTAACTACGCCTGGTTTGCTTACTGG		CQQSNSWPFTF		CARAGGNYAWFAYW		Cd3+Cd19	926
CCGTACTAGTATGACA-1_B-101	CCGTACTAGTATGACA-1	B	17	True	BCR	IGH+IGK	single pair	950	1	523	2	convergent	1	IGKC		IGHM		IGKV3-4		IGHV1-59				IGHD3-2		IGKJ1		IGHJ3		TGTCAGCAAAGTAATGAGGATCCTCGGACGTTC		TGTGCAAGAGGGGGGACAGCTCAGGCTACAGGGGCTTACTGG		CQQSNEDPRTF		CARGGTAQATGAYW		Cd3+Cd19	950
CCGTGGAAGGCTAGAC-1_B-101	CCGTGGAAGGCTAGAC-1	B	17	True	BCR	IGH+IGK	orphan VJ	957	4	1	514	convergent	&gt;= 3	IGKC				IGKV6-32								IGKJ2				TGTCAGCAGGATTATAGCTCTCCGTACACGTTC				CQQDYSSPYTF				Cd3+Cd19	957
CCTCAGTAGCAGCCTC-1_B-101	CCTCAGTAGCAGCCTC-1	B	0	True	BCR	IGH+IGK	single pair	994	1	2	2454	convergent	1	IGKC		IGHM		IGKV12-46		IGHV5-4						IGKJ1		IGHJ1		TGTCAACATTTTTGGGGTACTCCTCCGACGTTC		TGTGCAAGAGATCAAGACTACGGTAGTAGCTCCTACTGGTACTTCGATGTCTGG		CQHFWGTPPTF		CARDQDYGSSSYWYFDVW		Cd3+Cd19	994
CCTTACGAGTTAACGA-1_B-101	CCTTACGAGTTAACGA-1	B	17	True	BCR	IGH+IGK	orphan VJ	1004	1	1	514	convergent	1	IGKC				IGKV4-55								IGKJ5				TGCCAGCAGTGGAGTAGTTACCCACCCACGTTC				CQQWSSYPPTF				Cd3+Cd19	1004
CCTTACGTCAAACGGG-1_B-101	CCTTACGTCAAACGGG-1	B	17	True	BCR	IGH+IGK	single pair	1008	1	547	3	convergent	1	IGKC		IGHM		IGKV14-100		IGHV8-8						IGKJ1		IGHJ3		TGTGTACAGTATGCTCAGTTTCCGTGGACGTTC		TGTGCTCGATCCCCCTATGGTAACTACCCCGCCTGGTTTGCTTACTGG		CVQYAQFPWTF		CARSPYGNYPAWFAYW		Cd3+Cd19	1008
CGGACACCATCTCGCT-1_B-101	CGGACACCATCTCGCT-1	B	17	True	BCR	IGH+IGK	single pair	1108	1	2	2454	convergent	1	IGKC		IGHM		IGKV12-46		IGHV1-82						IGKJ5		IGHJ2		TGTCAACATTTTTGGGGTACTCCGCTCACGTTC		TGTGCAAGAGACTACGGTAGTACCTTCTTTGACTACTGG		CQHFWGTPLTF		CARDYGSTFFDYW		Cd3+Cd19	1108
CGGAGCTCAACTGCGC-1_B-101	CGGAGCTCAACTGCGC-1	B	17	True	BCR	IGH+IGK	single pair	1125	1	2	2454	convergent	1	IGKC		IGHM		IGKV4-59		IGHV1-82						IGKJ2		IGHJ4		TGCCAGCAGTGGAGTAGTAACCCACCCATCACGTTC		TGTGCAAGCTCAGGCGGGGCTATGGACTACTGG		CQQWSSNPPITF		CASSGGAMDYW		Cd3+Cd19	1125
CGGGTCACATGTCTCC-1_B-101	CGGGTCACATGTCTCC-1	B	17	True	BCR	IGH+IGK	orphan VJ	462	4	1	514	convergent	&gt;= 3	IGKC				IGKV19-93								IGKJ2				TGTCTACAGTATGATAATCTGTACACGTTC				CLQYDNLYTF				Cd3+Cd19	462
CGTAGGCGTCCAGTAT-1_B-101	CGTAGGCGTCCAGTAT-1	B	17	True	BCR	IGH+IGK	single pair	1156	1	2	2454	convergent	1	IGKC		IGHM		IGKV4-59		IGHV1-59						IGKJ2		IGHJ2		TGCCAGCAGTGGAGTAGTAACCCGTACACGTTC		TGTGCAAGAACTGACTACTGG		CQQWSSNPYTF		CARTDYW		Cd3+Cd19	1156
CGTCACTCACCTCGTT-1_B-101	CGTCACTCACCTCGTT-1	B	17	True	BCR	IGH+IGK	single pair	1158	1	627	1	not convergent	1	IGKC		IGHD		IGKV4-53		IGHV1-66						IGKJ5		IGHJ3		TGTCAACAGTGGAGTAGTTACCCGCTCACGTTC		TGTGCAAGAGGGGGAATATTTGGTAACTGGTTTGCTTACTGG		CQQWSSYPLTF		CARGGIFGNWFAYW		Cd3+Cd19	1158
CGTCACTTCCATGAAC-1_B-101	CGTCACTTCCATGAAC-1	B	17	True	BCR	IGH+IGK	single pair	1164	1	2	2454	convergent	1	IGKC		IGHM		IGKV8-28		IGHV1-80						IGKJ4		IGHJ2		TGTCAGAATGATCATAGTTATCCATTCACGTTC		TGTGCAAGAGGGACCGACTACTGG		CQNDHSYPFTF		CARGTDYW		Cd3+Cd19	1164
CGTCCATGTTCCGGCA-1_B-101	CGTCCATGTTCCGGCA-1	B	17	True	BCR	IGH+IGK	single pair	1173	1	635	1	not convergent	1	IGKC		IGHM		IGKV5-43		IGHV9-3				IGHD2-3		IGKJ2		IGHJ4		TGTCAACAGAGTAACAGCTGGCCGTACACGTTC		TGTGCAAGATTCGGGCCTATTGATGATGGTTACTACCCTGACGCTATGGACTACTGG		CQQSNSWPYTF		CARFGPIDDGYYPDAMDYW		Cd3+Cd19	1173
CGTCCATTCCTTTCGG-1_B-101	CGTCCATTCCTTTCGG-1	B	17	True	BCR	IGH+IGK	single pair	1175	1	637	1	not convergent	1	IGKC				IGKV10-96		IGHV1-55						IGKJ2		IGHJ4		TGCCAACAGGGTAATACGCTTCCGTACACGTTC		TGTGCAAGAGCATTACTACGGTTTTCCTATGCTATGGACTACTGG		CQQGNTLPYTF		CARALLRFSYAMDYW		Cd3+Cd19	1175
CGTGAGCAGAGTCTGG-1_B-101	CGTGAGCAGAGTCTGG-1	B	17	True	BCR	IGH+IGK	single pair	1177	1	638	1	not convergent	1	IGKC		IGHM		IGKV1-135		IGHV8-8						IGKJ1		IGHJ2		TGCTGGCAAGGTACACATTTTCCTCAGACGTTC		TGTGCTCGAATCCCATATAGTAACTACGCCTTTGACTACTGG		CWQGTHFPQTF		CARIPYSNYAFDYW		Cd3+Cd19	1177
CGTTAGAAGTTGTAGA-1_B-101	CGTTAGAAGTTGTAGA-1	B	17	True	BCR	IGH+IGK	extra VJ	1208	1	657	1	not convergent	1	IGKC	IGKC	IGHM		IGKV12-98	IGKV8-30	IGHV1-71						IGKJ1	IGKJ1	IGHJ3		TGTCAACAACTTTACAGTACTCCGTGGACGTTC	TGTCAGCAATATTATAGCTATCCTCGGACGTTC	TGTGCAAGACACGAAGAGGGAACTGGTGCCTGGTTTGCTTACTGG		CQQLYSTPWTF	CQQYYSYPRTF	CARHEEGTGAWFAYW		Cd3+Cd19	1208
CGTTCTGGTAGCGTAG-1_B-101	CGTTCTGGTAGCGTAG-1	B	17	True	BCR	IGH+IGK	single pair	1217	1	2	2454	convergent	1	IGKC		IGHM		IGKV4-55		IGHV1-12						IGKJ4		IGHJ2		TGCCAGCAGTGGAGTAGTTACCCATTCACGTTC		TGTGCAAGTGGGGGTAGTGAGGACTACTGG		CQQWSSYPFTF		CASGGSEDYW		Cd3+Cd19	1217
CTAAGACTCCAACCAA-1_B-101	CTAAGACTCCAACCAA-1	B	17	True	BCR	IGH+IGK	extra VJ	1231	1	2	2454	convergent	1	IGKC	IGKC	IGHM		IGKV6-32	IGKV4-72	IGHV2-9-1						IGKJ1	IGKJ5	IGHJ4		TGTCAGCAGGATTATAGCTCTCCGTGGACGTTC	TGCCAGCAGTGGAGTAGTAACCCACCCACGTTC	TGTGCCAGAAAAGGTAGTAACTATGCTATGGACTACTGG		CQQDYSSPWTF	CQQWSSNPPTF	CARKGSNYAMDYW		Cd3+Cd19	1231
CTACACCAGGGCTTCC-1_B-101	CTACACCAGGGCTTCC-1	B	17	True	BCR	IGH+IGK	single pair	1239	1	2	2454	convergent	1	IGKC		IGHM		IGKV14-111		IGHV9-3						IGKJ2		IGHJ2		TGTCTACAGTATGATGAGTTTCCGTACACGTTC		TGTGCAAGACGGCTCACCTTTGACTACTGG		CLQYDEFPYTF		CARRLTFDYW		Cd3+Cd19	1239
CTACATTGTGCAGTAG-1_B-101	CTACATTGTGCAGTAG-1	B	0	True	BCR	IGH+IGK	extra VJ	1245	1	2	2454	convergent	1	IGKC	IGKC	IGHM		IGKV4-55	IGKV13-84	IGHV7-1						IGKJ1	IGKJ1	IGHJ4		TGCCAGCAGTGGAGTAGTTACCCACGGACGTTC	TGTCAACAGTATTGGAGTACTCCGTGGACGTTC	TGTGCAAGAGTTATTACGGGGGCTATGGACTACTGG		CQQWSSYPRTF	CQQYWSTPWTF	CARVITGAMDYW		Cd3+Cd19	1245
CTCGAGGAGAGACTTA-1_B-101	CTCGAGGAGAGACTTA-1	B	17	True	BCR	IGH+IGL	orphan VJ	1303	2	1	514	convergent	2	IGLC1				IGLV1								IGLJ1				TGTGCTCTATGGTACAGCAACCACTGGGTGTTC				CALWYSNHWVF				Cd3+Cd19	1303
CTCGAGGAGTGGGCTA-1_B-101	CTCGAGGAGTGGGCTA-1	B	17	True	BCR	IGH+IGK	two full chains	1304	1	701	1	not convergent	1	IGKC	IGKC	IGHM	IGHD	IGKV1-110	IGKV6-23	IGHV1-78	IGHV1-63				IGHD2-7	IGKJ4	IGKJ4	IGHJ1	IGHJ3	TGCTCTCAAAGTACACATGTTCCATTCACGTTC	TGTCAGCAATATAGCAGCTATCCATTCACGTTC	TGTGCAAGATGGTACTACGGTAGAGGGGAGGATGTCTGG	TGTGCAAGATGGGCCTACTATGGTTACGACGGGGCCTGGTTTGCTTACTGG	CSQSTHVPFTF	CQQYSSYPFTF	CARWYYGRGEDVW	CARWAYYGYDGAWFAYW	Cd3+Cd19	1304
CTCGGAGAGGGCACTA-1_B-101	CTCGGAGAGGGCACTA-1	B	17	True	BCR	IGH+IGK	single pair	1308	1	2	2454	convergent	1	IGKC		IGHD		IGKV4-69		IGHV1-9						IGKJ1		IGHJ2		TGCCATCAGCGGAGTAGTTACCCATGGACGTTC		TGTGCAAGAGGGGACTATGATTACGACTACTGG		CHQRSSYPWTF		CARGDYDYDYW		Cd3+Cd19	1308
CTCGGGACACCAGGCT-1_B-101	CTCGGGACACCAGGCT-1	B	17	True	BCR	IGH+IGK	single pair	1316	1	2	2454	convergent	1	IGKC		IGHM		IGKV10-96		IGHV1-39				IGHD2-4		IGKJ5		IGHJ3		TGCCAACAGGGTAATACGCTTCCTCCCACGTTC		TGTGCAAGAAGTTACTATGATTACGACGGGTTTGCTTACTGG		CQQGNTLPPTF		CARSYYDYDGFAYW		Cd3+Cd19	1316
CTCGTACTCGAGGTAG-1_B-101	CTCGTACTCGAGGTAG-1	B	17	True	BCR	IGH+IGK	single pair	1326	1	713	1	not convergent	1	IGKC		IGHM		IGKV2-109		IGHV1-26				IGHD3-2		IGKJ1		IGHJ3		TGTGCTCAAAATCTAGAACTTCCTCCGACGTTC		TGTGCAAGAAGCAGCTCAGGCTACGTCTGGTTTGCTTACTGG		CAQNLELPPTF		CARSSSGYVWFAYW		Cd3+Cd19	1326
CTGATCCAGGATGTAT-1_B-101	CTGATCCAGGATGTAT-1	B	17	True	BCR	IGH+IGK	single pair	1373	1	2	2454	convergent	1	IGKC		IGHM		IGKV6-15		IGHV1-80						IGKJ2		IGHJ4		TGTCAGCAATATAACAGCTATCTCATGTACACGTTC		TGTGCAAGAATTTCCTATAGTAACCCATACTATGCTATGGACTACTGG		CQQYNSYLMYTF		CARISYSNPYYAMDYW		Cd3+Cd19	1373
CTGCGGACAGGCTCAC-1_B-101	CTGCGGACAGGCTCAC-1	B	17	True	BCR	IGH+IGK	single pair	1379	1	2	2454	convergent	1	IGKC		IGHM		IGKV6-17		IGHV5-17						IGKJ1		IGHJ4		TGTCAGCAACATTATAGTACTCCGTGGACGTTC		TGTGCAAGGGGGATCTATGGTTACGTTATGGACTACTGG		CQQHYSTPWTF		CARGIYGYVMDYW		Cd3+Cd19	1379
GAACGGAAGCGATTCT-1_B-101	GAACGGAAGCGATTCT-1	B	17	True	BCR	IGH+IGK	single pair	1479	1	2	2454	convergent	1	IGKC		IGHM		IGKV1-135		IGHV9-3						IGKJ1		IGHJ4		TGCTGGCAAGGTACACATTTTCGGACGTTC		TGTGCAAGAGACTACGGTAGCCGTTACTATGCTATGGACTACTGG		CWQGTHFRTF		CARDYGSRYYAMDYW		Cd3+Cd19	1479
GAAGCAGGTCAATGTC-1_B-101	GAAGCAGGTCAATGTC-1	B	3	True	BCR	IGH+IGK	single pair	1491	1	805	1	not convergent	1	IGKC		IGHM		IGKV1-117		IGHV1-26						IGKJ5		IGHJ3		TGCTTTCAAGGTTCACATGTTCCTCTCACGTTC		TGTGCAAGACCCCTTTTATTACGAAAGGGGTTTGCTTACTGG		CFQGSHVPLTF		CARPLLLRKGFAYW		Cd3+Cd19	1491
GACCAATAGCTACCGC-1_B-101	GACCAATAGCTACCGC-1	B	17	True	BCR	IGH+IGL	single pair	1525	1	2	2454	convergent	1	IGLC1		IGHM		IGLV1		IGHV1-72						IGLJ1		IGHJ3		TGTGCTCTATGGTACAGCAACCGCTGGGTGTTC		TGTGCAAGATCAGCGGGGTTTGCTTACTGG		CALWYSNRWVF		CARSAGFAYW		Cd3+Cd19	1525
GACGTGCCAGCTGCTG-1_B-101	GACGTGCCAGCTGCTG-1	B	17	True	BCR	IGH+IGK	single pair	1549	1	832	1	not convergent	1	IGKC		IGHM		IGKV3-4		IGHV4-1						IGKJ1		IGHJ4		TGTCAGCAAAGTAATGAGGATCCTCCGACGTTC		TGTGCAAGACGAGGGGGGTTACGACCCATTTACTATGCTATGGACTACTGG		CQQSNEDPPTF		CARRGGLRPIYYAMDYW		Cd3+Cd19	1549
GACGTTAAGTGTACTC-1_B-101	GACGTTAAGTGTACTC-1	B	17	True	BCR	IGH+IGL	single pair	1552	1	835	1	not convergent	1	IGLC2		IGHM		IGLV3		IGHV9-3						IGLJ2		IGHJ3		TGTGGTGTGGGTGATACAATTAAGGAACAATTTGTGTATGTTTTC		TGTGCAAGATATGGGGGGTACGGGACGGGGTTTGCTTACTGG		CGVGDTIKEQFVYVF		CARYGGYGTGFAYW		Cd3+Cd19	1552
GACTAACTCAGTACGT-1_B-101	GACTAACTCAGTACGT-1	B	17	True	BCR	IGH+IGK	single pair	1569	1	2	2454	convergent	1	IGKC		IGHM		IGKV6-32		IGHV1-81				IGHD2-6		IGKJ2		IGHJ2		TGTCAGCAGGATTATAGCTCTCCTCCCACGTTC		TGTGCAAGGACCTACTATAGTAACTCTTACTACTTTGACTACTGG		CQQDYSSPPTF		CARTYYSNSYYFDYW		Cd3+Cd19	1569
GACTGCGCACATGTGT-1_B-101	GACTGCGCACATGTGT-1	B	17	True	BCR	IGH+IGK	single pair	1582	1	847	3	convergent	1	IGKC		IGHG2B		IGKV4-70		IGHV1-78						IGKJ1		IGHJ2		TGCCATCAGCGGAGTAGTTACCCGTGGACGTTC		TGTGCAAGAGCCTACTATGGTAACTACGACTACTGG		CHQRSSYPWTF		CARAYYGNYDYW		Cd3+Cd19	1582
GATCAGTTCGCCTGTT-1_B-101	GATCAGTTCGCCTGTT-1	B	17	True	BCR	IGH+IGK	single pair	1607	1	2	2454	convergent	1	IGKC		IGHM		IGKV12-46		IGHV10-3						IGKJ5		IGHJ3		TGTCAACATTTTTGGGGTACTCCGCTCACGTTC		TGTGTGAGAGGGGATAGTAACTACCCCTGGTTTGCTTACTGG		CQHFWGTPLTF		CVRGDSNYPWFAYW		Cd3+Cd19	1607
GATGAGGAGAGGGCTT-1_B-101	GATGAGGAGAGGGCTT-1	B	3	True	BCR	IGH+IGL	single pair	1638	1	2	2454	convergent	1	IGLC2		IGHM		IGLV2		IGHV1-75						IGLJ2		IGHJ2		TGTGCTCTATGGTACAGCACCCATTATGTTTTC		TGTGCAAGACGCACTACGGTAGTAGCCTTTGACTACTGG		CALWYSTHYVF		CARRTTVVAFDYW		Cd3+Cd19	1638
GCAATCATCTCGCTTG-1_B-101	GCAATCATCTCGCTTG-1	B	17	True	BCR	IGH+IGK	single pair	1662	1	890	1	not convergent	1	IGKC		IGHM		IGKV12-46		IGHV1-15				IGHD3-2		IGKJ1		IGHJ4		TGTCAACATTTTTGGGGTACTCCCACGTGGACGTTC		TGTACAAGAACGATGACAGCTCAGGCTAAAGGTGCTATGGACTACTGG		CQHFWGTPTWTF		CTRTMTAQAKGAMDYW		Cd3+Cd19	1662
GCATACAAGGAGTTGC-1_B-101	GCATACAAGGAGTTGC-1	B	17	True	BCR	IGH+IGK	orphan VJ	1688	1	1	514	convergent	1	IGKC				IGKV4-68								IGKJ2				TGCCAGCAGTGGAGTAGTAACCCACCCACGTTC				CQQWSSNPPTF				Cd3+Cd19	1688
GCATGATCATGGTCAT-1_B-101	GCATGATCATGGTCAT-1	B	17	True	BCR	IGH+IGK	single pair	1701	1	910	1	not convergent	1	IGKC		IGHM		IGKV6-25		IGHV8-8						IGKJ5		IGHJ3		TGTCAGCAACATTATAGCACTCCGCTCACGTTC		TGTGCTCGAAATACGGTAGTAGAGAGAGAAGCCTGGTTTGCTTACTGG		CQQHYSTPLTF		CARNTVVEREAWFAYW		Cd3+Cd19	1701
GCGACCAAGCCAGTTT-1_B-101	GCGACCAAGCCAGTTT-1	B	17	True	BCR	IGH+IGK	single pair	1725	1	2	2454	convergent	1	IGKC		IGHM		IGKV3-2		IGHV14-3						IGKJ1		IGHJ2		TGTCAGCAAAGTAAGGAGGTTCCGTGGACGTTC		TGTGCTACGAGAGGTTTTGACTACTGG		CQQSKEVPWTF		CATRGFDYW		Cd3+Cd19	1725
GCGCAACTCAAGGTAA-1_B-101	GCGCAACTCAAGGTAA-1	B	17	True	BCR	IGH+IGK	single pair	1742	1	2	2454	convergent	1	IGKC		IGHM		IGKV5-48		IGHV1-72						IGKJ1		IGHJ4		TGTCAACAAAGTAATAGCTGGCCAACGACGTTC		TGTGCAAGAGATGATGGTTACTTTTTCTATGCTATGGACTACTGG		CQQSNSWPTTF		CARDDGYFFYAMDYW		Cd3+Cd19	1742
GCTGCAGCACTAGTAC-1_B-101	GCTGCAGCACTAGTAC-1	B	17	True	BCR	IGH+IGK	single pair	1773	1	2	2454	convergent	1	IGKC		IGHM		IGKV1-110		IGHV14-4						IGKJ2		IGHJ3		TGCTCTCAAAGTACACATGTTCCGTACACGTTC		TGTATTTCCGATTACTACGGTAGCCCGTTTGCTTACTGG		CSQSTHVPYTF		CISDYYGSPFAYW		Cd3+Cd19	1773
GCTTGAAAGGTGCACA-1_B-101	GCTTGAAAGGTGCACA-1	B	0	True	BCR	IGH+IGK	single pair	1798	1	967	1	not convergent	1	IGKC		IGHM		IGKV1-110		IGHV4-1						IGKJ2		IGHJ4		TGCTCTCAAAGTACACATGTTCCGTACACGTTC		TGTGCAAGAGAAAGTACTACGGGCCCTATGGACTACTGG		CSQSTHVPYTF		CARESTTGPMDYW		Cd3+Cd19	1798
GCTTGAACAGAGCCAA-1_B-101	GCTTGAACAGAGCCAA-1	B	17	True	BCR	IGH+IGK	single pair	1799	1	2	2454	convergent	1	IGKC		IGHM		IGKV17-121		IGHV1-26						IGKJ4		IGHJ2		TGTTTGCAAAGTGATAACTTGCCTCTCACGTTC		TGTGCAAGACTACCCCCTCACTTTGACTACTGG		CLQSDNLPLTF		CARLPPHFDYW		Cd3+Cd19	1799
GCTTGAATCAAACAAG-1_B-101	GCTTGAATCAAACAAG-1	B	17	True	BCR	IGH+IGK	extra VJ	1800	1	968	1	not convergent	1	IGKC	IGKC	IGHM		IGKV8-19	IGKV1-135	IGHV14-4						IGKJ5	IGKJ1	IGHJ3		TGTCAGAATGATTATAGTTATCCGCTCACGTTC	TGCTGGCAAGGTACACATTTTCCTCGGACGTTC	TGTACTACAGGGGACGGTAGTAGCTACTCTGCCTGGTTTGCTTACTGG		CQNDYSYPLTF	CWQGTHFPRTF	CTTGDGSSYSAWFAYW		Cd3+Cd19	1800
GGAAAGCAGACAATAC-1_B-101	GGAAAGCAGACAATAC-1	B	3	True	BCR	IGH+IGK	single pair	1803	1	2	2454	convergent	1	IGKC		IGHM		IGKV6-17		IGHV9-3						IGKJ5		IGHJ1		TGTCAGCAACATTATAGTACTCCGCTCACGTTC		TGTGCAAGAGACTATGCCCACTGGTACTTCGATGTCTGG		CQQHYSTPLTF		CARDYAHWYFDVW		Cd3+Cd19	1803
GGAACTTGTCTGATTG-1_B-101	GGAACTTGTCTGATTG-1	B	17	True	BCR	IGH+IGK	single pair	1813	1	974	2	convergent	1	IGKC		IGHM		IGKV19-93		IGHV1-4				IGHD1-1		IGKJ1		IGHJ2		TGTCTACAGTATGATAATCTGTGGACGTTC		TGTGCAACTTATTACTACGGTAGTAGCTTTTACTGG		CLQYDNLWTF		CATYYYGSSFYW		Cd3+Cd19	1813
GGACAAGAGCTTTGGT-1_B-101	GGACAAGAGCTTTGGT-1	B	17	True	BCR	IGH+IGK	single pair	1818	1	977	1	not convergent	1	IGKC		IGHM		IGKV14-111		IGHV5-4						IGKJ5		IGHJ2		TGTCTACAGTATGATGAGTTTCCGCTCACGTTC		TGTGGTACGACGTTCCACTTTGACTACTGG		CLQYDEFPLTF		CGTTFHFDYW		Cd3+Cd19	1818
GGACGTCCAAGTTGTC-1_B-101	GGACGTCCAAGTTGTC-1	B	17	True	BCR	IGH+IGK	single pair	1839	1	2	2454	convergent	1	IGKC		IGHM		IGKV4-72		IGHV2-2						IGKJ4		IGHJ2		TGCCAGCAGTGGAGTAGTAACCCATTCACGTTC		TGTGCCAGAAATTCCTACGGTAGTCCATACTACTTTGACTACTGG		CQQWSSNPFTF		CARNSYGSPYYFDYW		Cd3+Cd19	1839
GGATTACAGTTACCCA-1_B-101	GGATTACAGTTACCCA-1	B	17	True	BCR	IGH+IGK	single pair	1858	1	999	1	not convergent	1	IGKC		IGHM		IGKV6-25		IGHV2-2						IGKJ1		IGHJ2		TGTCAGCAACATTATAGCACTCCGTGGACGTTC		TGTGCCAGAAGTCTTAACTGGGACGGCTACTACTTTGACTACTGG		CQQHYSTPWTF		CARSLNWDGYYFDYW		Cd3+Cd19	1858
GGGAATGCAATGGAGC-1_B-101	GGGAATGCAATGGAGC-1	B	17	True	BCR	IGH+IGK	single pair	1893	1	2	2454	convergent	1	IGKC		IGHM		IGKV9-123		IGHV5-16						IGKJ5		IGHJ2		TGTCTACAGCGTAATGCGTATCCGCTCACGTTC		TGTGCAAGAGAGGGCTACTCGGGGTTCTTTGACTACTGG		CLQRNAYPLTF		CAREGYSGFFDYW		Cd3+Cd19	1893
GGGCACTAGCGATAGC-1_B-101	GGGCACTAGCGATAGC-1	B	0	True	BCR	IGH+IGK	single pair	1914	1	1030	1	not convergent	1	IGKC		IGHM		IGKV4-72		IGHV7-4						IGKJ1		IGHJ4		TGCCAGCAGTGGAGTAGTAACCCACCGACGTTC		TGTGTAAAAGCTGTATACCGAACTGGGTATGCTATGGACTACTGG		CQQWSSNPPTF		CVKAVYRTGYAMDYW		Cd3+Cd19	1914
GGTGCGTGTTCCCGAG-1_B-101	GGTGCGTGTTCCCGAG-1	B	17	True	BCR	IGH+IGK	single pair	1958	1	1054	1	not convergent	1	IGKC		IGHM		IGKV1-117		IGHV5-12						IGKJ1		IGHJ3		TGCTTTCAAGGTTCACATGTTCCGTGGACGTTC		TGTGCAAGACATGATTATTACTACGGGGGCCTTGCTTACTGG		CFQGSHVPWTF		CARHDYYYGGLAYW		Cd3+Cd19	1958
GGTGTTACAGGGATTG-1_B-101	GGTGTTACAGGGATTG-1	B	0	True	BCR	IGH+IGK	single pair	1966	1	1055	1	not convergent	1	IGKC		IGHM		IGKV3-12		IGHV1-74						IGKJ4		IGHJ1		TGTCAGCACAGTAGGGAGCTTCCATTCACGTTC		TGTGCAATATTTACGGACTGGTACTTCGATGTCTGG		CQHSRELPFTF		CAIFTDWYFDVW		Cd3+Cd19	1966
GGTGTTACAGGGCATA-1_B-101	GGTGTTACAGGGCATA-1	B	0	True	BCR	IGH+IGK	single pair	1967	1	2	2454	convergent	1	IGKC		IGHM		IGKV1-110		IGHV2-9-1						IGKJ2		IGHJ3		TGCTCTCAAAGTACACATGTTCCGTACACGTTC		TGTGCCAGAAACGGTCTGGGAGCCTGGTTTGCTTACTGG		CSQSTHVPYTF		CARNGLGAWFAYW		Cd3+Cd19	1967
GTAACGTCATTAGCCA-1_B-101	GTAACGTCATTAGCCA-1	B	17	True	BCR	IGH+IGK	single pair	1976	1	1061	1	not convergent	1	IGKC		IGHM		IGKV1-110		IGHV1-62-2				IGHD1-1		IGKJ5		IGHJ4		TGCTCTCAAAGTACACATGTTCCGCTCACGTTC		TGTGCAAGACACGGTATTACTACGGTAGTAGCTCCCTATGCTATGGACTACTGG		CSQSTHVPLTF		CARHGITTVVAPYAMDYW		Cd3+Cd19	1976
GTACTCCAGAGCCTAG-1_B-101	GTACTCCAGAGCCTAG-1	B	0	True	BCR	IGH+IGL	orphan VJ	1992	3	1	514	convergent	&gt;= 3	IGLC2				IGLV3								IGLJ2				TGTGGTGTGGGTGATACAATTAAGGAACAATTTGTGTATGTTTTC				CGVGDTIKEQFVYVF				Cd3+Cd19	1992
GTAGTCAGTAGCACGA-1_B-101	GTAGTCAGTAGCACGA-1	B	17	True	BCR	IGH+IGK	single pair	2008	1	1032	3	convergent	1	IGKC		IGHM		IGKV12-41		IGHV1-61						IGKJ2		IGHJ2		TGTCAACATTTTTGGAGTACTCCGTACACGTTC		TGTGCAAGAGGGGGGGGACGAGGGAGGTACTTTGACTACTGG		CQHFWSTPYTF		CARGGGRGRYFDYW		Cd3+Cd19	2008
GTAGTCAGTTCCGGCA-1_B-101	GTAGTCAGTTCCGGCA-1	B	17	True	BCR	IGH+IGK	single pair	2010	1	1079	1	not convergent	1	IGKC		IGHM		IGKV4-57		IGHV1-15						IGKJ4		IGHJ1		TGCCAGCAAAGGAGTAGTTACCCATTCACGTTC		TGTACAAGAGGGGGAATAGTAACTACGGACTGGTACTTCGATGTCTGG		CQQRSSYPFTF		CTRGGIVTTDWYFDVW		Cd3+Cd19	2010
GTATTCTGTACGCACC-1_B-101	GTATTCTGTACGCACC-1	B	17	True	BCR	IGH+IGK	single pair	2019	1	1084	1	not convergent	1	IGKC		IGHM		IGKV12-41		IGHV2-2						IGKJ5		IGHJ2		TGTCAACATTTTTGGAGTACTCCTCCTACGTTC		TGTGCCAGAAATCCCCACTACGGTAGTAGCTACGTAGAGTACTACTTTGACTACTGG		CQHFWSTPPTF		CARNPHYGSSYVEYYFDYW		Cd3+Cd19	2019
GTCTCGTCAGGATCGA-1_B-101	GTCTCGTCAGGATCGA-1	B	0	True	BCR	IGH+IGK	single pair	2062	1	1106	5	convergent	1	IGKC		IGHM		IGKV16-104		IGHV1-72						IGKJ1		IGHJ4		TGTCAACAGCATAATGAATACCCGTGGACGTTC		TGTGCAAGAAGTGGTTACTACGTCCTCTATGCTATGGACTACTGG		CQQHNEYPWTF		CARSGYYVLYAMDYW		Cd3+Cd19	2062
GTCTTCGTCTGCCAGG-1_B-101	GTCTTCGTCTGCCAGG-1	B	17	True	BCR	IGH+IGK	single pair	2072	1	755	5	convergent	1	IGKC		IGHM		IGKV19-93		IGHV8-12				IGHD2-6		IGKJ1		IGHJ4		TGTCTACAGTATGATAATCTTCTGTGGACGTTC		TGTGCTCGCCACTATAGTAACTTCTACTATGCTATGGACTACTGG		CLQYDNLLWTF		CARHYSNFYYAMDYW		Cd3+Cd19	2072
GTGCTTCGTGTTCTTT-1_B-101	GTGCTTCGTGTTCTTT-1	B	17	True	BCR	IGH+IGK	single pair	2096	1	2	2454	convergent	1	IGKC		IGHM		IGKV2-112		IGHV1-39						IGKJ5		IGHJ2		TGTCAACAACTTGTAGAGTATCCTCTCACGTTC		TGTGCAAGAGGCCTCTACGTCTTTGACTACTGG		CQQLVEYPLTF		CARGLYVFDYW		Cd3+Cd19	2096
GTGTTAGCATCGGGTC-1_B-101	GTGTTAGCATCGGGTC-1	B	3	True	BCR	IGH+IGK	single pair	2113	1	1127	1	not convergent	1	IGKC		IGHM		IGKV10-96		IGHV1-75						IGKJ2		IGHJ2		TGCCAACAGGGTAATACGCTTCCGTACACGTTC		TGTGCAAGATGGGCTACGGTAGTAGGGGACTACTGG		CQQGNTLPYTF		CARWATVVGDYW		Cd3+Cd19	2113
GTTAAGCAGCGGATCA-1_B-101	GTTAAGCAGCGGATCA-1	B	17	True	BCR	IGH+IGK	single pair	2115	1	1128	1	not convergent	1	IGKC		IGHM		IGKV17-127		IGHV14-4				IGHD3-2		IGKJ4		IGHJ2		TGTTTGCAAAGTGATAACATGCCATTCACGTTC		TGTACTACAAGCCCTTTAGACAGCTCAGGCTCCTCGTACTACTTTGACTACTGG		CLQSDNMPFTF		CTTSPLDSSGSSYYFDYW		Cd3+Cd19	2115
GTTCGGGCAAGCTGGA-1_B-101	GTTCGGGCAAGCTGGA-1	B	0	True	BCR	IGH+IGK	two full chains	2134	1	2	2454	convergent	1	IGKC	IGKC	IGHM	IGHM	IGKV3-4	IGKV10-96	IGHV1-19	IGHV10-1					IGKJ5	IGKJ1	IGHJ3	IGHJ4	TGTCAGCAAAGTAATGAGGATCCGCTCACGTTC	TGCCAACAGGGTAATACGCTTCCTCCGACGTTC	TGTGCAAGAGGGGTTTATGATTACGACGGGGCCTGGTTTGCTTACTGG	TGTGTGAGGCACTATGACTCACGAGGGGTTTACTATGCTATGGACTACTGG	CQQSNEDPLTF	CQQGNTLPPTF	CARGVYDYDGAWFAYW	CVRHYDSRGVYYAMDYW	Cd3+Cd19	2134
TACCTATCACAGACTT-1_B-101	TACCTATCACAGACTT-1	B	0	True	BCR	IGH+IGK	single pair	2188	1	2	2454	convergent	1	IGKC		IGHD		IGKV1-117		IGHV1-81						IGKJ4		IGHJ2		TGCTTTCAAGGTTCACATGTTCCATTCACGTTC		TGTGCAAGAGATTACTACGGTAGTAGCCCCCACTTTGACTACTGG		CFQGSHVPFTF		CARDYYGSSPHFDYW		Cd3+Cd19	2188
TACGGATGTAAGTGTA-1_B-101	TACGGATGTAAGTGTA-1	B	0	True	BCR	IGH+IGK	single pair	2198	1	2	2454	convergent	1	IGKC		IGHD		IGKV1-117		IGHV1-36				IGHD1-1		IGKJ2		IGHJ2		TGCTTTCAAGGTTCACATGTTCCGTACACGTTC		TGTGCAAGGTGGGGGGATTACTACGGTAGTAGCTACTACTTTGACTACTGG		CFQGSHVPYTF		CARWGDYYGSSYYFDYW		Cd3+Cd19	2198
TACGGTAGTGCATCTA-1_B-101	TACGGTAGTGCATCTA-1	B	17	True	BCR	IGH+IGK	single pair	2207	1	1175	1	not convergent	1	IGKC		IGHM		IGKV5-39		IGHV1-61				IGHD2-4		IGKJ2		IGHJ3		TGTCAAAATGGTCACAGCTTTCCGTACACGTTC		TGTGCAAGAAAGGGGGGGTACTATGATTACGACGAGGGGTTTGCTTACTGG		CQNGHSFPYTF		CARKGGYYDYDEGFAYW		Cd3+Cd19	2207
TACTTACCAGCATACT-1_B-101	TACTTACCAGCATACT-1	B	1	False	no IR	no IR	no IR					nan	nan																									Cd3+Cd19
TAGACCAAGAAACCGC-1_B-101	TAGACCAAGAAACCGC-1	B	17	True	BCR	IGH+IGK	single pair	2221	1	1183	1	not convergent	1	IGKC		IGHM		IGKV12-46		IGHV1-9						IGKJ1		IGHJ2		TGTCAACATTTTTGGGGTACTCCTCCGACGTTC		TGTGCAAGACGGAGCTCAGGCCCACGAGGGGGCTACTACTTTGACTACTGG		CQHFWGTPPTF		CARRSSGPRGGYYFDYW		Cd3+Cd19	2221
TAGAGCTAGTCCTCCT-1_B-101	TAGAGCTAGTCCTCCT-1	B	17	True	BCR	IGH+IGK	extra VJ	2232	1	1192	1	not convergent	1	IGKC	IGKC	IGHM		IGKV12-44	IGKV4-57	IGHV1-39				IGHD2-4		IGKJ1	IGKJ5	IGHJ4		TGTCAACATCATTATGGTACTCCGTGGACGTTC	TGCCAGCAAAGGAGTAGTTACCCACCCACGTTC	TGTGCAAGAGACTATGATTACGACAGGGGCTATGCTATGGACTACTGG		CQHHYGTPWTF	CQQRSSYPPTF	CARDYDYDRGYAMDYW		Cd3+Cd19	2232
TATTACCTCAATAAGG-1_B-101	TATTACCTCAATAAGG-1	B	0	True	BCR	IGH+IGK	single pair	2276	1	2	2454	convergent	1	IGKC		IGHD		IGKV3-4		IGHV1-7						IGKJ2		IGHJ3		TGTCAGCAAAGTAATGAGGATCCGTACACGTTC		TGTGCAAGACCCCTGGCCTTTGCTTACTGG		CQQSNEDPYTF		CARPLAFAYW		Cd3+Cd19	2276
TCAGCTCTCCTAAGTG-1_B-101	TCAGCTCTCCTAAGTG-1	B	3	True	BCR	IGH+IGL	single pair	2310	1	1235	2	convergent	1	IGLC2		IGHM		IGLV3		IGHV2-9-1						IGLJ2		IGHJ1		TGTGGTGTGGGTGATACAATTAAGGAACAATTTGTGTATGTTTTC		TGTGCCAGAAAGGACTATAGTAACGGTTGGTACTTCGATGTCTGG		CGVGDTIKEQFVYVF		CARKDYSNGWYFDVW		Cd3+Cd19	2310
TCAGGATTCCCTCTTT-1_B-101	TCAGGATTCCCTCTTT-1	B	0	True	BCR	IGH+IGL	single pair	2318	1	1238	1	not convergent	1	IGLC2		IGHM		IGLV3		IGHV9-3						IGLJ2		IGHJ3		TGTGGTGTGGGTGATACAATTAAGGAACAATTTGTGTATGTTTTC		TGTGCAATATTACTACGGAAGGACTGG		CGVGDTIKEQFVYVF		CAILLRKDW		Cd3+Cd19	2318
TCAGGTAAGTAGGCCA-1_B-101	TCAGGTAAGTAGGCCA-1	B	17	True	BCR	IGH+IGK	single pair	2319	1	1239	1	not convergent	1	IGKC		IGHM		IGKV4-70		IGHV1-81						IGKJ4		IGHJ2		TGCCATCAGCGGAGTAGTTACCCATTCACGTTC		TGTGCAAGAATCCCTACGGTAGTAGCTACCGGCTTTGACTACTGG		CHQRSSYPFTF		CARIPTVVATGFDYW		Cd3+Cd19	2319
TCATTACTCAGTTAGC-1_B-101	TCATTACTCAGTTAGC-1	B	0	True	BCR	IGH+IGK	single pair	2325	1	1243	1	not convergent	1	IGKC		IGHM		IGKV12-44		IGHV1-74				IGHD2-6		IGKJ5		IGHJ2		TGTCAACATCATTATGGTACTCCGCTCACGTTC		TGTGCAATATACTACTATAGTAACTCCCTTGACTACTGG		CQHHYGTPLTF		CAIYYYSNSLDYW		Cd3+Cd19	2325
TCATTTGGTCTCTTTA-1_B-101	TCATTTGGTCTCTTTA-1	B	0	True	BCR	IGH+IGK	single pair	2330	1	1247	1	not convergent	1	IGKC		IGHM		IGKV5-39		IGHV9-4						IGKJ5		IGHJ4		TGTCAAAATGGTCACAGCTTTCCCCTCACGTTC		TGTGCGAGACCTCAGGCTACGTGGGACTATGCTATGGACTACTGG		CQNGHSFPLTF		CARPQATWDYAMDYW		Cd3+Cd19	2330
TCCACACCAGGGATTG-1_B-101	TCCACACCAGGGATTG-1	B	17	True	BCR	IGH+IGK	single pair	2333	1	1248	1	not convergent	1	IGKC		IGHM		IGKV6-23		IGHV1-50						IGKJ2		IGHJ2		TGTCAGCAATATAGCAGCTATCCGTACACGTTC		TGTGCAAGATCGAGGACCGATCTACAAGACTACTGG		CQQYSSYPYTF		CARSRTDLQDYW		Cd3+Cd19	2333
TCGGGACTCGCTTGTC-1_B-101	TCGGGACTCGCTTGTC-1	B	0	True	BCR	IGH+IGK	single pair	2366	1	1263	1	not convergent	1	IGKC		IGHM		IGKV6-15		IGHV2-2						IGKJ2		IGHJ4		TGTCAGCAATATAACAGCTATCCTCACACGTTC		TGTGCCAGAAGCCCCTTTAACTGGGACGAGGGTATGGACTACTGG		CQQYNSYPHTF		CARSPFNWDEGMDYW		Cd3+Cd19	2366
TCGTACCGTGTATGGG-1_B-101	TCGTACCGTGTATGGG-1	B	17	True	BCR	IGH+IGK	single pair	2370	1	1266	1	not convergent	1	IGKC		IGHM		IGKV6-32		IGHV1-22						IGKJ5		IGHJ4		TGTCAGCAGGATTATAGCTCTCCGCTCACGTTC		TGTGCAAGACAGGGAAATCGAGTAAACTATGCTATGGACTACTGG		CQQDYSSPLTF		CARQGNRVNYAMDYW		Cd3+Cd19	2370
TCGTAGAAGAGTAAGG-1_B-101	TCGTAGAAGAGTAAGG-1	B	0	True	BCR	IGH+IGK	single pair	2374	1	2	2454	convergent	1	IGKC		IGHM		IGKV1-88		IGHV1-52				IGHD4-1		IGKJ5		IGHJ1		TGCTTACAAGGTACACATCAGCCTCTCACGTTC		TGTGCAAGAGCTAACTGGGACTGGTACTTCGATGTCTGG		CLQGTHQPLTF		CARANWDWYFDVW		Cd3+Cd19	2374
TCTATTGTCGACCAGC-1_B-101	TCTATTGTCGACCAGC-1	B	17	True	BCR	IGH+IGK	orphan VJ	2388	1	1	514	convergent	1	IGKC				IGKV1-99								IGKJ4				TGCTTCCAGAGTAACTATCTTCCATTCACGTTC				CFQSNYLPFTF				Cd3+Cd19	2388
TCTCTAAAGACTACAA-1_B-101	TCTCTAAAGACTACAA-1	B	17	True	BCR	IGH+IGK	single pair	2397	1	1282	1	not convergent	1	IGKC		IGHM		IGKV19-93		IGHV13-2				IGHD2-4		IGKJ1		IGHJ3		TGTCTACAGTATGATAATCTGTGGACGTTC		TGTAGTAGATCGGGCTACTATGATTACGAGTTTGCTTACTGG		CLQYDNLWTF		CSRSGYYDYEFAYW		Cd3+Cd19	2397
TCTTTCCCAATGAATG-1_B-101	TCTTTCCCAATGAATG-1	B	17	True	BCR	IGH+IGK	single pair	2424	1	2	2454	convergent	1	IGKC		IGHM		IGKV17-121		IGHV14-3						IGKJ4		IGHJ2		TGTTTGCAAAGTGATAACTTGCCTCTCACGTTC		TGTGCTAGGTGGGTTACGACGGGGAACTTTGACTACTGG		CLQSDNLPLTF		CARWVTTGNFDYW		Cd3+Cd19	2424
TCTTTCCGTCTGATCA-1_B-101	TCTTTCCGTCTGATCA-1	B	17	True	BCR	IGH+IGK	single pair	2428	1	2	2454	convergent	1	IGKC		IGHM		IGKV12-41		IGHV1-26				IGHD1-1		IGKJ4		IGHJ2		TGTCAACATTTTTGGAGTACTCCATTCACGTTC		TGTGCAAGAACCCATTACTACGGTAGTAGCTACGGGGACTACTGG		CQHFWSTPFTF		CARTHYYGSSYGDYW		Cd3+Cd19	2428
TGACAACCATGTCGAT-1_B-101	TGACAACCATGTCGAT-1	B	17	True	BCR	IGH+IGK	single pair	2439	1	1296	1	not convergent	1	IGKC		IGHM		IGKV12-46		IGHV1-26						IGKJ1		IGHJ1		TGTCAACATTTTTGGGGTACTCCGTGGACGTTC		TGTGCAAGAGGGGGCTATTACTACGGCTATGTCTGG		CQHFWGTPWTF		CARGGYYYGYVW		Cd3+Cd19	2439
TGAGAGGAGTATTGGA-1_B-101	TGAGAGGAGTATTGGA-1	B	2	False	no IR	no IR	no IR					nan	nan																									Cd3+Cd19
TGAGAGGGTAGAAGGA-1_B-101	TGAGAGGGTAGAAGGA-1	B	17	True	BCR	IGH	orphan VDJ	2461	1	2	2454	convergent	1			IGHM				IGHV14-4								IGHJ4				TGTACTACTGGCAGTCTTTATGCTATGGACTACTGG				CTTGSLYAMDYW		Cd3+Cd19	2461
TGCGTGGCATTCCTCG-1_B-101	TGCGTGGCATTCCTCG-1	B	17	True	BCR	IGH+IGK	single pair	2529	1	1106	5	convergent	1	IGKC		IGHM		IGKV14-111		IGHV1-53						IGKJ2		IGHJ4		TGTCTACAGTATGATGAGTTTCCGTACACGTTC		TGTGCAAGAGATGGTTACTACGCCTACTATGCTATGGACTACTGG		CLQYDEFPYTF		CARDGYYAYYAMDYW		Cd3+Cd19	2529
TGTCCCACAAGTCATC-1_B-101	TGTCCCACAAGTCATC-1	B	0	True	BCR	IGH+IGK	single pair	2593	1	2	2454	convergent	1	IGKC		IGHM		IGKV12-44		IGHV2-2						IGKJ5		IGHJ3		TGTCAACATCATTATGGTACTCCGCTCACGTTC		TGTGCCAGAAATTACTACGGTACCCCCTGGTTTGCTTACTGG		CQHHYGTPLTF		CARNYYGTPWFAYW		Cd3+Cd19	2593
TGTGTTTAGGTGCAAC-1_B-101	TGTGTTTAGGTGCAAC-1	B	17	True	BCR	IGH+IGK	single pair	2605	1	1382	1	not convergent	1	IGKC		IGHM		IGKV1-135		IGHV14-2						IGKJ4		IGHJ4		TGCTGGCAAGGTACACATTTTCCTCACACGTTC		TGTGCTCCCTACGTATGGTACTATGCTATGGACTACTGG		CWQGTHFPHTF		CAPYVWYYAMDYW		Cd3+Cd19	2605
TGTTCCGGTAGTGAAT-1_B-101	TGTTCCGGTAGTGAAT-1	B	0	True	BCR	IGH+IGK	single pair	2613	1	1387	1	not convergent	1	IGKC		IGHM		IGKV14-111		IGHV1-53						IGKJ2		IGHJ2		TGTCTACAGTATGATGAGTTTCCGTACACGTTC		TGTGCAAGGGAGGCTGGTAACTACGTTGACTACTTTGACTACTGG		CLQYDEFPYTF		CAREAGNYVDYFDYW		Cd3+Cd19	2613
TGTTCCGTCAACGCTA-1_B-101	TGTTCCGTCAACGCTA-1	B	17	True	BCR	IGH+IGL	single pair	2616	1	2	2454	convergent	1	IGLC1		IGHM		IGLV1		IGHV8-8						IGLJ1		IGHJ2		TGTGCTCTATGGTACAGCAACCATTGGGTGTTC		TGTGCTCGATCATATGATTTTTACTTTGACTACTGG		CALWYSNHWVF		CARSYDFYFDYW		Cd3+Cd19	2616
TTAGGACAGTGCGATG-1_B-101	TTAGGACAGTGCGATG-1	B	17	True	BCR	IGH+IGK	orphan VJ	123	4	1	514	convergent	&gt;= 3	IGKC				IGKV12-46								IGKJ1				TGTCAACATTTTTGGGGTACTCCGTGGACGTTC				CQHFWGTPWTF				Cd3+Cd19	123
TTCTACATCTCGGACG-1_B-101	TTCTACATCTCGGACG-1	B	17	True	BCR	IGH+IGK	single pair	2667	1	2	2454	convergent	1	IGKC		IGHM		IGKV8-24		IGHV5-4						IGKJ5		IGHJ4		TGTCAGCAACATTATAGCACTCCGCTCACGTTC		TGTGCAAGAGGGCCTAGCTACCCTTATGCTATGGACTACTGG		CQQHYSTPLTF		CARGPSYPYAMDYW		Cd3+Cd19	2667
TTGCGTCTCCTTGGTC-1_B-101	TTGCGTCTCCTTGGTC-1	B	17	True	BCR	IGH+IGK	single pair	2701	1	1436	1	not convergent	1	IGKC		IGHM		IGKV8-19		IGHV8-12				IGHD4-1		IGKJ5		IGHJ4		TGTCAGAATGATTATAGTTATCCGCTCACGTTC		TGTGCTCGAAGGGCTAACTGGGACGGCTATGCTATGGACTACTGG		CQNDYSYPLTF		CARRANWDGYAMDYW		Cd3+Cd19	2701
TTTCCTCCATTAACCG-1_B-101	TTTCCTCCATTAACCG-1	B	17	True	BCR	IGH+IGK	single pair	2732	1	1456	1	not convergent	1	IGKC		IGHM		IGKV10-96		IGHV1-72						IGKJ1		IGHJ2		TGCCAACAGGGTAATACGCTTCCGTGGACGTTC		TGTGCAAGTGATTACGTTTTGGGCTACTGG		CQQGNTLPWTF		CASDYVLGYW		Cd3+Cd19	2732
TTTCCTCGTCCAAGTT-1_B-101	TTTCCTCGTCCAAGTT-1	B	0	True	BCR	IGH+IGK	single pair	2733	1	2	2454	convergent	1	IGKC		IGHM		IGKV1-110		IGHV8-8						IGKJ1		IGHJ2		TGCTCTCAAAGTACACATGTTCCGTGGACGTTC		TGTGCTCGAATCACCTACGGTAGTAGCCTTGACTACTGG		CSQSTHVPWTF		CARITYGSSLDYW		Cd3+Cd19	2733
TTTGCGCTCCTCCTAG-1_B-101	TTTGCGCTCCTCCTAG-1	B	17	True	BCR	IGH+IGK	orphan VJ	2742	1	1	514	convergent	1	IGKC				IGKV4-63								IGKJ4				TGTTTTCAGGGGAGTGGGTACCCACTATTCACGTTC				CFQGSGYPLFTF				Cd3+Cd19	2742
TTTGGTTTCCCTCTTT-1_B-101	TTTGGTTTCCCTCTTT-1	B	17	True	BCR	IGH+IGK	single pair	2749	1	1465	2	convergent	1	IGKC		IGHM		IGKV3-10		IGHV1-72				IGHD1-1		IGKJ1		IGHJ2		TGTCAGCAAAATAATGAGGATCCGTGGACGTTC		TGTGCAAGAGAGGATTACTACGGTAGTAGCTACGCCCTCTACTTTGACTACTGG		CQQNNEDPWTF		CAREDYYGSSYALYFDYW		Cd3+Cd19	2749
TTTGTCACACGTAAGG-1_B-101	TTTGTCACACGTAAGG-1	B	17	True	BCR	IGH+IGK	single pair	2755	1	1470	1	not convergent	1	IGKC		IGHM		IGKV17-121		IGHV1-71						IGKJ5		IGHJ2		TGTTTGCAAAGTGATAACTTGCCGCTCACGTTC		TGTGCAAGACACGAAGACGATGGGGCCCCCTTTGACTACTGG		CLQSDNLPLTF		CARHEDDGAPFDYW		Cd3+Cd19	2755
AAATGCCAGAACTCGG-1_BM-101	AAATGCCAGAACTCGG-1	BM	3	True	BCR	IGH+IGK	two full chains	2795	1	314	10	convergent	1	IGKC	IGKC	IGHM	IGHM	IGKV4-59	IGKV4-58	IGHV6-6	IGHV14-4					IGKJ1	IGKJ1	IGHJ3	IGHJ2	TGCCAGCAGTGGAGTAGTAACCCGTGGACGTTC	TGCCAGCAGTGGAGTGGTTACCCATGGACGTTC	TGTACCAGGCTAGATTACGACGGGGCTTACTGG	TGTACTACAGGCACTACGGACTACTTTGACTACTGG	CQQWSSNPWTF	CQQWSGYPWTF	CTRLDYDGAYW	CTTGTTDYFDYW	Cd3+Cd19	4535
AACTCTTAGGATGGTC-1_BM-101	AACTCTTAGGATGGTC-1	BM	0	True	BCR	IGH+IGK	single pair	2846	1	2	2454	convergent	1	IGKC		IGHM		IGKV6-23		IGHV13-2						IGKJ5		IGHJ3		TGTCAGCAATATAGCAGCTATCTCACGTTC		TGTAGTAGATCGGGCTATGATTACCTCTTTGCTTACTGG		CQQYSSYLTF		CSRSGYDYLFAYW		Cd3+Cd19	4586
ACCGTAATCCACGAAT-1_BM-101	ACCGTAATCCACGAAT-1	BM	17	True	BCR	IGH+IGK	single pair	2976	2	2	2454	convergent	2	IGKC		IGHM		IGKV4-80		IGHV1-26						IGKJ2		IGHJ3		TGCCATCAGTGGAGTAGTTATCCCACGTTC		TGTGCAAGAGGGGACGCCTGGTTTGCTTACTGG		CHQWSSYPTF		CARGDAWFAYW		Cd3+Cd19	4716
ACGGCCATCTTAACCT-1_BM-101	ACGGCCATCTTAACCT-1	BM	2	False	no IR	no IR	no IR					nan	nan																									Cd3+Cd19
ACGGGTCGTTACGTCA-1_BM-101	ACGGGTCGTTACGTCA-1	BM	17	True	BCR	IGH+IGK	single pair	3069	1	2	2454	convergent	1	IGKC		IGHM		IGKV5-39		IGHV13-2						IGKJ5		IGHJ1		TGTCAAAATGGTCACAGCTTTCCGCTCACGTTC		TGTAGTAGATCGGGGTACGGTAGTAGCTACGGGTACTTCGATGTCTGG		CQNGHSFPLTF		CSRSGYGSSYGYFDVW		Cd3+Cd19	4809
ACTGTCCAGAATGTGT-1_BM-101	ACTGTCCAGAATGTGT-1	BM	3	True	BCR	IGH+IGK	two full chains	3119	3	1664	4	convergent	&gt;= 3	IGKC	IGKC	IGHM	IGHM	IGKV14-111	IGKV1-135	IGHV6-3	IGHV1-2					IGKJ2	IGKJ1	IGHJ3	IGHJ4	TGTCTACAGTATGATGAGTTTCCGTACACGTTC	TGCTGGCAAGGTACACATTTTCCTCAGACGTTC	TGCACGGGGGGCTACGGTAGTAAGGGGTTTGCTTACTGG	TGTGCACTTATTACTACGGGAACCCTCTATGCTATGGACTACTGG	CLQYDEFPYTF	CWQGTHFPQTF	CTGGYGSKGFAYW	CALITTGTLYAMDYW	Cd3+Cd19	4859
AGGCCGTCATCTCCCA-1_BM-101	AGGCCGTCATCTCCCA-1	BM	0	True	BCR	IGH+IGK	single pair	3264	1	262	2	convergent	1	IGKC		IGHM		IGKV6-32		IGHV1-26						IGKJ1		IGHJ3		TGTCAGCAGGATTATAGCTCGTGGACGTTC		TGCCTGGGGGGTAACTACCCTTTTGCTTACTGG		CQQDYSSWTF		CLGGNYPFAYW		Cd3+Cd19	5004
AGGTCATAGTTATCGC-1_BM-101	AGGTCATAGTTATCGC-1	BM	17	True	BCR	IGH+IGK	single pair	3294	1	1760	1	not convergent	1	IGKC		IGHM		IGKV3-7		IGHV7-3						IGKJ2		IGHJ2		TGTCAGCACAGTTGGGAGATTCCGTACACGTTC		TGTGCAAGATTAGAGGCTTACGGTAGTCTTGACTACTGG		CQHSWEIPYTF		CARLEAYGSLDYW		Cd3+Cd19	5034
AGGTCATTCCTTGCCA-1_BM-101	AGGTCATTCCTTGCCA-1	BM	0	True	BCR	IGH+IGK	single pair	3298	1	2	2454	convergent	1	IGKC		IGHM		IGKV4-57		IGHV1-42						IGKJ5		IGHJ2		TGCCAGCAAAGGAGTAGTTACCCACTCACGTTC		TGTGCAAGATCGGGATCTAACTGGCCCTTTGACTACTGG		CQQRSSYPLTF		CARSGSNWPFDYW		Cd3+Cd19	5038
AGTGAGGTCAGCACAT-1_BM-101	AGTGAGGTCAGCACAT-1	BM	0	True	BCR	IGH+IGK	single pair	3326	1	2	2454	convergent	1	IGKC		IGHM		IGKV4-59		IGHV5-9-1						IGKJ2		IGHJ4		TGCCAGCAGTGGAGTAGTAACCCACCCACGTTC		TGTACAGGGCGGTACTATGCTATGGACTACTGG		CQQWSSNPPTF		CTGRYYAMDYW		Cd3+Cd19	5066
ATAACGCGTTCGTGAT-1_BM-101	ATAACGCGTTCGTGAT-1	BM	17	True	BCR	IGH+IGK	single pair	3351	1	2	2454	convergent	1	IGKC		IGHM		IGKV1-110		IGHV1-75						IGKJ2		IGHJ2		TGCTCTCAAAGTACACATGTTCCGTACACGTTC		TGTGCAAGACGGGGATCACATGACTACTGG		CSQSTHVPYTF		CARRGSHDYW		Cd3+Cd19	5091
ATCTACTTCTTGAGGT-1_BM-101	ATCTACTTCTTGAGGT-1	BM	17	True	BCR	IGH+IGK	single pair	3415	3	314	10	convergent	&gt;= 3	IGKC		IGHM		IGKV4-58		IGHV6-6						IGKJ1		IGHJ3		TGCCAGCAGTGGAGTGGTTACCCATGGACGTTC		TGTACCAGGCTAGATTACGACGGGGCTTACTGG		CQQWSGYPWTF		CTRLDYDGAYW		Cd3+Cd19	5155
ATGGGAGCACACAGAG-1_BM-101	ATGGGAGCACACAGAG-1	BM	0	True	BCR	IGH+IGK	single pair	3435	1	2	2454	convergent	1	IGKC		IGHM		IGKV9-124		IGHV1-78						IGKJ1		IGHJ2		TGTCTACAATATGCTAGTTATCCGTGGACGTTC		TGTGCAAGATCCATGGGCTACTGG		CLQYASYPWTF		CARSMGYW		Cd3+Cd19	5174
CACACCTCACCAGATT-1_BM-101	CACACCTCACCAGATT-1	BM	17	True	BCR	IGH+IGK	single pair	3415	3	314	10	convergent	&gt;= 3	IGKC		IGHM		IGKV4-58		IGHV6-6						IGKJ1		IGHJ3		TGCCAGCAGTGGAGTGGTTACCCATGGACGTTC		TGTACCAGGCTAGATTACGACGGGGCTTACTGG		CQQWSGYPWTF		CTRLDYDGAYW		Cd3+Cd19	5155
CACATAGGTCGAGTTT-1_BM-101	CACATAGGTCGAGTTT-1	BM	17	True	BCR	IGH+IGK	single pair	3551	1	1885	5	convergent	1	IGKC		IGHM		IGKV12-44		IGHV15-2				IGHD3-2		IGKJ1		IGHJ2		TGTCAACATCATTATGGTACTCCGTGGACGTTC		TGTGCAAGGGGAGGAGACAGCTCAGGTTACTTTGACTACTGG		CQHHYGTPWTF		CARGGDSSGYFDYW		Cd3+Cd19	5290
CATCGGGCACTCGACG-1_BM-101	CATCGGGCACTCGACG-1	BM	0	True	BCR	IGH+IGK	single pair	3680	1	1955	1	not convergent	1	IGKC		IGHM		IGKV10-96		IGHV8-12				IGHD1-1		IGKJ4		IGHJ4		TGCCAACAGGGTAATACGCTTCCGTTC		TGTGCTCGAAGCCCTATTTATTACTACGGTAGTAGCTTCCTTTATGCTATGGACTACTGG		CQQGNTLPF		CARSPIYYYGSSFLYAMDYW		Cd3+Cd19	5419
CATGACAGTCAGATAA-1_BM-101	CATGACAGTCAGATAA-1	BM	3	True	BCR	IGH	orphan VDJ	3689	1	1960	1	not convergent	1			IGHM				IGHV1-26								IGHJ4				TGTGCAAGATCCCCCCTCTACGGTACCAAGCCCTATTACTATGCTATGGACTACTGG				CARSPLYGTKPYYYAMDYW		Cd3+Cd19	5428
CCATTCGTCATATCGG-1_BM-101	CCATTCGTCATATCGG-1	BM	0	True	BCR	IGH+IGK	two full chains	3119	3	1664	4	convergent	&gt;= 3	IGKC	IGKC	IGHM	IGHM	IGKV14-111	IGKV1-135	IGHV6-3	IGHV1-2					IGKJ2	IGKJ1	IGHJ3	IGHJ4	TGTCTACAGTATGATGAGTTTCCGTACACGTTC	TGCTGGCAAGGTACACATTTTCCTCAGACGTTC	TGCACGGGGGGCTACGGTAGTAAGGGGTTTGCTTACTGG	TGTGCACTTATTACTACGGGAACCCTCTATGCTATGGACTACTGG	CLQYDEFPYTF	CWQGTHFPQTF	CTGGYGSKGFAYW	CALITTGTLYAMDYW	Cd3+Cd19	4859
CCGTACTAGCGTAATA-1_BM-101	CCGTACTAGCGTAATA-1	BM	4	False	no IR	no IR	no IR					nan	nan																									Cd3+Cd19
CCGTTCAAGCTACCGC-1_BM-101	CCGTTCAAGCTACCGC-1	BM	17	True	BCR	IGH+IGK	orphan VJ	3798	2	1	514	convergent	2	IGKC				IGKV8-21								IGKJ4				TGCAAGCAATCTTATAATCTATTCACGTTC				CKQSYNLFTF				Cd3+Cd19	5535
CCTAGCTCAAGTTGTC-1_BM-101	CCTAGCTCAAGTTGTC-1	BM	0	True	BCR	IGH+IGK	single pair	3830	1	2	2454	convergent	1	IGKC		IGHM		IGKV4-58		IGHV1-9						IGKJ4		IGHJ3		TGCCAGCAGTGGAGTGGTTACCCATTCACGTTC		TGTGCAAGAGGGGGCGATTACGACGGGGCCTGGTTTGCTTACTGG		CQQWSGYPFTF		CARGGDYDGAWFAYW		Cd3+Cd19	5567
CGACCTTGTTATCGGT-1_BM-101	CGACCTTGTTATCGGT-1	BM	4	True	BCR	IGH+IGK	single pair	3904	1	2	2454	convergent	1	IGKC		IGHM		IGKV17-121		IGHV9-3						IGKJ5		IGHJ1		TGTTTGCAAAGTGATAACTTGCCGCTCACGTTC		TGTGCAAGGCATTACTACGGTAGTAGCCTCTGGTACTTCGATGTCTGG		CLQSDNLPLTF		CARHYYGSSLWYFDVW		Cd3+Cd19	5640
CGAGAAGTCTTACCTA-1_BM-101	CGAGAAGTCTTACCTA-1	BM	3	True	BCR	IGH+IGK	two full chains	3919	1	1664	4	convergent	1	IGKC	IGKC	IGHM	IGHM	IGKV14-111	IGKV1-135	IGHV1-2	IGHV6-3					IGKJ2	IGKJ1	IGHJ4	IGHJ3	TGTCTACAGTATGATGAGTTTCCGTACACGTTC	TGCTGGCAAGGTACACATTTTCCTCAGACGTTC	TGTGCACTTATTACTACGGGAACCCTCTATGCTATGGACTACTGG	TGCACGGGGGGCTACGGTAGTAAGGGGTTTGCTTACTGG	CLQYDEFPYTF	CWQGTHFPQTF	CALITTGTLYAMDYW	CTGGYGSKGFAYW	Cd3+Cd19	5655
CGAGCCACAGGATTGG-1_BM-101	CGAGCCACAGGATTGG-1	BM	3	True	BCR	IGH+IGK	single pair	3927	1	2080	1	not convergent	1	IGKC		IGHM		IGKV6-25		IGHV14-4						IGKJ5		IGHJ3		TGTCAGCAACATTATAGCACTCCTCTCACGTTC		TGTACTACAGATGGTTACTCCCTACGG		CQQHYSTPLTF		CTTDGYSLR		Cd3+Cd19	5663
CGGCTAGAGCCACTAT-1_BM-101	CGGCTAGAGCCACTAT-1	BM	17	True	BCR	IGH+IGK	single pair	4030	1	2135	1	not convergent	1	IGKC		IGHM		IGKV12-46		IGHV5-9-1						IGKJ1		IGHJ3		TGTCAACATTTTTGGGGTACTCCTCGGACGTTC		TGTACAAGAGATCCCTATGATTACGACAAGGGCCCCTCCTGGTTTGCTTACTGG		CQHFWGTPRTF		CTRDPYDYDKGPSWFAYW		Cd3+Cd19	5766
CGGTTAAGTTCACGGC-1_BM-101	CGGTTAAGTTCACGGC-1	BM	0	True	BCR	IGH+IGK	extra VJ	4050	1	2	2454	convergent	1	IGKC	IGKC	IGHM		IGKV17-121	IGKV2-137	IGHV1-55						IGKJ2	IGKJ4	IGHJ1		TGTTTGCAAAGTGATAACTTGCCGTACACGTTC	TGTATGCAACATCTAGAATATCCATTCACGTTC	TGTGCAAGAGGTGGCTTCGATGTCTGG		CLQSDNLPYTF	CMQHLEYPFTF	CARGGFDVW		Cd3+Cd19	5786
CGTAGCGGTGAACCTT-1_BM-101	CGTAGCGGTGAACCTT-1	BM	9	True	BCR	IGH+IGK	orphan VJ	319	4	1	514	convergent	&gt;= 3	IGKC				IGKV1-110								IGKJ1				TGCTCTCAAAGTACACATGTTCCTCCGACGTTC				CSQSTHVPPTF				Cd3+Cd19	319
GACACGCCATGTCTCC-1_BM-101	GACACGCCATGTCTCC-1	BM	19	False	no IR	no IR	no IR					nan	nan																									Cd3+Cd19
GACTAACGTCATGCAT-1_BM-101	GACTAACGTCATGCAT-1	BM	17	True	BCR	IGH+IGK	single pair	4451	1	547	3	convergent	1	IGKC		IGHM		IGKV12-41		IGHV2-2						IGKJ1		IGHJ3		TGTCAACATTTTTGGAGTACTCCTCCGACGTTC		TGTGCCAGAAATTCGGGGGGTAACTACGTGGCCTGGTTTGCTTACTGG		CQHFWSTPPTF		CARNSGGNYVAWFAYW		Cd3+Cd19	6187
GACTGCGAGACTAAGT-1_BM-101	GACTGCGAGACTAAGT-1	BM	5	True	BCR	IGH+IGK	orphan VJ	3862	2	1	514	convergent	2	IGKC				IGKV4-59								IGKJ2				TGCCAGCAGTGGAGTAGTAACCCGTACACGTTC				CQQWSSNPYTF				Cd3+Cd19	5599
GATCGATCAACTGCGC-1_BM-101	GATCGATCAACTGCGC-1	BM	17	True	BCR	IGH+IGK	single pair	4507	1	2	2454	convergent	1	IGKC		IGHM		IGKV8-30		IGHV1-52				IGHD2-3		IGKJ1		IGHJ2		TGTCAGCAATATTATAGCTATCCGTGGACGTTC		TGTGCAAGATACTATGATGGTTACTACCTTGACTACTGG		CQQYYSYPWTF		CARYYDGYYLDYW		Cd3+Cd19	6243
GATCGATCATCCGGGT-1_BM-101	GATCGATCATCCGGGT-1	BM	3	True	BCR	IGH+IGK	single pair	4508	1	2389	1	not convergent	1	IGKC		IGHM		IGKV9-120		IGHV14-2				IGHD2-8		IGKJ2		IGHJ2		TGTCTACAATATGCTAGTTCTCCGTACACGTTC		TGTGCTAGTCCTCTCTACTATGGTATTTACTTTGACTACTGG		CLQYASSPYTF		CASPLYYGIYFDYW		Cd3+Cd19	6244
GCTGCGATCTGGCGTG-1_BM-101	GCTGCGATCTGGCGTG-1	BM	0	True	BCR	IGH+IGK	single pair	4716	1	2499	1	not convergent	1	IGKC		IGHM		IGKV1-110		IGHV1-15						IGKJ1		IGHJ2		TGCTCTCAAAGTACACATGTTCCTCGGACGTTC		TGTACAAGATCTGGGGACGACGGCCTCTTTGACTACTGG		CSQSTHVPRTF		CTRSGDDGLFDYW		Cd3+Cd19	6452
GGAAAGCTCGTACGGC-1_BM-101	GGAAAGCTCGTACGGC-1	BM	3	True	BCR	IGH+IGK	extra VJ	4746	1	2	2454	convergent	1	IGKC	IGKC	IGHM		IGKV8-24	IGKV16-104	IGHV2-2						IGKJ4	IGKJ1	IGHJ4		TGTCAGCAACATTATAGCACTCCATTCACGTTC	TGTCAACAGCATAATGAATACCCGTGGACGTTC	TGTGCCAGAAACCTCTCTATGGACTACTGG		CQQHYSTPFTF	CQQHNEYPWTF	CARNLSMDYW		Cd3+Cd19	6482
GGATTACTCCGTCAAA-1_BM-101	GGATTACTCCGTCAAA-1	BM	17	True	BCR	IGH+IGK	two full chains	3119	3	1664	4	convergent	&gt;= 3	IGKC	IGKC	IGHM	IGHM	IGKV14-111	IGKV1-135	IGHV6-3	IGHV1-2					IGKJ2	IGKJ1	IGHJ3	IGHJ4	TGTCTACAGTATGATGAGTTTCCGTACACGTTC	TGCTGGCAAGGTACACATTTTCCTCAGACGTTC	TGCACGGGGGGCTACGGTAGTAAGGGGTTTGCTTACTGG	TGTGCACTTATTACTACGGGAACCCTCTATGCTATGGACTACTGG	CLQYDEFPYTF	CWQGTHFPQTF	CTGGYGSKGFAYW	CALITTGTLYAMDYW	Cd3+Cd19	4859
GTAGGCCAGAGACGAA-1_BM-101	GTAGGCCAGAGACGAA-1	BM	3	True	BCR	IGH	orphan VDJ	4952	1	2625	1	not convergent	1			IGHM				IGHV2-6								IGHJ4				TGTGCCAGACACGATTACTACGGTCGTAGAGGCTATGCTATGGACTACTGG				CARHDYYGRRGYAMDYW		Cd3+Cd19	6688
GTCTTCGAGCGGATCA-1_BM-101	GTCTTCGAGCGGATCA-1	BM	17	True	BCR	IGH+IGK	extra VJ	5017	1	2664	1	not convergent	1	IGKC	IGKC	IGHM		IGKV17-121	IGKV6-32	IGHV1-74						IGKJ2	IGKJ4	IGHJ3		TGTTTGCAAAGTGATAACTTGCCTTACACGTTC	TGTCAGCAGGATTATAGCTCTCCATTCACGTTC	TGTGCAATAGAGGGGAATTACTACGGTAGTAGCCTCTGGTTTGCTTACTGG		CLQSDNLPYTF	CQQDYSSPFTF	CAIEGNYYGSSLWFAYW		Cd3+Cd19	6753
GTGCAGCGTGAGGGAG-1_BM-101	GTGCAGCGTGAGGGAG-1	BM	17	True	BCR	IGH+IGL	single pair	5039	1	2674	1	not convergent	1	IGLC2		IGHM		IGLV3		IGHV8-8						IGLJ2		IGHJ2		TGTGGTGTGGGTGATACAATTAAGGAACAATTTGTGTATGTTTTC		TGTGCTCGAAATTTCCATGGTAACTACGTAGACTACTTTGACTACTGG		CGVGDTIKEQFVYVF		CARNFHGNYVDYFDYW		Cd3+Cd19	6775
TCAGCAAGTGCAACGA-1_BM-101	TCAGCAAGTGCAACGA-1	BM	17	True	BCR	IGH	orphan VDJ	5276	1	2794	1	not convergent	1			IGHM				IGHV6-3								IGHJ2				TGCACAGGAGGCAGGAGGGTTTATGATTACGACTACTTTGACTACTGG				CTGGRRVYDYDYFDYW		Cd3+Cd19	7011
TCAGCAAGTGGCCCTA-1_BM-101	TCAGCAAGTGGCCCTA-1	BM	17	True	BCR	IGH+IGK	single pair	5277	1	2	2454	convergent	1	IGKC		IGHM		IGKV1-117		IGHV1-26						IGKJ5		IGHJ2		TGCTTTCAAGGTTCACATGTTCCGCTCACGTTC		TGTGCAAGAGAGGACGGTAGTAGCTACTACTTTGACTACTGG		CFQGSHVPLTF		CAREDGSSYYFDYW		Cd3+Cd19	7012
TCGGTAACAGTCCTTC-1_BM-101	TCGGTAACAGTCCTTC-1	BM	5	False	no IR	no IR	no IR					nan	nan																									Cd3+Cd19
TCTATTGCAACGCACC-1_BM-101	TCTATTGCAACGCACC-1	BM	0	True	BCR	IGH+IGK	orphan VJ	5376	1	1	514	convergent	1	IGKC				IGKV4-80								IGKJ1				TGCCATCAGTGGAGTAGTTATCCATGGACGTTC				CHQWSSYPWTF				Cd3+Cd19	7111
TGAAAGAAGTTGCAGG-1_BM-101	TGAAAGAAGTTGCAGG-1	BM	5	True	BCR	IGH+IGK	single pair	5414	1	2	2454	convergent	1	IGKC		IGHM		IGKV4-72		IGHV5-12						IGKJ1		IGHJ1		TGCCAGCAGTGGAGTAGTAACCCAAAGTGGACGTTC		TGTGCAAGACTTAGCGGGTACTTCGATGTCTGG		CQQWSSNPKWTF		CARLSGYFDVW		Cd3+Cd19	7149
TGCGCAGAGACTAGAT-1_BM-101	TGCGCAGAGACTAGAT-1	BM	17	True	BCR	IGH+IGK	single pair	5498	1	2906	1	not convergent	1	IGKC		IGHM		IGKV1-135		IGHV14-2						IGKJ1		IGHJ4		TGCTGGCAAGGTACACATTTTCCTCAGACGTTC		TGTGCTAGTGGATATGCCCCTAATGCTATGGACTACTGG		CWQGTHFPQTF		CASGYAPNAMDYW		Cd3+Cd19	7233
TGGGCGTTCAATCACG-1_BM-101	TGGGCGTTCAATCACG-1	BM	17	True	BCR	IGH	orphan VDJ	5567	1	2949	1	not convergent	1			IGHM				IGHV1-74								IGHJ2				TGTGCAATGGCTTACTACGGTACCCTTGACTACTGG				CAMAYYGTLDYW		Cd3+Cd19	7302
TTAGGACGTAAGGGCT-1_BM-101	TTAGGACGTAAGGGCT-1	BM	0	False	no IR	no IR	no IR					nan	nan																									Cd3+Cd19
TTGGAACGTATCAGTC-1_BM-101	TTGGAACGTATCAGTC-1	BM	3	True	BCR	IGH+IGK	single pair	5746	1	2	2454	convergent	1	IGKC		IGHM		IGKV4-58		IGHV1-26						IGKJ2		IGHJ1		TGCCAGCAGTGGAGTGGTTACCCATTCACGTTC		TGTGCAAGATCGGACTACGGTAGTAGCCCCTACTGGTACTTCGATGTCTGG		CQQWSGYPFTF		CARSDYGSSPYWYFDVW		Cd3+Cd19	7481
TTGTAGGCAAGCGCTC-1_BM-101	TTGTAGGCAAGCGCTC-1	BM	3	True	BCR	IGH+IGK	single pair	5760	1	2	2454	convergent	1	IGKC		IGHM		IGKV3-4		IGHV1-18						IGKJ1		IGHJ2		TGTCAGCAAAGTAATGAGGATCCTCGGACGTTC		TGTGCAAGGGCGGTAGTAGCCTACTACTTTGACTACTGG		CQQSNEDPRTF		CARAVVAYYFDYW		Cd3+Cd19	7495
TTGTAGGCACTTAACG-1_BM-101	TTGTAGGCACTTAACG-1	BM	6	True	BCR	IGH+IGK	single pair	5761	1	3045	1	not convergent	1	IGKC		IGHD		IGKV12-98		IGHV1-52						IGKJ1		IGHJ2		TGTCAACAACTTTACAGTACTCCTCTGACGTTC		TGTGCAAGAGGGAGGGGCTCAGGCTCGTACTACTTTGACTACTGG		CQQLYSTPLTF		CARGRGSGSYYFDYW		Cd3+Cd19	7496
TTTACTGCACGAAGCA-1_BM-101	TTTACTGCACGAAGCA-1	BM	17	True	BCR	IGH+IGK	single pair	5767	1	2	2454	convergent	1	IGKC		IGHM		IGKV4-72		IGHV5-17						IGKJ4		IGHJ1		TGCCAGCAGTGGAGTAGTAACCCATTCACGTTC		TGTGCAAGGAAGGGGTACGGTAGTAGCTACTGGTACTTCGATGTCTGG		CQQWSSNPFTF		CARKGYGSSYWYFDVW		Cd3+Cd19	7502
TTTCCTCTCGGCGCTA-1_BM-101	TTTCCTCTCGGCGCTA-1	BM	0	True	BCR	ambiguous	ambiguous	4965	2	2635	2	not convergent	2	IGLC2	IGKC	IGHM		IGLV2	IGKV11-125	IGHV10-1						IGLJ2	IGKJ5	IGHJ4		TGTGCTCTATGGTACAGCACCCATTTTGTTTTC	TGTCTACAGCATAGTTATCTCCCGCTCACGTTC	TGTGTGAGACATGAAGCTCCCAGGGCTATGGACTACTGG		CALWYSTHFVF	CLQHSYLPLTF	CVRHEAPRAMDYW		Cd3+Cd19	6701
AAAGTAGCAAACAACA-1_LN-101	AAAGTAGCAAACAACA-1	LN	0	True	BCR	IGH+IGK	orphan VJ	1339	2	1	514	convergent	2	IGKC				IGKV4-79								IGKJ4				TGCCATCAGTGGAGTAGTTACCCATTCACGTTC				CHQWSSYPFTF				Cd3+Cd19	1339
AACTCAGCAGATCGGA-1_LN-101	AACTCAGCAGATCGGA-1	LN	17	True	BCR	IGH+IGK	single pair	5819	1	3077	1	not convergent	1	IGKC		IGHM		IGKV9-120		IGHV1-72						IGKJ2		IGHJ1		TGTCTACAATATGCTAGTTCTCCGTACACGTTC		TGTGCAAGAGACGGGAGGGATGGTTACTACTTCTGGTACTTCGATGTCTGG		CLQYASSPYTF		CARDGRDGYYFWYFDVW		Cd3+Cd19	9395
AAGTCTGCATCCGCGA-1_LN-101	AAGTCTGCATCCGCGA-1	LN	17	True	BCR	IGH+IGK	single pair	5841	1	3089	1	not convergent	1	IGKC		IGHM		IGKV4-68		IGHV1-64				IGHD3-2		IGKJ5		IGHJ3		TGCCAGCAGTGGAGTAGTAACCCGCTCACGTTC		TGTGCAAGAGAGGCAGCTCAGGCTACCCTCTTGGCTTACTGG		CQQWSSNPLTF		CAREAAQATLLAYW		Cd3+Cd19	9416
ACACCGGAGAGGACGG-1_LN-101	ACACCGGAGAGGACGG-1	LN	0	True	BCR	IGH+IGK	extra VJ	5851	1	342	16	convergent	1	IGKC	IGKC	IGHM		IGKV6-23	IGKV4-86	IGHV1-55						IGKJ2	IGKJ5	IGHJ4		TGTCAGCAATATAGCAGCTATCCGTACACGTTC	TGCCAGCAGTGGAATTATCCTCTTATCACGTTC	TGTGCAAGGACCGGGGGCGGGTATTACTATGCTATGGACTACTGG		CQQYSSYPYTF	CQQWNYPLITF	CARTGGGYYYAMDYW		Cd3+Cd19	9426
ACGAGCCAGTCTCCTC-1_LN-101	ACGAGCCAGTCTCCTC-1	LN	0	True	BCR	IGH+IGK	single pair	5879	1	2	2454	convergent	1	IGKC		IGHM		IGKV19-93		IGHV1-18						IGKJ1		IGHJ2		TGTCTACAGTATGATAATCTGTGGACGTTC		TGTGCAAGATCTACGGTAGTAGCCTACTACTTTGACTACTGG		CLQYDNLWTF		CARSTVVAYYFDYW		Cd3+Cd19	9454
ACGCCGAGTCCGTGAC-1_LN-101	ACGCCGAGTCCGTGAC-1	LN	0	True	BCR	IGH+IGK	extra VJ	5892	1	3112	1	not convergent	1	IGKC	IGKC	IGHD		IGKV17-121	IGKV4-55	IGHV1-26				IGHD2-8		IGKJ2	IGKJ1	IGHJ2		TGTTTGCAAAGTGATAACTTGCCTCTAACGTTC	TGCCAGCAGTGGAGTAGTTACCCACGGACGTTC	TGTGCAAGCATCTACTATGGTAACTCCCTTGACTACTGG		CLQSDNLPLTF	CQQWSSYPRTF	CASIYYGNSLDYW		Cd3+Cd19	9467
ACGGGCTGTTCAGCGC-1_LN-101	ACGGGCTGTTCAGCGC-1	LN	0	True	BCR	IGH+IGK	single pair	5895	1	3114	1	not convergent	1	IGKC		IGHM		IGKV6-25		IGHV1-69						IGKJ1		IGHJ2		TGTCAGCAACATTATAGCACTCCGTGGACGTTC		TGTGCAAGATGGGGGGATTCTCCCTACTACTACTTTGACTACTGG		CQQHYSTPWTF		CARWGDSPYYYFDYW		Cd3+Cd19	9470
ACGTCAACACTGAAGG-1_LN-101	ACGTCAACACTGAAGG-1	LN	0	True	BCR	IGH+IGK	single pair	5900	1	3118	1	not convergent	1	IGKC		IGHM		IGKV17-127		IGHV14-2						IGKJ4		IGHJ2		TGTTTGCAAAGTGATAACATGCCTCTCACGTTC		TGTGCTAGATCCCGGGATGGCGACTTTGACTACTGG		CLQSDNMPLTF		CARSRDGDFDYW		Cd3+Cd19	9475
AGCGGTCCAGTGACAG-1_LN-101	AGCGGTCCAGTGACAG-1	LN	17	True	BCR	IGH+IGK	single pair	5934	1	2	2454	convergent	1	IGKC		IGHM		IGKV5-43		IGHV9-3						IGKJ5		IGHJ2		TGTCAACAGAGTAACAGCTGGCCTCAGCTCACGTTC		TGTGCAAGAGATTACTACGGTAGTAGCCTTGACTACTGG		CQQSNSWPQLTF		CARDYYGSSLDYW		Cd3+Cd19	9509
AGCGGTCCATATACGC-1_LN-101	AGCGGTCCATATACGC-1	LN	1	False	no IR	no IR	no IR					nan	nan																									Cd3+Cd19
AGCGTCGCAAAGTGCG-1_LN-101	AGCGTCGCAAAGTGCG-1	LN	0	True	BCR	IGH+IGK	single pair	5940	1	2	2454	convergent	1	IGKC		IGHD		IGKV5-37		IGHV1-9				IGHD4-1		IGKJ1		IGHJ2		TGTCTTCAAGGTTACAGCACACCTTGGACGTTC		TGTGCAAGAAGGATAACTGGGACCTTTGACTACTGG		CLQGYSTPWTF		CARRITGTFDYW		Cd3+Cd19	9515
AGGTCCGAGACTCGGA-1_LN-101	AGGTCCGAGACTCGGA-1	LN	8	False	no IR	no IR	no IR					nan	nan																									Cd3+Cd19
AGTCTTTTCGCGTTTC-1_LN-101	AGTCTTTTCGCGTTTC-1	LN	17	True	BCR	IGH+IGK	single pair	5963	1	3141	1	not convergent	1	IGKC		IGHM		IGKV17-127		IGHV1-9						IGKJ2		IGHJ1		TGTTTGCAAAGTGATAACATGCCGTACACGTTC		TGTGCAAGAACGGGGCACACTACGGGGTACTTCGATGTCTGG		CLQSDNMPYTF		CARTGHTTGYFDVW		Cd3+Cd19	9538
AGTTGGTCACATTTCT-1_LN-101	AGTTGGTCACATTTCT-1	LN	17	True	BCR	IGH+IGK	single pair	5967	1	3144	1	not convergent	1	IGKC		IGHM		IGKV4-80		IGHV1-85						IGKJ1		IGHJ2		TGCCATCAGTGGAGTAGTTATCCATGGACGTTC		TGTGCAAGAAGGTGGGCAAATTACTACGGTAGCCTTGACTACTGG		CHQWSSYPWTF		CARRWANYYGSLDYW		Cd3+Cd19	9542
ATAACGCCATGCGCAC-1_LN-101	ATAACGCCATGCGCAC-1	LN	0	False	no IR	no IR	no IR					nan	nan																									Cd3+Cd19
ATAACGCGTAGGGACT-1_LN-101	ATAACGCGTAGGGACT-1	LN	0	True	BCR	IGH+IGK	single pair	5970	1	3147	1	not convergent	1	IGKC		IGHM		IGKV3-7		IGHV6-3						IGKJ2		IGHJ2		TGTCAGCACAGTTGGGAGATTCCGTACACGTTC		TGCACAGGGTTTGGTGGTTACGACCACTACTTTGACTACTGG		CQHSWEIPYTF		CTGFGGYDHYFDYW		Cd3+Cd19	9545
ATCATCTCACGAGAGT-1_LN-101	ATCATCTCACGAGAGT-1	LN	17	True	BCR	IGH+IGK	extra VJ	5977	1	3150	1	not convergent	1	IGKC	IGKC	IGHM		IGKV9-129	IGKV19-93	IGHV1-71						IGKJ2	IGKJ1	IGHJ2		TGTCTACAATATGCTAGTTCTCCTCCCACGTTC	TGTCTACAGTATGATAATCTGTGGACGTTC	TGTGCAAGACACGAAGAAGTGGCGTCTTACTACTTTGACTACTGG		CLQYASSPPTF	CLQYDNLWTF	CARHEEVASYYFDYW		Cd3+Cd19	9552
ATCCGAACACTATCTT-1_LN-101	ATCCGAACACTATCTT-1	LN	0	True	BCR	IGH+IGK	single pair	5980	1	3151	1	not convergent	1	IGKC		IGHM		IGKV5-43		IGHV5-9						IGKJ2		IGHJ1		TGTCAACAGAGTAACAGCTGGCCTCACACGTTC		TGTGCAAGAGACCCTCGTATTACTACGGTAGTAGCCCCCCGGTACTTCGATGTCTGG		CQQSNSWPHTF		CARDPRITTVVAPRYFDVW		Cd3+Cd19	9555
CAACCTCAGCGTCTAT-1_LN-101	CAACCTCAGCGTCTAT-1	LN	3	True	BCR	IGH+IGK	single pair	6008	1	3161	1	not convergent	1	IGKC		IGHM		IGKV8-34		IGHV1-75						IGKJ4		IGHJ3		TGTCAGCAGTCCTACAGCGCTCCATTCACGTTC		TGTGCAAGATCGCGGGGTAACTACGGAACTGGGACGTCCTGGTTTGCTTACTGG		CQQSYSAPFTF		CARSRGNYGTGTSWFAYW		Cd3+Cd19	9582
CACAGGCTCAACACGT-1_LN-101	CACAGGCTCAACACGT-1	LN	0	True	BCR	IGH+IGK	single pair	6025	1	2	2454	convergent	1	IGKC		IGHM		IGKV12-44		IGHV1-26						IGKJ5		IGHJ4		TGTCAACATCATTATGGTACTCCGCTCACGTTC		TGTGCAAGATGGTATGCTATGGACTACTGG		CQHHYGTPLTF		CARWYAMDYW		Cd3+Cd19	9599
CAGAATCTCAGCATGT-1_LN-101	CAGAATCTCAGCATGT-1	LN	1	False	no IR	no IR	no IR					nan	nan																									Cd3+Cd19
CAGAGAGCAGTGAGTG-1_LN-101	CAGAGAGCAGTGAGTG-1	LN	2	False	no IR	no IR	no IR					nan	nan																									Cd3+Cd19
CAGCGACAGAACAATC-1_LN-101	CAGCGACAGAACAATC-1	LN	17	True	BCR	IGH+IGK	single pair	6048	1	3185	1	not convergent	1	IGKC		IGHM		IGKV8-30		IGHV1-81				IGHD4-1		IGKJ2		IGHJ2		TGTCAGCAATATTATAGCTATCCGTACACGTTC		TGTGCAAGACTAACTGGGACGAAGAACTACTTTGACTACTGG		CQQYYSYPYTF		CARLTGTKNYFDYW		Cd3+Cd19	9622
CAGCGACCATTGTGCA-1_LN-101	CAGCGACCATTGTGCA-1	LN	3	True	BCR	ambiguous	ambiguous	6049	1	3186	1	not convergent	1	IGLC3	IGKC	IGHM		IGLV1	IGKV4-80	IGHV1-72				IGHD2-7		IGLJ3	IGKJ5	IGHJ4		TGTGCTCTATGGTACAGCAACCATTTTATTTTC	TGCCATCAGTGGAGTAGTTATCCGCTCACGTTC	TGTGCAAGTAGGCCCGTCTACTATGGTTACGACTATGCTATGGACTACTGG		CALWYSNHFIF	CHQWSSYPLTF	CASRPVYYGYDYAMDYW		Cd3+Cd19	9623
CATGACAAGGGAAACA-1_LN-101	CATGACAAGGGAAACA-1	LN	0	True	BCR	IGH+IGK	orphan VJ	1851	3	1	514	convergent	&gt;= 3	IGKC				IGKV12-44								IGKJ1				TGTCAACATCATTATGGTACTCCGTGGACGTTC				CQHHYGTPWTF				Cd3+Cd19	1851
CATGGCGCACAGTCGC-1_LN-101	CATGGCGCACAGTCGC-1	LN	0	True	BCR	IGH+IGK	extra VJ	6072	1	2	2454	convergent	1	IGKC	IGKC	IGHM		IGKV8-24	IGKV1-133	IGHV14-4						IGKJ1	IGKJ1	IGHJ2		TGTCAGCAACATTATAGCACTCCGTGGACGTTC	TGCGTGCAAGGTACACATTTTCCTCAGACGTTC	TGTCACAGGACTACGGTAACCTTTGACTACTGG		CQQHYSTPWTF	CVQGTHFPQTF	CHRTTVTFDYW		Cd3+Cd19	9646
CCACCTAAGCTAAACA-1_LN-101	CCACCTAAGCTAAACA-1	LN	2	False	no IR	no IR	no IR					nan	nan																									Cd3+Cd19
CCAGCGAAGGGCTTCC-1_LN-101	CCAGCGAAGGGCTTCC-1	LN	17	True	BCR	IGH+IGK	single pair	6083	1	3203	1	not convergent	1	IGKC		IGHM		IGKV6-15		IGHV1-80						IGKJ4		IGHJ1		TGTCAGCAATATAACAGCTATCCATTCACGTTC		TGTGCAAGAAGGGAGACTACGGTAGTAGCCCCCTACTGGTACTTCGATGTCTGG		CQQYNSYPFTF		CARRETTVVAPYWYFDVW		Cd3+Cd19	9657
CCAGCGAGTTCCTCCA-1_LN-101	CCAGCGAGTTCCTCCA-1	LN	17	True	BCR	IGH+IGK	single pair	6084	1	3204	1	not convergent	1	IGKC		IGHM		IGKV5-43		IGHV1-15						IGKJ5		IGHJ1		TGTCAACAGAGTAACAGCTGGCCGCTCACGTTC		TGTACAAGAGAGAATTACTACGGTAGTGAGGGGTACTTCGATGTCTGG		CQQSNSWPLTF		CTRENYYGSEGYFDVW		Cd3+Cd19	9658
CCTACCACAGTCAGAG-1_LN-101	CCTACCACAGTCAGAG-1	LN	17	True	BCR	IGH+IGK	extra VJ	6111	1	2	2454	convergent	1	IGKC	IGKC	IGHM		IGKV1-117	IGKV10-96	IGHV1-72						IGKJ4	IGKJ4	IGHJ2		TGCTTTCAAGGTTCACATGTTCCATTCACGTTC	TGCCAACAGGGTAATACGCTTCCATTCACGTTC	TGTGCAAGAAATGGTTACTACTACTTTGACTACTGG		CFQGSHVPFTF	CQQGNTLPFTF	CARNGYYYFDYW		Cd3+Cd19	9684
CGAGCACGTAGCTCCG-1_LN-101	CGAGCACGTAGCTCCG-1	LN	0	True	BCR	IGH+IGK	orphan VJ	6140	1	1	514	convergent	1	IGKC				IGKV4-70								IGKJ5				TGCCATCAGCGGAGTAGTTACGCGCTCACGTTC				CHQRSSYALTF				Cd3+Cd19	9712
CGATCGGTCGTACCGG-1_LN-101	CGATCGGTCGTACCGG-1	LN	0	True	BCR	IGH+IGK	single pair	6147	1	2	2454	convergent	1	IGKC		IGHM		IGKV4-72		IGHV1-15						IGKJ5		IGHJ3		TGCCAGCAGTGGAGTAGTAACCCGCTCACGTTC		TGTACAAGAGAGGGGGGACAAGCCTGGTTTGCTTACTGG		CQQWSSNPLTF		CTREGGQAWFAYW		Cd3+Cd19	9719
CGATGTATCACTTCAT-1_LN-101	CGATGTATCACTTCAT-1	LN	0	True	BCR	IGH+IGK	single pair	6152	1	22	2	convergent	1	IGKC		IGHM		IGKV4-71		IGHV5-17						IGKJ5		IGHJ4		TGCCAGCAGTGGAGTAGTAACCGAGCGCTCACGTTC		TGTGCAAGGCCCGATTTGAATGGAGCTATGGACTACTGG		CQQWSSNRALTF		CARPDLNGAMDYW		Cd3+Cd19	9724
CGCTGGACATCGATGT-1_LN-101	CGCTGGACATCGATGT-1	LN	2	False	no IR	no IR	no IR					nan	nan																									Cd3+Cd19
CGCTGGAGTTCCAACA-1_LN-101	CGCTGGAGTTCCAACA-1	LN	4	False	no IR	no IR	no IR					nan	nan																									Cd3+Cd19
CGTAGCGGTAGGGACT-1_LN-101	CGTAGCGGTAGGGACT-1	LN	0	True	BCR	IGH+IGK	single pair	6182	1	3257	1	not convergent	1	IGKC		IGHM		IGKV19-93		IGHV1-81						IGKJ2		IGHJ3		TGTCTACAGTATGATAATCTGTACACGTTC		TGTGCAAGATTGGAGGGATTACGACGGGATGGGTTTGCTTACTGG		CLQYDNLYTF		CARLEGLRRDGFAYW		Cd3+Cd19	9754
CGTAGGCTCCTACAGA-1_LN-101	CGTAGGCTCCTACAGA-1	LN	0	True	BCR	IGH+IGL	single pair	6187	1	3260	1	not convergent	1	IGLC1		IGHM		IGLV1		IGHV1-64						IGLJ1		IGHJ1		TGTGCTCTATGGTACAGCAACCACTGGGTGTTC		TGTGCAAGAAGGCATACGGTAGTCAACTGGTACTTCGATGTCTGG		CALWYSNHWVF		CARRHTVVNWYFDVW		Cd3+Cd19	9759
CGTAGGCTCTACCTGC-1_LN-101	CGTAGGCTCTACCTGC-1	LN	0	True	BCR	IGH+IGL	single pair	6189	1	2	2454	convergent	1	IGLC1		IGHM		IGLV1		IGHV1-82						IGLJ1		IGHJ2		TGTGCTCTATGGTACAGCAACCATTTGGTGTTC		TGTGCAAGATCGGGAGACTACTGG		CALWYSNHLVF		CARSGDYW		Cd3+Cd19	9761
CGTGTAACACGAAACG-1_LN-101	CGTGTAACACGAAACG-1	LN	2	True	BCR	IGH+IGK	orphan VJ	6198	1	1	514	convergent	1	IGKC				IGKV4-74								IGKJ1				TGCCACCAGTATCATCGTTCCCCGTGGACGTTC				CHQYHRSPWTF				Cd3+Cd19	9770
CTAATGGCAGCCACCA-1_LN-101	CTAATGGCAGCCACCA-1	LN	0	True	BCR	IGH+IGK	single pair	6205	1	3266	1	not convergent	1	IGKC		IGHM		IGKV8-24		IGHV1-74						IGKJ5		IGHJ2		TGTCAGCAACATTATAGCACTCCGCTCACGTTC		TGTGCAATAAGGGACTACGGTAGTAGCTTTTCTTACTACTTTGACTACTGG		CQQHYSTPLTF		CAIRDYGSSFSYYFDYW		Cd3+Cd19	9777
CTAGCCTCATTTGCCC-1_LN-101	CTAGCCTCATTTGCCC-1	LN	17	True	BCR	IGH+IGK	single pair	6218	1	3273	1	not convergent	1	IGKC		IGHD		IGKV14-100		IGHV14-1						IGKJ2		IGHJ3		TGTGTACAGTATGCTCAGTTTCCGTACACGTTC		TGTACTACATTGGGGGGACGAAGAAACTGG		CVQYAQFPYTF		CTTLGGRRNW		Cd3+Cd19	9790
CTCCTAGCAAGGTGTG-1_LN-101	CTCCTAGCAAGGTGTG-1	LN	17	True	BCR	IGH+IGK	extra VJ	6228	1	3280	1	not convergent	1	IGKC	IGKC	IGHM		IGKV6-23	IGKV5-43	IGHV10-3						IGKJ4	IGKJ5	IGHJ4		TGTCAGCAATATAGCAGCTATCCTCTCACGTTC	TGTCAACAGAGTAACAGCTGGCCTCACACGTTC	TGTGTGAGAGAGGGGAGGGGGTTTGATTACCACTATGCTATGGACTACTGG		CQQYSSYPLTF	CQQSNSWPHTF	CVREGRGFDYHYAMDYW		Cd3+Cd19	9800
CTCTAATCATTTCAGG-1_LN-101	CTCTAATCATTTCAGG-1	LN	0	True	BCR	IGH+IGK	orphan VJ	6238	2	1	514	convergent	2	IGKC				IGKV8-27								IGKJ1				TGTCATCAATACCTCTCCTCGCGGACGTTC				CHQYLSSRTF				Cd3+Cd19	9810
CTGATAGTCTTTACAC-1_LN-101	CTGATAGTCTTTACAC-1	LN	0	True	BCR	IGH+IGK	single pair	6243	1	48	24	convergent	1	IGKC		IGHM		IGKV6-15		IGHV1-84				IGHD1-1		IGKJ1		IGHJ2		TGTCAGCAATATAACAGCTATCCTTGGACGTTC		TGTGCAAGATCGGGGGTTTACTACGGTAGTAGCTACGACTACTGG		CQQYNSYPWTF		CARSGVYYGSSYDYW		Cd3+Cd19	9815
CTGATCCCACAAGTAA-1_LN-101	CTGATCCCACAAGTAA-1	LN	17	True	BCR	IGH+IGK	single pair	6244	1	2	2454	convergent	1	IGKC		IGHM		IGKV17-121		IGHV13-2						IGKJ2		IGHJ3		TGTTTGCAAAGTGATAACTTGCCGTACACGTTC		TGTAGTAGATCCGCTTATGATTACGACTGGTTTGCTTACTGG		CLQSDNLPYTF		CSRSAYDYDWFAYW		Cd3+Cd19	9816
CTGTTTAAGCAGCCTC-1_LN-101	CTGTTTAAGCAGCCTC-1	LN	0	True	BCR	IGH+IGK	single pair	6255	1	3292	1	not convergent	1	IGKC		IGHM		IGKV12-44		IGHV1-76						IGKJ5		IGHJ1		TGTCAACATCATTATGGTACTCCGCTCACGTTC		TGTGCAAGAGAAGGGGATGGTTACGTACGGCACTGGTACTTCGATGTCTGG		CQHHYGTPLTF		CAREGDGYVRHWYFDVW		Cd3+Cd19	9827
CTTAGGATCGATCCCT-1_LN-101	CTTAGGATCGATCCCT-1	LN	0	True	BCR	IGH+IGK	single pair	6262	1	2539	2	convergent	1	IGKC		IGHM		IGKV6-23		IGHV2-5						IGKJ5		IGHJ3		TGTCAGCAATATAGCAGCTATCCTCTCACGTTC		TGTGCCTCTTCCTATGATTCCTGGTTTGCTTACTGG		CQQYSSYPLTF		CASSYDSWFAYW		Cd3+Cd19	9834
GACACGCCACCAGCAC-1_LN-101	GACACGCCACCAGCAC-1	LN	0	True	BCR	IGH+IGK	single pair	6278	1	3301	1	not convergent	1	IGKC		IGHM		IGKV14-100		IGHV14-3				IGHD4-1		IGKJ1		IGHJ4		TGTGTACAGTATGCTCAGTTTCCTTGGACGTTC		TGTGCTAGATTTGACTGGGATGCTATGGACTACTGG		CVQYAQFPWTF		CARFDWDAMDYW		Cd3+Cd19	9849
GACCTGGAGCTCCTTC-1_LN-101	GACCTGGAGCTCCTTC-1	LN	2	True	BCR	IGH+IGL	single pair	6285	1	2	2454	convergent	1	IGLC2		IGHD		IGLV3		IGHV5-6						IGLJ2		IGHJ2		TGTGGTGTGGGTGATACAATTAAGGAACAATTTGTGTATGTTTTC		TGTGCAAGACGAGGGTGGGACGAGGACTTTGACTACTGG		CGVGDTIKEQFVYVF		CARRGWDEDFDYW		Cd3+Cd19	9856
GACTACAGTGTTGGGA-1_LN-101	GACTACAGTGTTGGGA-1	LN	17	True	BCR	IGH+IGK	single pair	6297	1	2	2454	convergent	1	IGKC		IGHM		IGKV13-84		IGHV1-26						IGKJ2		IGHJ3		TGTCAACAGTATTGGAGTACTCCTCCCACGTTC		TGTGCAAGAACCTTTGGGTTTGCTTACTGG		CQQYWSTPPTF		CARTFGFAYW		Cd3+Cd19	9868
GATGCTATCTCGCATC-1_LN-101	GATGCTATCTCGCATC-1	LN	4	True	BCR	IGH+IGK	single pair	6317	1	3319	1	not convergent	1	IGKC		IGHM		IGKV3-12		IGHV1-22						IGKJ5		IGHJ3		TGTCAGCACAGTAGGGAGCTTCCGCTCACGTTC		TGTGCAAGACGAAGGGTAAAGCACTACGGTAGTAGCCTTGCTTACTGG		CQHSRELPLTF		CARRRVKHYGSSLAYW		Cd3+Cd19	9888
GCAATCAGTGTCTGAT-1_LN-101	GCAATCAGTGTCTGAT-1	LN	0	True	BCR	IGH+IGK	single pair	6320	1	2	2454	convergent	1	IGKC		IGHM		IGKV13-84		IGHV1-49						IGKJ5		IGHJ1		TGTCAACAGTATTGGAGTACTCCCCTCACGTTC		TGTGCAAGAGGGGGGTACGGTAGTAGCTACAGGTACTTCGATGTCTGG		CQQYWSTPLTF		CARGGYGSSYRYFDVW		Cd3+Cd19	9891
GCACATAAGTTGAGAT-1_LN-101	GCACATAAGTTGAGAT-1	LN	17	True	BCR	IGH+IGK	single pair	6321	1	2096	2	convergent	1	IGKC		IGHM		IGKV2-137		IGHV8-12						IGKJ2		IGHJ2		TGTATGCAACATCTAGAATATCCTTTAACGTTC		TGTGCTCGAAGCGACTACGGTAGTACTTTGTACTACTTTGACTACTGG		CMQHLEYPLTF		CARSDYGSTLYYFDYW		Cd3+Cd19	9892
GCATGTAGTCCTCTTG-1_LN-101	GCATGTAGTCCTCTTG-1	LN	0	True	BCR	IGH+IGK	single pair	6337	1	2	2454	convergent	1	IGKC		IGHM		IGKV6-23		IGHV1-15						IGKJ1		IGHJ4		TGTCAGCAATATAGCAGCTATCCGTGGACGTTC		TGTACACGCCTACTAGGGGCTATGGACTACTGG		CQQYSSYPWTF		CTRLLGAMDYW		Cd3+Cd19	9908
GCCAAATCAGGATTGG-1_LN-101	GCCAAATCAGGATTGG-1	LN	0	True	BCR	IGH+IGK	single pair	6339	1	3327	1	not convergent	1	IGKC		IGHM		IGKV3-2		IGHV1-72						IGKJ1		IGHJ2		TGTCAGCAAAGTAAGGAGGTTCCGTGGACGTTC		TGTGCAAGATCGCATTACTACGGTAGACCTATCCCATACTTTGACTACTGG		CQQSKEVPWTF		CARSHYYGRPIPYFDYW		Cd3+Cd19	9910
GCCTCTACAGACGTAG-1_LN-101	GCCTCTACAGACGTAG-1	LN	0	True	BCR	IGH+IGK	single pair	6343	1	2	2454	convergent	1	IGKC		IGHM		IGKV6-32		IGHV15-2						IGKJ1		IGHJ1		TGTCAGCAGGATTATAGCTCTCCGTGGACGTTC		TGTGCAAGGAACTACGGTAGTACTTACTGGTACTTCGATGTCTGG		CQQDYSSPWTF		CARNYGSTYWYFDVW		Cd3+Cd19	9914
GCGACCATCATTTGGG-1_LN-101	GCGACCATCATTTGGG-1	LN	0	True	BCR	IGH+IGK	single pair	6351	1	3334	1	not convergent	1	IGKC		IGHM		IGKV12-41		IGHV1-72						IGKJ5		IGHJ2		TGTCAACATTTTTGGAGTACTCCGCTCACGTTC		TGTGCAAGAACCCCCTTCTACTATGGTTATGACTACTGG		CQHFWSTPLTF		CARTPFYYGYDYW		Cd3+Cd19	9922
GCGGGTTTCCAGTATG-1_LN-101	GCGGGTTTCCAGTATG-1	LN	17	True	BCR	IGH+IGK	extra VJ	6361	1	2	2454	convergent	1	IGKC	IGKC	IGHM		IGKV6-25	IGKV4-54	IGHV8-12						IGKJ2	IGKJ1	IGHJ1		TGTCAGCAACATTATAGCACTCCGTACACGTTC	TGCCAGCAATATCATAGTTACCCACGGACGTTC	TGTGCTCGAAGAGTTAATGATTACGACTGGTACTTCGATGTCTGG		CQQHYSTPYTF	CQQYHSYPRTF	CARRVNDYDWYFDVW		Cd3+Cd19	9932
GCGGGTTTCGAGAGCA-1_LN-101	GCGGGTTTCGAGAGCA-1	LN	17	False	no IR	no IR	no IR					nan	nan																									Cd3+Cd19
GCTTCCACACCTTGTC-1_LN-101	GCTTCCACACCTTGTC-1	LN	8	False	no IR	no IR	no IR					nan	nan																									Cd3+Cd19
GCTTCCATCGAGAACG-1_LN-101	GCTTCCATCGAGAACG-1	LN	3	True	BCR	IGH+IGK	single pair	6373	1	2	2454	convergent	1	IGKC		IGHD		IGKV1-117		IGHV14-2						IGKJ2		IGHJ2		TGCTTTCAAGGTTCACATGTTCCGTACACGTTC		TGTGCTAGGACGGGACTCCTCTACTACTTTGACTACTGG		CFQGSHVPYTF		CARTGLLYYFDYW		Cd3+Cd19	9944
GGCGACTAGACGCTTT-1_LN-101	GGCGACTAGACGCTTT-1	LN	2	False	no IR	no IR	no IR					nan	nan																									Cd3+Cd19
GGCGACTCAAGGGTCA-1_LN-101	GGCGACTCAAGGGTCA-1	LN	3	True	BCR	IGH+IGK	extra VJ	6401	1	2111	2	convergent	1	IGKC	IGKC	IGHM		IGKV4-55	IGKV1-88	IGHV1-12						IGKJ4	IGKJ1	IGHJ3		TGCCAGCAGTGGAGTAGTTACCCACTCACGTTC	TGCTTACAAGGTACACATCAGCCTCCGACGTTC	TGTGCAAGATATGGAGGTTACTACGGGTTTGCTTACTGG		CQQWSSYPLTF	CLQGTHQPPTF	CARYGGYYGFAYW		Cd3+Cd19	9972
GGCGTGTTCGGCTACG-1_LN-101	GGCGTGTTCGGCTACG-1	LN	0	True	BCR	IGH+IGK	single pair	6406	1	3361	1	not convergent	1	IGKC		IGHM		IGKV1-117		IGHV1-82						IGKJ1		IGHJ2		TGCTTTCAAGGTTCACATGTTCCGTGGACGTTC		TGTGCAAGAGAAGGACTATATGGTTACTACTTTGACTACTGG		CFQGSHVPWTF		CAREGLYGYYFDYW		Cd3+Cd19	9977
GGCTCGATCACCGGGT-1_LN-101	GGCTCGATCACCGGGT-1	LN	0	True	BCR	IGH+IGK	single pair	6407	1	2	2454	convergent	1	IGKC		IGHM		IGKV10-96		IGHV1-53						IGKJ4		IGHJ2		TGCCAACAGGGTAATACGCTTCCTCTCACGTTC		TGTGCAAGAGGAGATTACTACGGTCCCTACTTTGACTACTGG		CQQGNTLPLTF		CARGDYYGPYFDYW		Cd3+Cd19	9978
GGCTGGTGTGTTTGGT-1_LN-101	GGCTGGTGTGTTTGGT-1	LN	0	True	BCR	IGH+IGK	single pair	6411	1	2	2454	convergent	1	IGKC		IGHM		IGKV9-123		IGHV1-55						IGKJ1		IGHJ4		TGTCTACAGCGTAATGCGTATCCTTGGACGTTC		TGTGCAAGAGGGGGAGGAAGGGCTATGGACTACTGG		CLQRNAYPWTF		CARGGGRAMDYW		Cd3+Cd19	9982
GGGAATGCAACTGGCC-1_LN-101	GGGAATGCAACTGGCC-1	LN	3	True	BCR	IGH+IGK	single pair	6414	1	3367	1	not convergent	1	IGKC		IGHM		IGKV8-27		IGHV1-55						IGKJ1		IGHJ2		TGTCATCAATACCTCTCCTCGCGGACGTTC		TGTGCAAGATGGGAGCTCAGGCCTCTTGACTACTGG		CHQYLSSRTF		CARWELRPLDYW		Cd3+Cd19	9985
GGTGAAGCACAGGAGT-1_LN-101	GGTGAAGCACAGGAGT-1	LN	17	True	BCR	IGH+IGK	single pair	6428	1	2	2454	convergent	1	IGKC		IGHM		IGKV4-90		IGHV8-12				IGHD5-6		IGKJ4		IGHJ4		TGTCAGCAAAGGAGTAGTTACCCATTCACGTTC		TGTGCTCATAACTACGGAGCTATGGACTACTGG		CQQRSSYPFTF		CAHNYGAMDYW		Cd3+Cd19	9999
GTACGTATCCTTTCTC-1_LN-101	GTACGTATCCTTTCTC-1	LN	3	True	BCR	IGH+IGL	single pair	6437	1	3375	1	not convergent	1	IGLC1		IGHM		IGLV1		IGHV1-82						IGLJ1		IGHJ3		TGTGCTCTATGGTACAGCAACCATTTCTGGGTGTTC		TGTGCAAGAGAGGACTACACAACGGATTTTGCTTACTGG		CALWYSNHFWVF		CAREDYTTDFAYW		Cd3+Cd19	10008
GTCACAACAAGGACAC-1_LN-101	GTCACAACAAGGACAC-1	LN	17	True	BCR	IGH+IGK	single pair	6455	1	3386	1	not convergent	1	IGKC		IGHM		IGKV6-23		IGHV1-75						IGKJ5		IGHJ4		TGTCAGCAATATAGCAGCTATCTCACGTTC		TGTGGGGGCCCCTATAGTAACTACGTGGGTGCTATGGACTACTGG		CQQYSSYLTF		CGGPYSNYVGAMDYW		Cd3+Cd19	10026
GTCATTTCATCCTAGA-1_LN-101	GTCATTTCATCCTAGA-1	LN	17	True	BCR	IGH+IGK	single pair	6458	1	3388	1	not convergent	1	IGKC		IGHM		IGKV1-110		IGHV1-69						IGKJ1		IGHJ2		TGCTCTCAAAGTACACATGTTCCTCGGACGTTC		TGTGCAAGAACCCCCGTCTACTATGGTATCGGGGACTTTGACTACTGG		CSQSTHVPRTF		CARTPVYYGIGDFDYW		Cd3+Cd19	10029
GTCGTAAGTTATCACG-1_LN-101	GTCGTAAGTTATCACG-1	LN	0	True	BCR	IGH+IGK	single pair	6465	1	3391	1	not convergent	1	IGKC		IGHM		IGKV4-86		IGHV1-69						IGKJ2		IGHJ1		TGCCAGCAGTGGAATTATCCTCTCACGTTC		TGTGCAAGAGCCTATGTCTCGAGGTACTTCGATGTCTGG		CQQWNYPLTF		CARAYVSRYFDVW		Cd3+Cd19	10036
GTGTTAGAGTGTACTC-1_LN-101	GTGTTAGAGTGTACTC-1	LN	0	True	BCR	IGH+IGK	single pair	6482	1	3397	1	not convergent	1	IGKC		IGHM		IGKV8-28		IGHV1-34						IGKJ5		IGHJ4		TGTCAGAATGATCATAGTTATCCGCTCACGTTC		TGTGCAAGAGAGGGGGGATTACGACGACGAGATTACTATGCTATGGACTACTGG		CQNDHSYPLTF		CAREGGLRRRDYYAMDYW		Cd3+Cd19	10053
GTGTTAGCATCAGTCA-1_LN-101	GTGTTAGCATCAGTCA-1	LN	0	True	BCR	IGH+IGK	extra VJ	6483	1	2	2454	convergent	1	IGKC	IGKC	IGHM		IGKV10-96	IGKV3-2	IGHV10-3				IGHD2-8		IGKJ2	IGKJ1	IGHJ2		TGCCAACAGGGTAATACGCTTCCGTACACGTTC	TGTCAGCAAAGTAAGGAGGTTCCTCGGACGTTC	TGTGTGAGAGACTATGGTAACTACTTTGACTACTGG		CQQGNTLPYTF	CQQSKEVPRTF	CVRDYGNYFDYW		Cd3+Cd19	10054
GTTTCTATCCACGTGG-1_LN-101	GTTTCTATCCACGTGG-1	LN	1	False	no IR	no IR	no IR					nan	nan																									Cd3+Cd19
TAAGTGCGTTCAACCA-1_LN-101	TAAGTGCGTTCAACCA-1	LN	17	True	BCR	IGH+IGK	single pair	6500	1	2	2454	convergent	1	IGKC		IGHM		IGKV1-135		IGHV1-26				IGHD2-4		IGKJ1		IGHJ3		TGCTGGCAAGGTACACATTTTCCGTGGACGTTC		TGTGCAAGAGGCTACTATGATTACGACGGGTTTGCTTACTGG		CWQGTHFPWTF		CARGYYDYDGFAYW		Cd3+Cd19	10071
TACACGAAGCTATGCT-1_LN-101	TACACGAAGCTATGCT-1	LN	17	True	BCR	IGH+IGK	single pair	6501	1	3407	1	not convergent	1	IGKC		IGHM		IGKV10-96		IGHV1-71				IGHD1-1		IGKJ1		IGHJ2		TGCCAACAGGGTAATACGCTTCCTCCGACGTTC		TGTGCAAGACACGGGGCTTATTACTACGGTAGTAGCTACCTCTTTGACTACTGG		CQQGNTLPPTF		CARHGAYYYGSSYLFDYW		Cd3+Cd19	10072
TCAGATGGTAGCCTCG-1_LN-101	TCAGATGGTAGCCTCG-1	LN	17	True	BCR	IGH+IGK	single pair	6545	1	1348	2	convergent	1	IGKC		IGHD		IGKV4-53		IGHV1-50						IGKJ5		IGHJ2		TGTCAACAGTGGAGTAGTTACCCACTCACGTTC		TGTGCAAGAGGGGGCTCTACGGTAGAGTACTACTTTGACTACTGG		CQQWSSYPLTF		CARGGSTVEYYFDYW		Cd3+Cd19	10115
TCAGCAAAGCGCTCCA-1_LN-101	TCAGCAAAGCGCTCCA-1	LN	17	True	BCR	IGH+IGK	single pair	6546	1	3432	1	not convergent	1	IGKC		IGHM		IGKV14-130		IGHV1-80						IGKJ2		IGHJ1		TGTCTACAGTTTTATGAGTTTCCGTACACGTTC		TGTGCAAGAAGAGGGGTATTACCGAACTGGTACTTCGATGTCTGG		CLQFYEFPYTF		CARRGVLPNWYFDVW		Cd3+Cd19	10116
TCAGGATGTCTAAACC-1_LN-101	TCAGGATGTCTAAACC-1	LN	17	True	BCR	IGH+IGL	single pair	6548	1	314	10	convergent	1	IGLC2		IGHM		IGLV3		IGHV6-3						IGLJ2		IGHJ3		TGTGGTGTGGGTGATACAATTAAGGAACAATTTGTGTATGTTTTC		TGCACAGAAACCTATGATTACGACGGGGCATACTGG		CGVGDTIKEQFVYVF		CTETYDYDGAYW		Cd3+Cd19	10118
TCGTAGATCAACCAAC-1_LN-101	TCGTAGATCAACCAAC-1	LN	2	False	no IR	no IR	no IR					nan	nan																									Cd3+Cd19
TCTTCGGAGCGCCTCA-1_LN-101	TCTTCGGAGCGCCTCA-1	LN	0	True	BCR	IGH+IGK	single pair	6584	1	3452	1	not convergent	1	IGKC		IGHM		IGKV1-117		IGHV5-12						IGKJ1		IGHJ3		TGCTTTCAAGGTTCACATGTTCCGTGGACGTTC		TGTGCAAGACATGAGAGCCCACTGGGAATTGCTTACTGG		CFQGSHVPWTF		CARHESPLGIAYW		Cd3+Cd19	10154
TGACAACTCCAGTATG-1_LN-101	TGACAACTCCAGTATG-1	LN	17	True	BCR	IGH+IGK	single pair	6592	1	2	2454	convergent	1	IGKC		IGHM		IGKV4-57		IGHV8-8				IGHD1-1		IGKJ5		IGHJ4		TGCCAGCAAAGGAGTAGTTACCCGCTCACGTTC		TGTGCTCGAGATTACTACGGTAGTAGCTACGTAGGTGCTATGGACTACTGG		CQQRSSYPLTF		CARDYYGSSYVGAMDYW		Cd3+Cd19	10162
TGACTAGCAGGACCCT-1_LN-101	TGACTAGCAGGACCCT-1	LN	3	True	BCR	IGH+IGK	single pair	6596	1	2461	3	convergent	1	IGKC		IGHD		IGKV6-15		IGHV1-54				IGHD2-3		IGKJ5		IGHJ4		TGTCAGCAATATAACAGCTATCCTCTGCTCACGTTC		TGTGCAAGATCTCCTATCTATGATGGTTACTTCTATGCTATGGACTACTGG		CQQYNSYPLLTF		CARSPIYDGYFYAMDYW		Cd3+Cd19	10166
TGACTAGGTAGGAGTC-1_LN-101	TGACTAGGTAGGAGTC-1	LN	17	True	BCR	IGH+IGL	single pair	6597	1	2	2454	convergent	1	IGLC1		IGHM		IGLV1		IGHV5-17						IGLJ1		IGHJ2		TGTGCTCTATGGTACAGCAACCATTTGGTGTTC		TGTGCAAGGGGCGGTAGTAGAGACTACTGG		CALWYSNHLVF		CARGGSRDYW		Cd3+Cd19	10167
TGACTAGTCATTGCCC-1_LN-101	TGACTAGTCATTGCCC-1	LN	17	True	BCR	IGH+IGK	single pair	6598	1	2	2454	convergent	1	IGKC		IGHM		IGKV1-135		IGHV1-76						IGKJ1		IGHJ1		TGCTGGCAAGGTACACATTTTCCGTGGACGTTC		TGTGCAAGAATCGGCTGGGACTGGTACTTCGATGTCTGG		CWQGTHFPWTF		CARIGWDWYFDVW		Cd3+Cd19	10168
TGACTAGTCTCTGAGA-1_LN-101	TGACTAGTCTCTGAGA-1	LN	9	False	no IR	no IR	no IR					nan	nan																									Cd3+Cd19
TGCCAAAAGGGCTTCC-1_LN-101	TGCCAAAAGGGCTTCC-1	LN	17	True	BCR	IGH+IGK	single pair	6610	1	63	3	convergent	1	IGKC		IGHM		IGKV3-2		IGHV2-9-1				IGHD1-1		IGKJ1		IGHJ4		TGTCAGCAAAGTAAGGAGGTTCCGTGGACGTTC		TGTGCCAGGATTTATTACTACGGTAGTAGCCTATATTACTATGCTATGGACTACTGG		CQQSKEVPWTF		CARIYYYGSSLYYYAMDYW		Cd3+Cd19	10180
TGCTACCTCCAAACAC-1_LN-101	TGCTACCTCCAAACAC-1	LN	17	True	BCR	IGH+IGK	single pair	6625	1	3471	1	not convergent	1	IGKC		IGHM		IGKV3-4		IGHV1-15						IGKJ2		IGHJ3		TGTCAGCAAAGTAATGAGGATCCCACGTTC		TGTACAAGATTGGGGGACAGCTCAGGCCCGGGGTTTGCTTACTGG		CQQSNEDPTF		CTRLGDSSGPGFAYW		Cd3+Cd19	10195
TGGACGCGTCTCTCGT-1_LN-101	TGGACGCGTCTCTCGT-1	LN	0	True	BCR	IGH+IGK	extra VJ	6629	1	3475	1	not convergent	1	IGKC	IGKC	IGHD		IGKV1-135	IGKV4-57-1	IGHV1-78						IGKJ5	IGKJ1	IGHJ2		TGCTGGCAAGGTACACATTTTCCGCTCACGTTC	TGCCAGCAGTACAGTGGTTACCCACTCATGTGGACGTTC	TGTGCAAGATGGGGCTACGGTACCACGTACTGGTTTGACTACTGG		CWQGTHFPLTF	CQQYSGYPLMWTF	CARWGYGTTYWFDYW		Cd3+Cd19	10199
TTAACTCAGTCGCCGT-1_LN-101	TTAACTCAGTCGCCGT-1	LN	3	True	BCR	IGH+IGK	single pair	6648	1	3485	1	not convergent	1	IGKC		IGHM		IGKV6-23		IGHV8-8						IGKJ2		IGHJ3		TGTCAGCAATATAGCAGCTATCCGTACACGTTC		TGTGCTCGAATAGAAGATTACTACGGTAGTAGCTGGTTTGCTTACTGG		CQQYSSYPYTF		CARIEDYYGSSWFAYW		Cd3+Cd19	10218
TTCTCCTAGCGTCTAT-1_LN-101	TTCTCCTAGCGTCTAT-1	LN	1	False	no IR	no IR	no IR					nan	nan																									Cd3+Cd19
TTCTTAGCAAAGCAAT-1_LN-101	TTCTTAGCAAAGCAAT-1	LN	0	True	BCR	IGH+IGK	single pair	6673	1	3499	1	not convergent	1	IGKC		IGHM		IGKV4-55		IGHV14-4						IGKJ5		IGHJ2		TGCCAGCAGTGGAGTAGTTACCCGCTCACGTTC		TGTACCGGCTACGGTAGTAGAGGCTACTGG		CQQWSSYPLTF		CTGYGSRGYW		Cd3+Cd19	10243
TTGACTTTCTTAGCCC-1_LN-101	TTGACTTTCTTAGCCC-1	LN	0	True	BCR	IGH+IGK	single pair	6679	1	3503	1	not convergent	1	IGKC		IGHM		IGKV4-86		IGHV1-75				IGHD3-2		IGKJ2		IGHJ3		TGCCAGCAGTGGAATTATCCTCTGTACACGTTC		TGTGCAAGAGAGGGGGCAGCTCAGGCTACGTTCTGGTTTGCTTACTGG		CQQWNYPLYTF		CAREGAAQATFWFAYW		Cd3+Cd19	10249
TTGGAACGTATATGGA-1_LN-101	TTGGAACGTATATGGA-1	LN	1	False	no IR	no IR	no IR					nan	nan																									Cd3+Cd19
TTGGCAAAGTCCATAC-1_LN-101	TTGGCAAAGTCCATAC-1	LN	0	True	BCR	IGH+IGK	single pair	6687	1	3509	1	not convergent	1	IGKC		IGHM		IGKV3-2		IGHV1-22						IGKJ1		IGHJ4		TGTCAGCAAAGTAAGGAGGTTCCTCCGACGTTC		TGTGCAAGATCGGGGCGTAACTACGGGGATGCTATGGACTACTGG		CQQSKEVPPTF		CARSGRNYGDAMDYW		Cd3+Cd19	10257
TTTGGTTAGCGTGAGT-1_LN-101	TTTGGTTAGCGTGAGT-1	LN	17	True	BCR	IGH+IGK	single pair	6691	1	3512	1	not convergent	1	IGKC		IGHM		IGKV6-15		IGHV1-18						IGKJ2		IGHJ1		TGTCAGCAATATAACAGCTATCCGTACACGTTC		TGTGCAAGATCCGGGGGTTACTACGGTAGTTACTGGTACTTCGATGTCTGG		CQQYNSYPYTF		CARSGGYYGSYWYFDVW		Cd3+Cd19	10261
TTTGTCACACTGTCGG-1_LN-101	TTTGTCACACTGTCGG-1	LN	1	False	no IR	no IR	no IR					nan	nan																									Cd3+Cd19
AACTGGTTCGGAGGTA-1_BM-020	AACTGGTTCGGAGGTA-1	BM	14	TRUE	BCR	IGH+IGK	single pair	48	1	33	1	not convergent	1	IGKC		IGHM		IGKV2-137		IGHV5-9-1						IGKJ2		IGHJ1		TGTATGCAACATCTAGAATATCCTTTCACGTTC		TGTACAAGAGATCACCCTGTCTTCGATGTCTGG		CMQHLEYPFTF		CTRDHPVFDVW		Cd3+Cd19	2807
AATCCAGCACACGCTG-1_BM-020	AATCCAGCACACGCTG-1	BM	10	TRUE	BCR	IGH+IGK	single pair	80	1	55	2	convergent	1	IGKC		IGHM		IGKV18-36		IGHV1-50						IGKJ4		IGHJ4		TGTCAACCTTTCAAAAGTTGGTCATTCACGTTC		TGTGCAAGAGAGTTCTACGGTAGTAGGGACTATGCTATGGACTACTGG		CQPFKSWSFTF		CAREFYGSRDYAMDYW		Cd3+Cd19	2839
ACAGCTATCAGGCCCA-1_BM-020	ACAGCTATCAGGCCCA-1	BM	7	FALSE	no IR	no IR	no IR																															Cd3+Cd19
ACCCACTAGATATACG-1_BM-020	ACCCACTAGATATACG-1	BM	14	TRUE	BCR	IGH	orphan VDJ	127	1	88	1	not convergent	1			IGHM				IGHV3-6				IGHD2-7				IGHJ2				TGTGCAAGTTACTATGGTTACGACGGGGACTACTTTGACTACTGG				CASYYGYDGDYFDYW		Cd3+Cd19	2885
ACGATGTAGGCAATTA-1_BM-020	ACGATGTAGGCAATTA-1	BM	14	TRUE	BCR	IGH	orphan VDJ	147	1	105	1	not convergent	1			IGHM				IGHV5-12								IGHJ3				TGTGCAAGAGGGGACTACTATAGTAACTGGTTTGCTTACTGG				CARGDYYSNWFAYW		Cd3+Cd19	2905
ACGCAGCAGTGTTGAA-1_BM-020	ACGCAGCAGTGTTGAA-1	BM	2	TRUE	BCR	IGH+IGK	single pair	151	1	108	1	not convergent	1	IGKC		IGHM		IGKV3-2		IGHV1-53						IGKJ1		IGHJ2		TGTCAGCAAAGTAAGGAGGTTCCGTGGACGTTC		TGTGCAAGATCGGGACCTTATGGTGACCTTGACTACTGG		CQQSKEVPWTF		CARSGPYGDLDYW		Cd3+Cd19	2909
ACGGCCAGTCTCTTTA-1_BM-020	ACGGCCAGTCTCTTTA-1	BM	9	FALSE	no IR	no IR	no IR																															Cd3+Cd19
ACGGGCTAGAGCAATT-1_BM-020	ACGGGCTAGAGCAATT-1	BM	6	TRUE	BCR	IGH	orphan VDJ	162	1	1	2357	convergent	1			IGHM				IGHV9-3								IGHJ2				TGTGCAAGAAACTACGGTAGCTCGTTTGACTACTGG				CARNYGSSFDYW		Cd3+Cd19	2920
ACGGGCTAGGACATTA-1_BM-020	ACGGGCTAGGACATTA-1	BM	9	FALSE	no IR	no IR	no IR																															Cd3+Cd19
ACTGATGCACAACGCC-1_BM-020	ACTGATGCACAACGCC-1	BM	5	TRUE	BCR	IGH+IGK	single pair	194	1	131	1	not convergent	1	IGKC		IGHM		IGKV6-17		IGHV5-4						IGKJ2		IGHJ3		TGTCAGCAACATTATAGTACTCCGTACACGTTC		TGTGCAAGAGAGAAGAGGAACTACGGTAGTAGCTACGCCTGGTTTGCTTACTGG		CQQHYSTPYTF		CAREKRNYGSSYAWFAYW		Cd3+Cd19	2952
ACTTTCAGTTCCACAA-1_BM-020	ACTTTCAGTTCCACAA-1	BM	14	TRUE	BCR	IGH	orphan VDJ	214	1	1	2357	convergent	1			IGHM				IGHV1-42								IGHJ3				TGTGCAAGAAAGGGGTTTGCTTACTGG				CARKGFAYW		Cd3+Cd19	2972
AGAGCGACATCTATGG-1_BM-020	AGAGCGACATCTATGG-1	BM	14	TRUE	BCR	IGH	orphan VDJ	221	1	144	1	not convergent	1			IGHM				IGHV2-9				IGHD3-2				IGHJ3				TGTGCCAAACACGACAGCTCAGGCTACGGGTTTGCTTACTGG				CAKHDSSGYGFAYW		Cd3+Cd19	2978
AGCGTATCATGAAGTA-1_BM-020	AGCGTATCATGAAGTA-1	BM	14	TRUE	BCR	IGH+IGK	single pair	251	1	168	2	convergent	1	IGKC		IGHM		IGKV6-25		IGHV1-84				IGHD2-3		IGKJ2		IGHJ4		TGTCAGCAACATTATAGCACTCCGTACACGTTC		TGTGCAAGAAGGAGGATCTATGATGGTTACTACGATGCTATGGACTACTGG		CQQHYSTPYTF		CARRRIYDGYYDAMDYW		Cd3+Cd19	3008
AGCTCTCCACTCGACG-1_BM-020	AGCTCTCCACTCGACG-1	BM	10	TRUE	BCR	IGH	orphan VDJ	261	1	176	1	not convergent	1			IGHM				IGHV1-82								IGHJ3				TGTGCAAGACCATGGTTACTACGGGGTTTTTTTGCTTACTGG				CARPWLLRGFFAYW		Cd3+Cd19	3018
AGGGATGAGAAGGCCT-1_BM-020	AGGGATGAGAAGGCCT-1	BM	6	TRUE	BCR	IGH	orphan VDJ	280	1	188	1	not convergent	1			IGHM				IGHV1-7								IGHJ4				TGTGCCCAGGGGGGTGGTTACTACGCCCTAGGGTATGGCTACTGG				CAQGGGYYALGYGYW		Cd3+Cd19	3037
AGGGATGAGTGGGATC-1_BM-020	AGGGATGAGTGGGATC-1	BM	10	FALSE	no IR	no IR	no IR																															Cd3+Cd19
AGTAGTCGTCTCTTTA-1_BM-020	AGTAGTCGTCTCTTTA-1	BM	6	FALSE	no IR	no IR	no IR																															Cd3+Cd19
AGTGTCATCTGATACG-1_BM-020	AGTGTCATCTGATACG-1	BM	5	FALSE	no IR	no IR	no IR																															Cd3+Cd19
ATAACGCTCTCGGACG-1_BM-020	ATAACGCTCTCGGACG-1	BM	7	TRUE	BCR	IGH+IGK	single pair	331	1	1	2357	convergent	1	IGKC		IGHM		IGKV3-4		IGHV9-3				IGHD2-8		IGKJ2		IGHJ2		TGTCAGCAAAGTAATGAGGATCCGTACACGTTC		TGTGCAAGGATCTACTATGGTAACCCCTACTACTTTGACTACTGG		CQQSNEDPYTF		CARIYYGNPYYFDYW		Cd3+Cd19	3087
ATCGAGTGTAACGCGA-1_BM-020	ATCGAGTGTAACGCGA-1	BM	14	TRUE	BCR	IGH	orphan VDJ	356	1	231	3	convergent	1			IGHM				IGHV1-82								IGHJ3				TGTGCAAGAGAGGGCTATGATTACGACGAGGACTGGTTTGCTTACTGG				CAREGYDYDEDWFAYW		Cd3+Cd19	3112
ATTTCTGAGTAGGTGC-1_BM-020	ATTTCTGAGTAGGTGC-1	BM	14	TRUE	BCR	IGH	orphan VDJ	409	1	258	1	not convergent	1			IGHM				IGHV2-5								IGHJ2				TGTGCCAAATGGGACTGGGACGATGACTACTTTGACTACTGG				CAKWDWDDDYFDYW		Cd3+Cd19	3164
CAACTAGTCGTGGGAA-1_BM-020	CAACTAGTCGTGGGAA-1	BM	14	FALSE	no IR	no IR	no IR																															Cd3+Cd19
CACAGTACAGGTGCCT-1_BM-020	CACAGTACAGGTGCCT-1	BM	2	TRUE	BCR	IGH+IGK	single pair	447	1	281	5	convergent	1	IGKC		IGHM		IGKV8-21		IGHV7-3						IGKJ2		IGHJ4		TGCAAGCAATCTTATAATCTGTACACGTTC		TGTGCAAGATCCCTCACCTATTACTATGCTATGGACTACTGG		CKQSYNLYTF		CARSLTYYYAMDYW		Cd3+Cd19	3202
CACATAGTCGTGGTCG-1_BM-020	CACATAGTCGTGGTCG-1	BM	2	TRUE	BCR	IGH+IGK	single pair	452	1	1	2357	convergent	1	IGKC		IGHM		IGKV16-104		IGHV14-2				IGHD4-1		IGKJ5		IGHJ2		TGTCAACAGCATAATGAATACCCGCTCACGTTC		TGTGCCCGAACTGGGACGGGGTTTGACTACTGG		CQQHNEYPLTF		CARTGTGFDYW		Cd3+Cd19	3207
CACCTTGCAATCAGAA-1_BM-020	CACCTTGCAATCAGAA-1	BM	14	TRUE	BCR	IGH+IGK	single pair	463	1	291	1	not convergent	1	IGKC		IGHM		IGKV14-126		IGHV1-26						IGKJ2		IGHJ4		TGTCTACAGCATGGTGAGAGCCCGTACACGTTC		TGTGCAAGAAGAAGAACCTTCCTCTATGCTATGGACTACTGG		CLQHGESPYTF		CARRRTFLYAMDYW		Cd3+Cd19	3218
CAGAGAGTCTTGAGAC-1_BM-020	CAGAGAGTCTTGAGAC-1	BM	4	TRUE	BCR	IGH+IGK	single pair	475	2	1	2357	convergent	2	IGKC		IGHM		IGKV1-117		IGHV1-75						IGKJ1		IGHJ1		TGCTTTCAAGGTTCACATGTTCCTTGGACGTTC		TGTGCAAGAGAGAGGGGTTTACTACGGTACTGGTACTTCGATGTCTGG		CFQGSHVPWTF		CARERGLLRYWYFDVW		Cd3+Cd19	3230
CAGATCATCTATGTGG-1_BM-020	CAGATCATCTATGTGG-1	BM	10	TRUE	BCR	IGH+IGK	extra VJ	477	1	302	1	not convergent	1	IGKC	IGKC	IGHM		IGKV1-122	IGKV8-16	IGHV13-2						IGKJ4	IGKJ2	IGHJ1		TGCCTCCAAGTTACACATGTCCCATTCACGTTC	TGTCAGCAGCATTTACACATTCCGTACACGTTC	TGTAGTAGATCGGGCGGTTACTACGAGGGGTACTTCGATGTCTGG		CLQVTHVPFTF	CQQHLHIPYTF	CSRSGGYYEGYFDVW		Cd3+Cd19	3232
CATCAGAAGTTCGCGC-1_BM-020	CATCAGAAGTTCGCGC-1	BM	7	TRUE	BCR	IGH+IGK	single pair	526	1	1	2357	convergent	1	IGKC		IGHM		IGKV5-39		IGHV5-4						IGKJ2		IGHJ1		TGTCAAAATGGTCACAGCTTTCCGTACACGTTC		TGTGCAAGACTCCCCCTTGGGTACTGGTACTTCGATGTCTGG		CQNGHSFPYTF		CARLPLGYWYFDVW		Cd3+Cd19	3280
CCGGTAGTCCATTCTA-1_BM-020	CCGGTAGTCCATTCTA-1	BM	2	TRUE	BCR	IGH+IGK	single pair	597	1	363	3	convergent	1	IGKC		IGHM		IGKV1-110		IGHV6-6				IGHD1-1		IGKJ2		IGHJ3		TGCTCTCAAAGTACACATGTTCCGTACACGTTC		TGTACCCCTCATTACTACGGTAGTAGCTACGCCTGGTTTGCTTACTGG		CSQSTHVPYTF		CTPHYYGSSYAWFAYW		Cd3+Cd19	3351
CCTACCAGTGTGACCC-1_BM-020	CCTACCAGTGTGACCC-1	BM	14	TRUE	BCR	IGH	orphan VDJ	620	1	379	1	not convergent	1			IGHM				IGHV8-8				IGHD1-1				IGHJ1				TGTGCTCGAATAGTACCCCCTCTTATTACTACGGTAGTAGCTCCTAGGTACTTCGATGTCTGG				CARIVPPLITTVVAPRYFDVW		Cd3+Cd19	3374
CGGCTAGTCGTAGATC-1_BM-020	CGGCTAGTCGTAGATC-1	BM	2	FALSE	no IR	no IR	no IR																															Cd3+Cd19
CGGTTAAAGACCTTTG-1_BM-020	CGGTTAAAGACCTTTG-1	BM	0	FALSE	no IR	no IR	no IR																															Cd3+Cd19
CGGTTAATCTTCCTTC-1_BM-020	CGGTTAATCTTCCTTC-1	BM	14	TRUE	BCR	IGH+IGK	single pair	753	1	1	2357	convergent	1	IGKC		IGHM		IGKV13-85		IGHV1-39						IGKJ2		IGHJ3		TGTCAACAGTATTGGAGTACTCCGTACACGTTC		TGTGCAAGAGGGCGGCAGTTTGCTTACTGG		CQQYWSTPYTF		CARGRQFAYW		Cd3+Cd19	3506
CGTGTCTAGTGGGATC-1_BM-020	CGTGTCTAGTGGGATC-1	BM	14	TRUE	BCR	IGH	orphan VDJ	783	1	479	2	convergent	1			IGHM				IGHV1-82								IGHJ2				TGTGCAAGATCGGCCTACTATAGTAACCCTGACTACTGG				CARSAYYSNPDYW		Cd3+Cd19	3536
CTACATTAGCGTGAGT-1_BM-020	CTACATTAGCGTGAGT-1	BM	14	TRUE	BCR	IGH+IGK	single pair	813	1	492	2	convergent	1	IGKC		IGHM		IGKV9-120		IGHV1-62-3				IGHD3-2		IGKJ2		IGHJ2		TGTCTACAATATGCTAGTTCTCCGTACACGTTC		TGTGCAAGAGGGGGGGACAGCTCAGGCTACGGGTACTTTGACTACTGG		CLQYASSPYTF		CARGGDSSGYGYFDYW		Cd3+Cd19	3566
CTACATTCAATGGAGC-1_BM-020	CTACATTCAATGGAGC-1	BM	4	TRUE	BCR	IGH+IGK	single pair	132	2	93	2	not convergent	2	IGKC		IGHM		IGKV3-2		IGHV1-22						IGKJ5		IGHJ1		TGTCAGCAAAGTAAGGAGGTTCCGCTCACGTTC		TGTGCAAGACGGGGAGACTACGGTAGTAGCTACGCCTGGTACTTCGATGTCTGG		CQQSKEVPLTF		CARRGDYGSSYAWYFDVW		Cd3+Cd19	2890
CTCATTATCGCTTGTC-1_BM-020	CTCATTATCGCTTGTC-1	BM	10	FALSE	no IR	no IR	no IR																															Cd3+Cd19
CTCGAGGTCAAGAAGT-1_BM-020	CTCGAGGTCAAGAAGT-1	BM	14	TRUE	BCR	IGH+IGK	single pair	849	1	1	2357	convergent	1	IGKC		IGHM		IGKV6-15		IGHV3-1						IGKJ2		IGHJ1		TGTCAGCAATATAACAGCTATATGTACACGTTC		TGTGCAAGAGAGGGGGCTAGTGGGTGGTACTTCGATGTCTGG		CQQYNSYMYTF		CAREGASGWYFDVW		Cd3+Cd19	3600
CTGAAGTTCCTGTACC-1_BM-020	CTGAAGTTCCTGTACC-1	BM	14	TRUE	BCR	IGH+IGK	single pair	889	1	1	2357	convergent	1	IGKC		IGHM		IGKV1-88		IGHV1-55						IGKJ5		IGHJ2		TGCTTACAAGGTACACATCAGCCTCTCACGTTC		TGTGCAAATTATTACTACGGTCTTGACTACTGG		CLQGTHQPLTF		CANYYYGLDYW		Cd3+Cd19	3639
CTGCGGAAGCAGCCTC-1_BM-020	CTGCGGAAGCAGCCTC-1	BM	10	FALSE	no IR	no IR	no IR																															Cd3+Cd19
CTTCTCTCACATGTGT-1_BM-020	CTTCTCTCACATGTGT-1	BM	10	TRUE	BCR	IGH	orphan VDJ	925	1	563	1	not convergent	1			IGHM				IGHV1-18								IGHJ3				TGTGCAAGACGGGGGGCCTACTATAGTGCCTGGTTTGCTTACTGG				CARRGAYYSAWFAYW		Cd3+Cd19	3673
GAACATCGTAGCGCAA-1_BM-020	GAACATCGTAGCGCAA-1	BM	14	TRUE	BCR	IGH+IGK	single pair	937	1	573	1	not convergent	1	IGKC		IGHM		IGKV1-110		IGHV5-17				IGHD1-1		IGKJ4		IGHJ2		TGCTCTCAAAGTACACATGTTCCATTCACGTTC		TGTGCAAGGGGAACCCTTTACTACGGTAGTAGCTACGACTACTTTGACTACTGG		CSQSTHVPFTF		CARGTLYYGSSYDYFDYW		Cd3+Cd19	3685
GCGGGTTAGCGATGAC-1_BM-020	GCGGGTTAGCGATGAC-1	BM	14	TRUE	BCR	IGH+IGK	single pair	1095	1	1	2357	convergent	1	IGKC		IGHM		IGKV8-16		IGHV1-19						IGKJ5		IGHJ3		TGTCAGCAGCATTTACACATTCCGCTCACGTTC		TGTGCAAGATATTACCTCCCTTACTGG		CQQHLHIPLTF		CARYYLPYW		Cd3+Cd19	3842
GCGGGTTAGGATGTAT-1_BM-020	GCGGGTTAGGATGTAT-1	BM	14	TRUE	BCR	IGH+IGK	single pair	1096	1	664	2	convergent	1	IGKC		IGHM		IGKV4-59		IGHV1-39				IGHD2-3		IGKJ2		IGHJ1		TGCCAGCAGTGGAGTAGTAACCCGTACACGTTC		TGTGCAAGACTCTATGATGGTTACTACGGGTACTTCGATGTCTGG		CQQWSSNPYTF		CARLYDGYYGYFDVW		Cd3+Cd19	3843
GTAGGCCAGTCAAGGC-1_BM-020	GTAGGCCAGTCAAGGC-1	BM	14	TRUE	BCR	IGH	orphan VDJ	1244	1	742	1	not convergent	1			IGHM				IGHV1-85								IGHJ1				TGTGCAAGAGCCCTCCTTATTACTACGGGGGCCTTCGATGTCTGG				CARALLITTGAFDVW		Cd3+Cd19	3989
GTCGTAATCACTTACT-1_BM-020	GTCGTAATCACTTACT-1	BM	7	TRUE	BCR	IGH+IGK	single pair	1285	1	765	1	not convergent	1	IGKC		IGHM		IGKV1-110		IGHV1-50						IGKJ1		IGHJ3		TGCTCTCAAAGTACACATGTTCCTCGGACGTTC		TGTGCAAGAACGTCCTACTATAGTAACTACGGCTGGTTTGCTTACTGG		CSQSTHVPRTF		CARTSYYSNYGWFAYW		Cd3+Cd19	4030
GTGCGGTGTTTAGCTG-1_BM-020	GTGCGGTGTTTAGCTG-1	BM	14	FALSE	no IR	no IR	no IR																															Cd3+Cd19
GTTACAGAGAGGTTGC-1_BM-020	GTTACAGAGAGGTTGC-1	BM	9	TRUE	BCR	IGH+IGK	single pair	1337	1	799	1	not convergent	1	IGKC		IGHM		IGKV3-4		IGHV1-75				IGHD1-1		IGKJ5		IGHJ1		TGTCAGCAAAGTAATGAGGATCCGCTCACGTTC		TGTGCAAGAGTCCCTCTCATTACTACGGTAGTAGCTACGTGGGACTGGTACTTCGATGTCTGG		CQQSNEDPLTF		CARVPLITTVVATWDWYFDVW		Cd3+Cd19	4081
GTTCTCGAGTTACGGG-1_BM-020	GTTCTCGAGTTACGGG-1	BM	5	TRUE	BCR	IGH+IGK	single pair	1347	1	400	18	convergent	1	IGKC		IGHM		IGKV6-23		IGHV1-7						IGKJ4		IGHJ3		TGTCAGCAATATAGCAGCTATCCATTCACGTTC		TGTGCAAGAAAAGGCTATGATTACGACGCGGTTTTTGCTTACTGG		CQQYSSYPFTF		CARKGYDYDAVFAYW		Cd3+Cd19	4091
TAAGCGTTCCAAATGC-1_BM-020	TAAGCGTTCCAAATGC-1	BM	14	TRUE	BCR	IGH+IGK	single pair	1363	1	1	2357	convergent	1	IGKC		IGHM		IGKV12-46		IGHV1-5				IGHD4-1		IGKJ1		IGHJ1		TGTCAACATTTTTGGGGTACTCCGTGGACGTTC		TGTACAAGAAGGGGACTTAACTGGTACTTCGATGTCTGG		CQHFWGTPWTF		CTRRGLNWYFDVW		Cd3+Cd19	4107
TACACGAGTTTAGCTG-1_BM-020	TACACGAGTTTAGCTG-1	BM	7	FALSE	no IR	no IR	no IR																															Cd3+Cd19
TACTTGTTCGGGAGTA-1_BM-020	TACTTGTTCGGGAGTA-1	BM	14	TRUE	BCR	IGH	orphan VDJ	1408	1	567	6	convergent	1			IGHM				IGHV1-7								IGHJ1				TGTGCAAGAGGGAGGATGGATTACCCTTGGTACTTCGATGTCTGG				CARGRMDYPWYFDVW		Cd3+Cd19	4151
TAGAGCTCAGATCTGT-1_BM-020	TAGAGCTCAGATCTGT-1	BM	9	TRUE	BCR	IGH	orphan VDJ	1415	1	843	1	not convergent	1			IGHM				IGHV1-55				IGHD2-7				IGHJ4				TGTGCAAGGGGCACTCTACTATGGTTACGACGACGGGACTCTTATGCTATGGACTACTGG				CARGTLLWLRRRDSYAMDYW		Cd3+Cd19	4158
TCTATTGTCGCCCTTA-1_BM-020	TCTATTGTCGCCCTTA-1	BM	10	TRUE	BCR	IGH	orphan VDJ	1545	1	1	2357	convergent	1			IGHM				IGHV1-55								IGHJ2				TGTGCAAGAAGAAGCTTTGCTACGGTAGTAGACTACTGG				CARRSFATVVDYW		Cd3+Cd19	4286
TCTATTGTCGGGAGTA-1_BM-020	TCTATTGTCGGGAGTA-1	BM	14	TRUE	BCR	IGH+IGK	single pair	1546	1	919	1	not convergent	1	IGKC		IGHM		IGKV4-68		IGHV1-22				IGHD1-1		IGKJ2		IGHJ4		TGCCAGCAGTGGAGTAGTAACCCACCCACGTTC		TGTGCAAGAAGGGGGATTTATTACTACGGTAGTAGCCCTGAGGACTACTGG		CQQWSSNPPTF		CARRGIYYYGSSPEDYW		Cd3+Cd19	4287
TCTCTAACAATCTACG-1_BM-020	TCTCTAACAATCTACG-1	BM	14	TRUE	BCR	IGH	orphan VDJ	1551	1	923	1	not convergent	1			IGHM				IGHV6-6								IGHJ3				TGTACCAGGAGGGATGATTACGACGGGGCCTGGTTTGCTTACTGG				CTRRDDYDGAWFAYW		Cd3+Cd19	4292
TCTGAGAAGTGGTAGC-1_BM-020	TCTGAGAAGTGGTAGC-1	BM	5	FALSE	no IR	no IR	no IR																															Cd3+Cd19
TGACTTTTCCACGTTC-1_BM-020	TGACTTTTCCACGTTC-1	BM	2	TRUE	BCR	IGH+IGL	single pair	1585	1	1	2357	convergent	1	IGLC2		IGHM		IGLV2		IGHV4-1				IGHD4-1		IGLJ2		IGHJ3		TGTGCTCTATGGTACAGCACCCATTATGTTTTC		TGTTCTAACTGGGACGGGGGGTTTGCTTACTGG		CALWYSTHYVF		CSNWDGGFAYW		Cd3+Cd19	4326
TGAGAGGGTAAATACG-1_BM-020	TGAGAGGGTAAATACG-1	BM	6	FALSE	no IR	no IR	no IR																															Cd3+Cd19
TGAGGGACATTGTGCA-1_BM-020	TGAGGGACATTGTGCA-1	BM	14	TRUE	BCR	IGH+IGK	single pair	1601	1	960	1	not convergent	1	IGKC		IGHM		IGKV14-111		IGHV6-3						IGKJ1		IGHJ2		TGTCTACAGTATGATGAGTTTCCGTGGACGTTC		TGCACAGGCTACTACGGTAGTAGCTACGTGGAGGGCTACTTTGACTACTGG		CLQYDEFPWTF		CTGYYGSSYVEGYFDYW		Cd3+Cd19	4341
TGAGGGATCACAATGC-1_BM-020	TGAGGGATCACAATGC-1	BM	14	TRUE	BCR	IGH+IGK	single pair	1603	1	1	2357	convergent	1	IGKC		IGHM		IGKV13-84		IGHV14-2				IGHD4-1		IGKJ1		IGHJ2		TGTCAACAGTATTGGAGTACTCCGTGGACGTTC		TGTGCCCGAACTGGGACGGGGTTTGACTACTGG		CQQYWSTPWTF		CARTGTGFDYW		Cd3+Cd19	4343
TGCGGGTGTGACAAAT-1_BM-020	TGCGGGTGTGACAAAT-1	BM	2	TRUE	BCR	IGH+IGK	orphan VJ	1623	1	57	330	convergent	1	IGKC				IGKV19-93								IGKJ1				TGTCTACAGTATGATAATCTTCTGTGGACGTTC				CLQYDNLLWTF				Cd3+Cd19	4362
TTAGGCAAGTCATGCT-1_BM-020	TTAGGCAAGTCATGCT-1	BM	14	TRUE	BCR	IGH	orphan VDJ	1682	1	1009	1	not convergent	1			IGHM				IGHV5-9								IGHJ4				TGTGCAAGACATGAGATTAAGGATTACGACTATGCTATGGACTACTGG				CARHEIKDYDYAMDYW		Cd3+Cd19	4420
TTAGGCACACATTCGA-1_BM-020	TTAGGCACACATTCGA-1	BM	2	TRUE	BCR	IGH+IGK	extra VJ	1683	1	171	4	convergent	1	IGKC	IGKC	IGHM		IGKV6-32	IGKV5-37	IGHV14-2				IGHD2-8		IGKJ5	IGKJ5	IGHJ4		TGTCAGCAGGATTATAGCTCTCCGCTCACGTTC	TGTCTTCAAGGTTACAGCACACCGCTCACGTTC	TGTGCTAGGGAGTTCTACTATGGTAACCTCTATGCTATGGACTACTGG		CQQDYSSPLTF	CLQGYSTPLTF	CAREFYYGNLYAMDYW		Cd3+Cd19	4421
TTCTCCTGTCCTAGCG-1_BM-020	TTCTCCTGTCCTAGCG-1	BM	10	FALSE	no IR	no IR	no IR																															Cd3+Cd19
TTGCGTCCATCACGTA-1_BM-020	TTGCGTCCATCACGTA-1	BM	14	TRUE	BCR	IGH+IGK	single pair	1727	1	1	2357	convergent	1	IGKC		IGHM		IGKV1-135		IGHV14-3						IGKJ5		IGHJ3		TGCTGGCAAGGTACACATTTTCCGCTCACGTTC		TGTGCTAGAGGAGGGTGG		CWQGTHFPLTF		CARGGW		Cd3+Cd19	4465
TTTGGTTAGATCTGAA-1_BM-020	TTTGGTTAGATCTGAA-1	BM	6	TRUE	BCR	IGH+IGK	single pair	1753	1	1051	1	not convergent	1	IGKC		IGHM		IGKV1-135		IGHV11-1						IGKJ1		IGHJ1		TGCTGGCAAGGTACACATTTTCCTCGGACGTTC		TGTATGAGGGGGACGGGGTGGTACTTCGATGTCTGG		CWQGTHFPRTF		CMRGTGWYFDVW		Cd3+Cd19	4491
TTTGGTTTCCATTCTA-1_BM-020	TTTGGTTTCCATTCTA-1	BM	14	TRUE	BCR	IGH+IGK	single pair	1756	1	1054	2	convergent	1	IGKC		IGHM		IGKV3-1		IGHV1-9				IGHD2-4		IGKJ2		IGHJ2		TGTCAGCAAAGTAGGAAGGTTCCGTACACGTTC		TGTGCAAGATATGACTATGATTACGACGAGGGTGACTACTGG		CQQSRKVPYTF		CARYDYDYDEGDYW		Cd3+Cd19	4494
AAAGATGTCATAGCAC-1_LN-020	AAAGATGTCATAGCAC-1	LN	10	TRUE	BCR	IGH	orphan VDJ	1774	1	1	2357	convergent	1			IGHM				IGHV1-80								IGHJ3				TGTGCAAGATCGGGGGGGGGGTTTGCTTACTGG				CARSGGGFAYW		Cd3+Cd19	7546
AAAGCAACAGACAAGC-1_LN-020	AAAGCAACAGACAAGC-1	LN	2	TRUE	BCR	IGH+IGK	extra VJ	1776	1	1	2357	convergent	1	IGKC	IGKC	IGHM		IGKV12-44	IGKV2-137	IGHV1-50				IGHD4-1		IGKJ5	IGKJ2	IGHJ3		TGTCAACATCATTATGGTACTCCGCTCACGTTC	TGTATGCAACATCTAGAATATCCGTACACGTTC	TGTGCTAACTGGGACTGGTTTGCTTACTGG		CQHHYGTPLTF	CMQHLEYPYTF	CANWDWFAYW		Cd3+Cd19	7548
AAAGTAGTCATGCAAC-1_LN-020	AAAGTAGTCATGCAAC-1	LN	14	TRUE	BCR	IGH+IGK	single pair	1778	1	1	2357	convergent	1	IGKC		IGHM		IGKV1-110		IGHV1-78						IGKJ2		IGHJ4		TGCTCTCAAAGTACACATGTTCCTCCGTACACGTTC		TGTGCAAGATCTGGGTACCTTTATTACTATGCTATGGACTACTGG		CSQSTHVPPYTF		CARSGYLYYYAMDYW		Cd3+Cd19	7550
AACACGTAGTGAACAT-1_LN-020	AACACGTAGTGAACAT-1	LN	2	TRUE	BCR	IGH+IGK	single pair	1786	1	1070	1	not convergent	1	IGKC		IGHM		IGKV4-72		IGHV14-4						IGKJ2		IGHJ3		TGCCAGCAGTGGAGTAGTAACCCACCCAACACGTTC		TGTACTCCCCTCTATGATTACGAGGGCTGGTTTGCTTACTGG		CQQWSSNPPNTF		CTPLYDYEGWFAYW		Cd3+Cd19	7558
AACACGTGTCTTCTCG-1_LN-020	AACACGTGTCTTCTCG-1	LN	2	TRUE	BCR	IGH+IGK	extra VJ	1788	1	1072	1	not convergent	1	IGKC	IGKC	IGHM		IGKV3-5	IGKV14-100	IGHV1-54						IGKJ4	IGKJ2	IGHJ3		TGTCAGCAAAGTAATGAGGATCCATTCACGTTC	TGTGTACAGTATGCTCAGTTTCCGTACACGTTC	TGTGCAAGAAGAGGGGATGATGGTTACAGGTTTGCTTACTGG		CQQSNEDPFTF	CVQYAQFPYTF	CARRGDDGYRFAYW		Cd3+Cd19	7560
AACCATGCAGACGTAG-1_LN-020	AACCATGCAGACGTAG-1	LN	14	TRUE	BCR	IGH+IGK	single pair	1793	1	1	2357	convergent	1	IGKC		IGHM		IGKV4-72		IGHV1-19						IGKJ2		IGHJ1		TGCCAGCAGTGGAGTAGTAACCCGTACACGTTC		TGTGCAAGACGGGATTACTACGGTAGTCCTAGCTACTGGTACTTCGATGTCTGG		CQQWSSNPYTF		CARRDYYGSPSYWYFDVW		Cd3+Cd19	7565
AACTCAGGTCTAACGT-1_LN-020	AACTCAGGTCTAACGT-1	LN	14	TRUE	BCR	IGH+IGK	single pair	1810	1	1082	2	convergent	1	IGKC		IGHM		IGKV6-23		IGHV3-6						IGKJ2		IGHJ3		TGTCAGCAATATAGCAGCTATCACACGTTC		TGTGCAAGAGATAGGGGGACGGAGGCCTGGTTTGCTTACTGG		CQQYSSYHTF		CARDRGTEAWFAYW		Cd3+Cd19	7582
AACTCAGGTGTGCCTG-1_LN-020	AACTCAGGTGTGCCTG-1	LN	14	TRUE	BCR	IGH+IGK	single pair	1811	1	1083	1	not convergent	1	IGKC		IGHM		IGKV6-14		IGHV6-3						IGKJ2		IGHJ2		TGTCTGCAACATTGGAATTATCCTCTCACGTTC		TGCACAGGCGAGGTCGGCTACTGG		CLQHWNYPLTF		CTGEVGYW		Cd3+Cd19	7583
AACTCCCAGCGTGTCC-1_LN-020	AACTCCCAGCGTGTCC-1	LN	14	TRUE	BCR	IGH+IGK	single pair	1816	1	1086	1	not convergent	1	IGKC		IGHM		IGKV4-55		IGHV1-74						IGKJ2		IGHJ1		TGCCAGCAGTGGAGTAGTTACCCACCCACGTTC		TGTGCAATAGAGGGTTACGGTTACTGGTACTTCGATGTCTGG		CQQWSSYPPTF		CAIEGYGYWYFDVW		Cd3+Cd19	7588
AACTGGTCATGTTCCC-1_LN-020	AACTGGTCATGTTCCC-1	LN	14	TRUE	BCR	IGH+IGL	single pair	1824	1	1091	1	not convergent	1	IGLC2		IGHM		IGLV3		IGHV1-55						IGLJ2		IGHJ3		TGTGGTGTGGGTGATACAATTAAGGAACAATTTGTGTATGTTTTC		TGTGCAAGAGAGGAGGGTTACTACGGTAGTAGCGGGGCCTGGTTTGCTTACTGG		CGVGDTIKEQFVYVF		CAREEGYYGSSGAWFAYW		Cd3+Cd19	7596
AACTTTCGTCTCGTTC-1_LN-020	AACTTTCGTCTCGTTC-1	LN	14	TRUE	BCR	IGH+IGK	single pair	1827	1	1093	1	not convergent	1	IGKC		IGHM		IGKV12-41		IGHV1-72						IGKJ5		IGHJ3		TGTCAACATTTTTGGAGTACTCCGCTCACGTTC		TGTGCAAGAGGAGCCCTTACTACGGTCTCCTCGTTTGCTTACTGG		CQHFWSTPLTF		CARGALTTVSSFAYW		Cd3+Cd19	7599
AAGCCGCTCACGATGT-1_LN-020	AAGCCGCTCACGATGT-1	LN	7	TRUE	BCR	IGH+IGK	single pair	1839	1	1100	1	not convergent	1	IGKC		IGHD		IGKV12-41		IGHV9-2						IGKJ4		IGHJ1		TGTCAACATTTTTGGAGTACTCCATTCACGTTC		TGTGCAAGATCCCCACCTCCCGGTAGTAGTTGGTACTTCGATGTCTGG		CQHFWSTPFTF		CARSPPPGSSWYFDVW		Cd3+Cd19	7611
AAGGAGCCAGGTGCCT-1_LN-020	AAGGAGCCAGGTGCCT-1	LN	2	TRUE	BCR	IGH+IGK	single pair	1843	1	1	2357	convergent	1	IGKC		IGHD		IGKV4-53		IGHV1-7						IGKJ5		IGHJ2		TGTCAACAGTGGAGTAGTTACCCGCTCACGTTC		TGTGCAAGACGGGACTACGGTAGTAGCTACTTTGACTACTGG		CQQWSSYPLTF		CARRDYGSSYFDYW		Cd3+Cd19	7615
AAGGCAGAGTTCGCGC-1_LN-020	AAGGCAGAGTTCGCGC-1	LN	2	TRUE	BCR	IGH+IGL	single pair	1847	1	1106	1	not convergent	1	IGLC3		IGHM		IGLV1		IGHV5-17						IGLJ3		IGHJ4		TGTGCTCTATGGTACAGCAACCATTTTATTTTC		TGTGCAAGGGGGGGTGGTTACGACTGTGCTATGGACTACTGG		CALWYSNHFIF		CARGGGYDCAMDYW		Cd3+Cd19	7619
AAGGTTCCAACTGGCC-1_LN-020	AAGGTTCCAACTGGCC-1	LN	14	TRUE	BCR	IGH+IGK	single pair	1852	1	1	2357	convergent	1	IGKC		IGHM		IGKV1-135		IGHV1-18						IGKJ1		IGHJ1		TGCTGGCAAGGTACACATTTTCCTCGGACGTTC		TGTGCAAGATACGGTAGTAGCCCCTACTGGTACTTCGATGTCTGG		CWQGTHFPRTF		CARYGSSPYWYFDVW		Cd3+Cd19	7624
AAGTCTGGTTACGCGC-1_LN-020	AAGTCTGGTTACGCGC-1	LN	2	TRUE	BCR	IGH+IGK	extra VJ	1866	1	1115	1	not convergent	1	IGKC	IGKC	IGHM		IGKV1-135	IGKV8-30	IGHV4-1						IGKJ5	IGKJ5	IGHJ3		TGCTGGCAAGGTACACATTTTCCGTTC	TGTCAGCAATATTATAGCTATCCGCTCACGTTC	TGTGCAAGACATGCTGGTGGTTACTCCTGGTTTGCTTACTGG		CWQGTHFPF	CQQYYSYPLTF	CARHAGGYSWFAYW		Cd3+Cd19	7638
AATCCAGGTGTCAATC-1_LN-020	AATCCAGGTGTCAATC-1	LN	14	TRUE	BCR	IGH+IGL	single pair	1871	1	1	2357	convergent	1	IGLC1		IGHM		IGLV1		IGHV1-26						IGLJ1		IGHJ1		TGTGCTCTATGGTACAGCAACCATTGGGTGTTC		TGTGCAAGAGGGTACTTCGATGTCTGG		CALWYSNHWVF		CARGYFDVW		Cd3+Cd19	7642
AATCGGTCACCAGGCT-1_LN-020	AATCGGTCACCAGGCT-1	LN	2	TRUE	BCR	IGH+IGK	single pair	1876	1	1	2357	convergent	1	IGKC		IGHM		IGKV8-19		IGHV1-81						IGKJ2		IGHJ1		TGTCAGAATGATTATAGTTATCCGTACACGTTC		TGTGCAAGATACTACGGTAGTAGCTACGGGTACTTCGATGTCTGG		CQNDYSYPYTF		CARYYGSSYGYFDVW		Cd3+Cd19	7647
AATCGGTGTACGAAAT-1_LN-020	AATCGGTGTACGAAAT-1	LN	14	TRUE	BCR	IGH+IGK	single pair	1877	1	1119	1	not convergent	1	IGKC		IGHM		IGKV4-55		IGHV1-81						IGKJ5		IGHJ4		TGCCAGCAGTGGAGTAGTTACCCGCTCACGTTC		TGTGCAAGAGCAGAGGGACGGAGGGACTACTGG		CQQWSSYPLTF		CARAEGRRDYW		Cd3+Cd19	7648
ACACCGGAGATGCGAC-1_LN-020	ACACCGGAGATGCGAC-1	LN	14	TRUE	BCR	IGH+IGK	single pair	1888	1	1	2357	convergent	1	IGKC		IGHM		IGKV4-59		IGHV1-81						IGKJ2		IGHJ4		TGCCAGCAGTGGAGTAGTAACCCACCCACGTTC		TGTGCAAGACACTACGGTAGTAGCTACGACTATGCTATGGACTACTGG		CQQWSSNPPTF		CARHYGSSYDYAMDYW		Cd3+Cd19	7658
ACAGCCGCACTTCTGC-1_LN-020	ACAGCCGCACTTCTGC-1	LN	14	TRUE	BCR	IGH+IGK	extra VJ	1896	1	1	2357	convergent	1	IGKC	IGKC	IGHM		IGKV6-17	IGKV10-95	IGHV1-50						IGKJ5	IGKJ2	IGHJ4		TGTCAGCAACATTATAGTACTCCGCTCACGTTC	TGTCAGCAGTATAGTAAGCTTCCGTACATGTACACGTTC	TGTGCAAGATGCGGTTACTACGATGCTATGGACTACTGG		CQQHYSTPLTF	CQQYSKLPYMYTF	CARCGYYDAMDYW		Cd3+Cd19	7666
ACAGCTAAGATGCCAG-1_LN-020	ACAGCTAAGATGCCAG-1	LN	2	TRUE	BCR	IGH+IGK	single pair	1899	1	1	2357	convergent	1	IGKC		IGHM		IGKV6-32		IGHV5-16				IGHD2-3		IGKJ2		IGHJ4		TGTCAGCAGGATTATAGCTCTCCGTACACGTTC		TGTGCAAGATATGATGGTTACTACGGGTATGCTATGGACTACTGG		CQQDYSSPYTF		CARYDGYYGYAMDYW		Cd3+Cd19	7669
ACAGCTAGTACTTGAC-1_LN-020	ACAGCTAGTACTTGAC-1	LN	2	TRUE	BCR	IGH+IGK	single pair	1900	1	1130	1	not convergent	1	IGKC		IGHM		IGKV6-13		IGHV1-9				IGHD3-2		IGKJ2		IGHJ3		TGCCAGCAATATAGCAGCTATCCGTACACGTTC		TGTGCAAGAGAGGAGACAGCTCAGGCTACGGCCTGGTTTGCTTACTGG		CQQYSSYPYTF		CAREETAQATAWFAYW		Cd3+Cd19	7670
ACATACGTCCAAGTAC-1_LN-020	ACATACGTCCAAGTAC-1	LN	14	TRUE	BCR	IGH	orphan VDJ	1904	1	1131	1	not convergent	1			IGHM				IGHV1-81								IGHJ2				TGTGCAAGACGGGGGGCTTCTACGGTAGTAGCTGAGGACTACTGG				CARRGASTVVAEDYW		Cd3+Cd19	7673
ACATCAGAGCTCAACT-1_LN-020	ACATCAGAGCTCAACT-1	LN	14	TRUE	BCR	IGH+IGK	single pair	1906	1	1133	1	not convergent	1	IGKC		IGHM		IGKV1-110		IGHV6-6						IGKJ2		IGHJ3		TGCTCTCAAAGTACACATGTTCCGTACACGTTC		TGTACCTATGGTTACTACGTGAGATGG		CSQSTHVPYTF		CTYGYYVRW		Cd3+Cd19	7675
ACCAGTAAGCGATTCT-1_LN-020	ACCAGTAAGCGATTCT-1	LN	2	TRUE	BCR	IGH+IGK	single pair	1915	1	1	2357	convergent	1	IGKC		IGHM		IGKV3-1		IGHV9-1				IGHD1-1		IGKJ1		IGHJ1		TGTCAGCAAAGTAGGAAGGTTCCTTGGACGTTC		TGTGTCTCCTATTACTACGGTAGTAGCTACGGATACTTCGATGTCTGG		CQQSRKVPWTF		CVSYYYGSSYGYFDVW		Cd3+Cd19	7684
ACCAGTACAAGAGTCG-1_LN-020	ACCAGTACAAGAGTCG-1	LN	2	FALSE	no IR	no IR	no IR																															Cd3+Cd19
ACCAGTATCATGTGGT-1_LN-020	ACCAGTATCATGTGGT-1	LN	14	TRUE	BCR	IGH+IGK	single pair	1919	1	1	2357	convergent	1	IGKC		IGHM		IGKV17-121		IGHV1-80						IGKJ2		IGHJ2		TGTTTGCAAAGTGATAACTTGCCGTACACGTTC		TGTGCAAGAGGGATTACTACGGTAGTAGCTGACTACTGG		CLQSDNLPYTF		CARGITTVVADYW		Cd3+Cd19	7688
ACCAGTATCCACTCCA-1_LN-020	ACCAGTATCCACTCCA-1	LN	2	TRUE	BCR	IGH+IGK	extra VJ	1921	1	227	2	convergent	1	IGKC	IGKC	IGHM		IGKV17-127	IGKV6-17	IGHV1-82				IGHD2-3		IGKJ4	IGKJ4	IGHJ2		TGTTTGCAAAGTGATAACATGCCTCTCACGTTC	TGTCAGCAACATTATAGTACTCCATTCACGTTC	TGTGCAAGAGAGGGTGATGATGGTTACTACCCTTACTACTTTGACTACTGG		CLQSDNMPLTF	CQQHYSTPFTF	CAREGDDGYYPYYFDYW		Cd3+Cd19	7690
ACCCACTTCCATGCTC-1_LN-020	ACCCACTTCCATGCTC-1	LN	14	TRUE	BCR	IGH+IGK	single pair	1925	1	1140	1	not convergent	1	IGKC		IGHM		IGKV5-48		IGHV2-3						IGKJ1		IGHJ1		TGTCAACAAAGTAATAGCTGGCCAACGACGTTC		TGTGCCAAAAGGGGAGGCGGTAGTAGCCTTTACTGGTACTTCGATGTCTGG		CQQSNSWPTTF		CAKRGGGSSLYWYFDVW		Cd3+Cd19	7694
ACCGTAAGTTATCCGA-1_LN-020	ACCGTAAGTTATCCGA-1	LN	14	TRUE	BCR	IGH+IGK	single pair	1931	1	1	2357	convergent	1	IGKC		IGHM		IGKV13-84		IGHV1-26						IGKJ2		IGHJ1		TGTCAACAGTATTGGAGTACTTACACGTTC		TGTGCAAGAAGCTACGGTAGCGGGTGGTACTTCGATGTCTGG		CQQYWSTYTF		CARSYGSGWYFDVW		Cd3+Cd19	7700
ACCGTAATCGCCGTGA-1_LN-020	ACCGTAATCGCCGTGA-1	LN	14	TRUE	BCR	IGH+IGK	single pair	1933	1	1	2357	convergent	1	IGKC		IGHM		IGKV12-46		IGHV1-52						IGKJ1		IGHJ3		TGTCAACATTTTTGGGGTACTCCGTGGACGTTC		TGTGCAAGCCTTTATGATTACGACCTTGCTTACTGG		CQHFWGTPWTF		CASLYDYDLAYW		Cd3+Cd19	7702
ACCTTTATCACCCTCA-1_LN-020	ACCTTTATCACCCTCA-1	LN	7	FALSE	no IR	no IR	no IR																															Cd3+Cd19
ACGATACAGGCGATAC-1_LN-020	ACGATACAGGCGATAC-1	LN	2	TRUE	BCR	IGH+IGK	single pair	1945	1	1151	1	not convergent	1	IGKC		IGHM		IGKV4-86		IGHV5-17				IGHD1-1		IGKJ5		IGHJ1		TGCCAGCAGTGGAATTATCCTCTTATCACGTTC		TGTGCAAGGCCTTATTACTACGGTAGTAGTTCCAGCTACTGGTACTTCGATGTCTGG		CQQWNYPLITF		CARPYYYGSSSSYWYFDVW		Cd3+Cd19	7713
ACGATACGTGATGTGG-1_LN-020	ACGATACGTGATGTGG-1	LN	2	TRUE	BCR	IGH+IGK	single pair	1947	1	1152	1	not convergent	1	IGKC		IGHM		IGKV6-32		IGHV1-80						IGKJ5		IGHJ4		TGTCAGCAGGATTATAGCTCTCCGCTCACGTTC		TGTGCAAGGGGGGCCAGTAACTACGAGGATTACTATGCTATGGACTACTGG		CQQDYSSPLTF		CARGASNYEDYYAMDYW		Cd3+Cd19	7715
ACGCCAGGTCCCTACT-1_LN-020	ACGCCAGGTCCCTACT-1	LN	14	TRUE	BCR	IGH+IGK	extra VDJ	1956	1	1	2357	convergent	1	IGKC		IGHM	IGHM	IGKV12-46		IGHV9-1	IGHV1-18					IGKJ2		IGHJ2	IGHJ3	TGTCAACATTTTTGGGGTACTCCGTACACGTTC		TGTGTAAGACAAGTTAACGTCTACTACTTTGACTACTGG	TGTGCAAGAGGGGGTTCTTACTGG	CQHFWGTPYTF		CVRQVNVYYFDYW	CARGGSYW	Cd3+Cd19	7724
ACGGGTCCATTCGACA-1_LN-020	ACGGGTCCATTCGACA-1	LN	11	TRUE	BCR	IGH	orphan VDJ	1972	1	1	2357	convergent	1			IGHD				IGHV1-9								IGHJ3				TGTGCAAGACGGGACGGGGCTTACTGG				CARRDGAYW		Cd3+Cd19	7740
ACTGAACAGAACAATC-1_LN-020	ACTGAACAGAACAATC-1	LN	7	TRUE	BCR	IGH+IGK	single pair	1982	1	1	2357	convergent	1	IGKC		IGHM		IGKV1-110		IGHV14-4						IGKJ1		IGHJ2		TGCTCTCAAAGTACACATGTTCCTCGGACGTTC		TGTACTACATACAGCTACTGG		CSQSTHVPRTF		CTTYSYW		Cd3+Cd19	7749
ACTGAACGTTGCCTCT-1_LN-020	ACTGAACGTTGCCTCT-1	LN	11	FALSE	no IR	no IR	no IR																															Cd3+Cd19
ACTGAGTTCAAAGTAG-1_LN-020	ACTGAGTTCAAAGTAG-1	LN	11	TRUE	BCR	IGH	orphan VDJ	1989	1	1168	1	not convergent	1			IGHD				IGHV2-6								IGHJ3				TGTGCCAGACATGAGGGGAAAATGGGTTACGGTTTTGCTTACTGG				CARHEGKMGYGFAYW		Cd3+Cd19	7756
ACTGAGTTCAAGAAGT-1_LN-020	ACTGAGTTCAAGAAGT-1	LN	1	FALSE	no IR	no IR	no IR																															Cd3+Cd19
ACTGATGCAGCGTCCA-1_LN-020	ACTGATGCAGCGTCCA-1	LN	14	TRUE	BCR	IGH+IGK	single pair	1993	1	1172	1	not convergent	1	IGKC		IGHM		IGKV1-110		IGHV1-50						IGKJ1		IGHJ3		TGCTCTCAAAGTACACATGTTCGGACGTTC		TGTGCAAGACAGGAGGGATATGATTACGACGAGGCTTACTGG		CSQSTHVRTF		CARQEGYDYDEAYW		Cd3+Cd19	7760
ACTTACTCAGGAACGT-1_LN-020	ACTTACTCAGGAACGT-1	LN	2	TRUE	BCR	IGH+IGK	single pair	2010	1	1	2357	convergent	1	IGKC		IGHM		IGKV1-117		IGHV14-2						IGKJ2		IGHJ2		TGCTTTCAAGGTTCACATGTTCCGTACACGTTC		TGTGCTAGGTATGGTAACTACCCTGACTACTGG		CFQGSHVPYTF		CARYGNYPDYW		Cd3+Cd19	7777
ACTTACTGTATAGGTA-1_LN-020	ACTTACTGTATAGGTA-1	LN	14	TRUE	BCR	IGH	orphan VDJ	2011	1	1	2357	convergent	1			IGHM				IGHV4-1								IGHJ4				TGTGCAAGGTACGACGGGGCTATGGACTACTGG				CARYDGAMDYW		Cd3+Cd19	7778
AGAATAGGTCACTGGC-1_LN-020	AGAATAGGTCACTGGC-1	LN	2	TRUE	BCR	IGH+IGK	single pair	2020	1	1186	1	not convergent	1	IGKC		IGHM		IGKV10-94		IGHV1-75						IGKJ1		IGHJ4		TGTCAGCAGTATAGTAAGCTTCCGTGGACGTTC		TGTGCAAGACGCACAGCTCAGGCTACGTCGCCGGCTATGGACTACTGG		CQQYSKLPWTF		CARRTAQATSPAMDYW		Cd3+Cd19	7787
AGACGTTTCAGCTTAG-1_LN-020	AGACGTTTCAGCTTAG-1	LN	14	TRUE	BCR	IGH+IGK	two full chains	2023	1	1187	1	not convergent	1	IGKC	IGKC	IGHM	IGHM	IGKV8-21	IGKV17-127	IGHV1-5	IGHV1-64					IGKJ2	IGKJ2	IGHJ3	IGHJ3	TGCAAGCAATCTTATAATCTTCCGTACACGTTC	TGTTTGCAAAGTGATAACATGCCGTACACGTTC	TGTACACGAATCGGGGGTTTACGACGGGAGGCCTGGTTTGCTTACTGG	TGTGCAAGAGGGGGGCTTTATGATTACGGATTTGCTTACTGG	CKQSYNLPYTF	CLQSDNMPYTF	CTRIGGLRREAWFAYW	CARGGLYDYGFAYW	Cd3+Cd19	7790
AGACGTTTCGGGAGTA-1_LN-020	AGACGTTTCGGGAGTA-1	LN	2	TRUE	BCR	IGH+IGK	two full chains	2024	1	1188	1	not convergent	1	IGKC	IGKC	IGHM	IGHM	IGKV14-111	IGKV13-84	IGHV1-26	IGHV3-6				IGHD2-4	IGKJ1	IGKJ2	IGHJ4	IGHJ2	TGTCTACAGTATGATGAGTTTCCTCGGACGTTC	TGTCAACAGTATTGGAGTACTCCGTACACGTTC	TGTGCAAGAAGGAGAAGGAGTACTACGGTATGGATGGACTACTGG	TGTGCAAGAGGGAGGTTCTACTATGATTACGAAGGCTTTGACTACTGG	CLQYDEFPRTF	CQQYWSTPYTF	CARRRRSTTVWMDYW	CARGRFYYDYEGFDYW	Cd3+Cd19	7791
AGAGTGGAGACACGAC-1_LN-020	AGAGTGGAGACACGAC-1	LN	7	FALSE	no IR	no IR	no IR																															Cd3+Cd19
AGCGGTCAGGCTAGAC-1_LN-020	AGCGGTCAGGCTAGAC-1	LN	7	TRUE	BCR	IGH+IGK	single pair	2049	1	1203	1	not convergent	1	IGKC		IGHM		IGKV1-117		IGHV1-58						IGKJ2		IGHJ2		TGCTTTCAAGGTTCACATGTTCCGTACACGTTC		TGTGCAAGATGGGACTACGGTAGTAGCCAGTACTACTTTGACTACTGG		CFQGSHVPYTF		CARWDYGSSQYYFDYW		Cd3+Cd19	7816
AGCGGTCTCTTACCTA-1_LN-020	AGCGGTCTCTTACCTA-1	LN	2	TRUE	BCR	IGH+IGK	single pair	2055	1	1206	1	not convergent	1	IGKC		IGHM		IGKV6-13		IGHV1-77						IGKJ2		IGHJ1		TGCCAGCAATATAGCAGCTATCCCACGTTC		TGTGCAAGAGAGTTACTACGAGGGTGGTACTTCGATGTCTGG		CQQYSSYPTF		CARELLRGWYFDVW		Cd3+Cd19	7822
AGCTCCTAGATATGGT-1_LN-020	AGCTCCTAGATATGGT-1	LN	14	FALSE	no IR	no IR	no IR																															Cd3+Cd19
AGCTCTCCATTCCTCG-1_LN-020	AGCTCTCCATTCCTCG-1	LN	1	FALSE	no IR	no IR	no IR																															Cd3+Cd19
AGGCCACTCGTAGATC-1_LN-020	AGGCCACTCGTAGATC-1	LN	11	TRUE	BCR	IGH+IGK	single pair	2081	1	1	2357	convergent	1	IGKC		IGHD		IGKV8-24		IGHV1-31						IGKJ2		IGHJ3		TGTCAGCAACATTATAGCACTCCGTACACGTTC		TGTGCAAGGGGCTATAGTAACTACGCCTGGTTTGCTTACTGG		CQQHYSTPYTF		CARGYSNYAWFAYW		Cd3+Cd19	7847
AGGCCGTGTCTCGTTC-1_LN-020	AGGCCGTGTCTCGTTC-1	LN	2	TRUE	BCR	IGH+IGK	single pair	2086	1	1222	1	not convergent	1	IGKC		IGHM		IGKV4-57-1		IGHV1-42						IGKJ1		IGHJ1		TGCCAGCAGTACAGTGGTTACCCACTCACGTTC		TGTGCAAGACATTACTACGGTAACCCCCTCTACTGGTACTTCGATGTCTGG		CQQYSGYPLTF		CARHYYGNPLYWYFDVW		Cd3+Cd19	7852
AGGGAGTGTGGTTTCA-1_LN-020	AGGGAGTGTGGTTTCA-1	LN	2	TRUE	BCR	IGH+IGK	single pair	2093	1	1	2357	convergent	1	IGKC		IGHM		IGKV4-61		IGHV3-6						IGKJ1		IGHJ4		TGCCAGCAGTATCATAGTTACCCATGGACGTTC		TGTGCAAGAAGGGATTACGGCTACGCTATGGACTACTGG		CQQYHSYPWTF		CARRDYGYAMDYW		Cd3+Cd19	7859
AGGGAGTTCATAGCAC-1_LN-020	AGGGAGTTCATAGCAC-1	LN	0	FALSE	no IR	no IR	no IR																															Cd3+Cd19
AGGGTGATCTGCTGTC-1_LN-020	AGGGTGATCTGCTGTC-1	LN	14	TRUE	BCR	IGH+IGK	single pair	2102	1	1	2357	convergent	1	IGKC		IGHM		IGKV8-27		IGHV5-4						IGKJ5		IGHJ2		TGTCATCAATACCTCTCCTCGCTCACGTTC		TGTGCAAGAGATAGTAACTACGTCGACTACTGG		CHQYLSSLTF		CARDSNYVDYW		Cd3+Cd19	7868
AGGTCCGGTTACGACT-1_LN-020	AGGTCCGGTTACGACT-1	LN	14	TRUE	BCR	IGH+IGK	single pair	2107	1	1	2357	convergent	1	IGKC		IGHM		IGKV4-72		IGHV1-69						IGKJ1		IGHJ4		TGCCAGCAGTGGAGTAGTAACCCACGGACGTTC		TGTGCAAGAGACTACGGTAGTAGTTTTTATGCTATGGACTACTGG		CQQWSSNPRTF		CARDYGSSFYAMDYW		Cd3+Cd19	7873
AGTAGTCCATGTAAGA-1_LN-020	AGTAGTCCATGTAAGA-1	LN	2	TRUE	BCR	ambiguous	ambiguous	2115	1	1	2357	convergent	1	IGLC1	IGKC	IGHM	IGHM	IGLV1	IGKV19-93	IGHV1-80	IGHV14-1					IGLJ1	IGKJ1	IGHJ4	IGHJ4	TGTGCTCTATGGTACAGCAACCTTTGGGTGTTC	TGTCTACAGTATGATAATCTGTGGACGTTC	TGTGCAAGAGGGTATGGTAACCCATATTACTATGCTATGGACTACTGG	TGTACTACCTTATATGCTATGGACTACTGG	CALWYSNLWVF	CLQYDNLWTF	CARGYGNPYYYAMDYW	CTTLYAMDYW	Cd3+Cd19	7880
AGTGGGATCTCTAGGA-1_LN-020	AGTGGGATCTCTAGGA-1	LN	14	TRUE	BCR	IGH+IGL	single pair	2127	1	1245	1	not convergent	1	IGLC2		IGHM		IGLV3		IGHV5-4				IGHD4-1		IGLJ2		IGHJ4		TGTGGTGTGGGTGATACAATTAAGGAACAATTTGTGTATGTTTTC		TGTGCAAGACCTTCAGCTAACTGGTATGCTATGGACTACTGG		CGVGDTIKEQFVYVF		CARPSANWYAMDYW		Cd3+Cd19	7892
AGTTGGTCACATGGGA-1_LN-020	AGTTGGTCACATGGGA-1	LN	8	FALSE	no IR	no IR	no IR																															Cd3+Cd19
ATAACGCCATTCTCAT-1_LN-020	ATAACGCCATTCTCAT-1	LN	14	TRUE	BCR	IGH+IGK	orphan VJ	2133	4	57	330	convergent	&gt;= 3	IGKC				IGKV1-110								IGKJ1				TGCTCTCAAAGTACACATGTTCCGTGGACGTTC				CSQSTHVPWTF				Cd3+Cd19	4594
ATAGACCCACGTTGGC-1_LN-020	ATAGACCCACGTTGGC-1	LN	14	TRUE	BCR	IGH+IGK	single pair	2139	1	1	2357	convergent	1	IGKC		IGHM		IGKV6-23		IGHV1-39						IGKJ5		IGHJ2		TGTCAGCAATATAGCAGCTATCCTCTCACGTTC		TGTGCAAGATCGGGGGGACGGAAATACTTTGACTACTGG		CQQYSSYPLTF		CARSGGRKYFDYW		Cd3+Cd19	7903
ATAGACCGTATGAAAC-1_LN-020	ATAGACCGTATGAAAC-1	LN	14	TRUE	BCR	IGH+IGK	single pair	2140	1	1252	1	not convergent	1	IGKC		IGHD		IGKV19-93		IGHV1-52						IGKJ1		IGHJ1		TGTCTACAGTATGATAATCTGTGGACGTTC		TGTGCAAGAGAGGAGCGGTATGGTAACTACTGGTACTTCGATGTCTGG		CLQYDNLWTF		CAREERYGNYWYFDVW		Cd3+Cd19	7904
ATCACGACATAGTAAG-1_LN-020	ATCACGACATAGTAAG-1	LN	14	TRUE	BCR	IGH+IGK	extra VJ	2144	1	1	2357	convergent	1	IGKC	IGKC	IGHM		IGKV17-127	IGKV1-135	IGHV1-22						IGKJ2	IGKJ5	IGHJ2		TGTTTGCAAAGTGATAACATGCCGTACACGTTC	TGCTGGCAAGGTACACATTTTCCGCTCACGTTC	TGTGCAAGAGGACAGGACTGG		CLQSDNMPYTF	CWQGTHFPLTF	CARGQDW		Cd3+Cd19	7907
ATCACGATCGCCCTTA-1_LN-020	ATCACGATCGCCCTTA-1	LN	14	TRUE	BCR	IGH+IGK	single pair	2145	1	1253	1	not convergent	1	IGKC		IGHM		IGKV4-57		IGHV1-18						IGKJ2		IGHJ2		TGCCAGCAAAGGAGTAGTTACCCATACACGTTC		TGTGCAAGAAGAGAGGATATATGGTACGGTAGTAGCTACGACTACTGG		CQQRSSYPYTF		CARREDIWYGSSYDYW		Cd3+Cd19	7908
ATCCACCGTCTCTTAT-1_LN-020	ATCCACCGTCTCTTAT-1	LN	14	TRUE	BCR	IGH+IGK	single pair	2153	1	1	2357	convergent	1	IGKC		IGHD		IGKV6-15		IGHV1-15						IGKJ2		IGHJ2		TGTCAGCAATATAACAGCTATCCGTACACGTTC		TGTACAAAGGGGGTAGGGTTTGACTACTGG		CQQYNSYPYTF		CTKGVGFDYW		Cd3+Cd19	7914
ATCCGAACACCGATAT-1_LN-020	ATCCGAACACCGATAT-1	LN	0	FALSE	no IR	no IR	no IR																															Cd3+Cd19
ATCCGAAGTAGTAGTA-1_LN-020	ATCCGAAGTAGTAGTA-1	LN	2	TRUE	BCR	IGH+IGL	single pair	2157	1	1259	1	not convergent	1	IGLC1		IGHM		IGLV1		IGHV1-18						IGLJ1		IGHJ1		TGTGCTCTATGGTACAGCAACCATTGGGTGTTC		TGTGCAAGAGAGGGGTACTACGGTCCGTGGTACTTCGATGTCTGG		CALWYSNHWVF		CAREGYYGPWYFDVW		Cd3+Cd19	7918
ATCCGAAGTGGGTATG-1_LN-020	ATCCGAAGTGGGTATG-1	LN	14	TRUE	BCR	IGH+IGK	single pair	2159	1	1260	1	not convergent	1	IGKC		IGHM		IGKV1-117		IGHV2-9						IGKJ2		IGHJ4		TGCTTTCAAGGTTCACATGTTCCGTACACGTTC		TGTGCCAAACATACTTTTGGTTACGACTACTATGCTATGGACTACTGG		CFQGSHVPYTF		CAKHTFGYDYYAMDYW		Cd3+Cd19	7920
ATCGAGTAGAAAGTGG-1_LN-020	ATCGAGTAGAAAGTGG-1	LN	11	FALSE	no IR	no IR	no IR																															Cd3+Cd19
ATCTACTCAGATCCAT-1_LN-020	ATCTACTCAGATCCAT-1	LN	11	TRUE	BCR	IGH	orphan VDJ	2167	1	69	9	convergent	1			IGHM				IGHV1-62-2								IGHJ4				TGTGCAAGACACGAAGATTACGACGTTTATGCTATGGACTACTGG				CARHEDYDVYAMDYW		Cd3+Cd19	7927
ATCTACTTCACCACCT-1_LN-020	ATCTACTTCACCACCT-1	LN	2	TRUE	BCR	IGH+IGK	single pair	2168	1	1	2357	convergent	1	IGKC		IGHD		IGKV13-85		IGHV1-76						IGKJ5		IGHJ2		TGTCAACAGTATTGGAGTACTCCTCCTACGTTC		TGTGCATTCTACTACGGTAGTAGCTACGGCTACTTTGACTACTGG		CQQYWSTPPTF		CAFYYGSSYGYFDYW		Cd3+Cd19	7928
ATCTGCCTCGGCATCG-1_LN-020	ATCTGCCTCGGCATCG-1	LN	11	TRUE	BCR	IGH+IGK	single pair	2171	1	1	2357	convergent	1	IGKC		IGHM		IGKV6-23		IGHV1-54						IGKJ5		IGHJ1		TGTCAGCAATATAGCAGCTATCCGCTCACGTTC		TGTGCAAGAGACTACGGTAGTAGGTACTGGTACTTCGATGTCTGG		CQQYSSYPLTF		CARDYGSRYWYFDVW		Cd3+Cd19	7931
ATGAGGGTCACAAACC-1_LN-020	ATGAGGGTCACAAACC-1	LN	10	TRUE	BCR	IGH+IGK	single pair	2175	1	1	2357	convergent	1	IGKC		IGHM		IGKV16-104		IGHV1-42						IGKJ5		IGHJ1		TGTCAACAGCATAATGAATACCCGCTCACGTTC		TGTGCAAAAGGGGGTGGGGGCTGGTACTTCGATGTCTGG		CQQHNEYPLTF		CAKGGGGWYFDVW		Cd3+Cd19	7935
ATGCGATGTTAAGAAC-1_LN-020	ATGCGATGTTAAGAAC-1	LN	2	TRUE	BCR	IGH+IGK	single pair	2181	1	1266	1	not convergent	1	IGKC		IGHM		IGKV8-24		IGHV1-64				IGHD2-7		IGKJ1		IGHJ3		TGTCAGCAACATTATAGCACTCCGTGGACGTTC		TGTGCCTCTATGGTTACGACGGGTTTCCCGTTTGCTTACTGG		CQQHYSTPWTF		CASMVTTGFPFAYW		Cd3+Cd19	7941
ATTCTACTCCTGCAGG-1_LN-020	ATTCTACTCCTGCAGG-1	LN	2	TRUE	BCR	IGH+IGK	single pair	2203	1	1	2357	convergent	1	IGKC		IGHM		IGKV3-10		IGHV1-47						IGKJ1		IGHJ4		TGTCAGCAAAATAATGAGGATCCGTGGACGTTC		TGTGCAAGGAGGGCCTGGGCTATGGACTACTGG		CQQNNEDPWTF		CARRAWAMDYW		Cd3+Cd19	7962
ATTGGACAGATGTAAC-1_LN-020	ATTGGACAGATGTAAC-1	LN	14	TRUE	BCR	IGH+IGK	single pair	2204	1	1278	1	not convergent	1	IGKC		IGHM		IGKV8-24		IGHV1-26						IGKJ5		IGHJ1		TGTCAGCAACATTATAGCACTCCGCTCACGTTC		TGTGCAAACCCCCCATTACTACGGTACCGGTACTTCGATGTCTGG		CQQHYSTPLTF		CANPPLLRYRYFDVW		Cd3+Cd19	7963
ATTGGTGAGGAGTTGC-1_LN-020	ATTGGTGAGGAGTTGC-1	LN	14	TRUE	BCR	IGH	orphan VDJ	2206	1	1280	1	not convergent	1			IGHM				IGHV1-5				IGHD2-8				IGHJ2				TGTACCGGCTACTATGGTAACTACCTTGACTACTGG				CTGYYGNYLDYW		Cd3+Cd19	7965
ATTGGTGAGTGCGATG-1_LN-020	ATTGGTGAGTGCGATG-1	LN	14	TRUE	BCR	IGH+IGK	single pair	2207	1	1	2357	convergent	1	IGKC		IGHM		IGKV9-120		IGHV14-4						IGKJ4		IGHJ3		TGTCTACAATATGCTAGTTCTCCATTCACGTTC		TGTACTAGGGATGGTTACTCCGCCTGGTTTGCTTACTGG		CLQYASSPFTF		CTRDGYSAWFAYW		Cd3+Cd19	7966
ATTTCTGCAGCGTTCG-1_LN-020	ATTTCTGCAGCGTTCG-1	LN	2	TRUE	BCR	IGH+IGK	extra VDJ	2212	1	1	2357	convergent	1	IGKC		IGHM	IGHM	IGKV5-43		IGHV1-81	IGHV2-3					IGKJ1		IGHJ4	IGHJ4	TGTCAACAGAGTAACAGCTGGCCGTGGACGTTC		TGTGCAAGAGATAACCTCTATGCTATGGACTACTGG	TGTGCCAAACCGGGGGATTACGACGAGGCGGACTATGCTATGGACTACTGG	CQQSNSWPWTF		CARDNLYAMDYW	CAKPGDYDEADYAMDYW	Cd3+Cd19	7971
CAACCAACAAGGACAC-1_LN-020	CAACCAACAAGGACAC-1	LN	11	TRUE	BCR	IGH	orphan VDJ	2216	1	1	2357	convergent	1			IGHM				IGHV9-3								IGHJ3				TGTGCAAGATCGGCGGCCTGGTTTGCTTACTGG				CARSAAWFAYW		Cd3+Cd19	7975
CAACCTCAGCTCCTCT-1_LN-020	CAACCTCAGCTCCTCT-1	LN	0	FALSE	no IR	no IR	no IR																															Cd3+Cd19
CAACCTCAGTACCGGA-1_LN-020	CAACCTCAGTACCGGA-1	LN	0	FALSE	no IR	no IR	no IR																															Cd3+Cd19
CAACCTCCATGGTTGT-1_LN-020	CAACCTCCATGGTTGT-1	LN	14	TRUE	BCR	IGH+IGK	single pair	2221	1	1	2357	convergent	1	IGKC		IGHM		IGKV1-88		IGHV1-26				IGHD4-1		IGKJ5		IGHJ4		TGCTTACAAGGTACACATCAGCCGCTCACGTTC		TGTGCAAGAGGGAACTGGGACGATGCTATGGACTACTGG		CLQGTHQPLTF		CARGNWDDAMDYW		Cd3+Cd19	7980
CAACTAGAGCAGATCG-1_LN-020	CAACTAGAGCAGATCG-1	LN	2	TRUE	BCR	IGH+IGK	single pair	2227	1	1289	1	not convergent	1	IGKC		IGHM		IGKV13-84		IGHV1-81						IGKJ2		IGHJ1		TGTCAACAGTATTGGAGTACTCCGTACACGTTC		TGTGCAAGACCTTATAGTAACTCCTGGTACTTCGATGTCTGG		CQQYWSTPYTF		CARPYSNSWYFDVW		Cd3+Cd19	7986
CAACTAGGTTGAACTC-1_LN-020	CAACTAGGTTGAACTC-1	LN	2	TRUE	BCR	IGH+IGK	single pair	2231	1	1	2357	convergent	1	IGKC		IGHM		IGKV3-5		IGHV1-26						IGKJ2		IGHJ2		TGTCAGCAAAGTAATGAGGATCCGTACACGTTC		TGTGCAAGATATTACTACGGTAGTAGTGGCTACTGG		CQQSNEDPYTF		CARYYYGSSGYW		Cd3+Cd19	7990
CAAGAAAGTACCGGCT-1_LN-020	CAAGAAAGTACCGGCT-1	LN	2	TRUE	BCR	IGH+IGK	extra VJ	2235	1	1	2357	convergent	1	IGKC	IGKC	IGHM		IGKV9-129	IGKV8-30	IGHV1-74						IGKJ2	IGKJ5	IGHJ1		TGTCTACAATATGCTAGTTCTCCGTACACGTTC	TGTCAGCAATATTATAGCTATCCGCTCACGTTC	TGTGCAGCCTACTATAGTAACAACTGGTACTTCGATGTCTGG		CLQYASSPYTF	CQQYYSYPLTF	CAAYYSNNWYFDVW		Cd3+Cd19	7994
CAAGAAAGTGCTTCTC-1_LN-020	CAAGAAAGTGCTTCTC-1	LN	2	TRUE	BCR	IGH+IGK	single pair	2236	1	1	2357	convergent	1	IGKC		IGHM		IGKV8-30		IGHV1-19						IGKJ1		IGHJ4		TGTCAGCAATATTATAGCTATCCTCGGACGTTC		TGTGCAAGATCGGGGGATGGTTACTACGATGCTATGGACTACTGG		CQQYYSYPRTF		CARSGDGYYDAMDYW		Cd3+Cd19	7995
CAAGTTGCACGGACAA-1_LN-020	CAAGTTGCACGGACAA-1	LN	1	FALSE	no IR	no IR	no IR																															Cd3+Cd19
CACAAACGTGTGTGCC-1_LN-020	CACAAACGTGTGTGCC-1	LN	1	FALSE	no IR	no IR	no IR																															Cd3+Cd19
CACACAAGTTGATTGC-1_LN-020	CACACAAGTTGATTGC-1	LN	11	FALSE	no IR	no IR	no IR																															Cd3+Cd19
CACACTCAGTGATCGG-1_LN-020	CACACTCAGTGATCGG-1	LN	14	TRUE	BCR	IGH+IGK	extra VJ	2262	1	1305	1	not convergent	1	IGKC	IGKC	IGHM		IGKV1-110	IGKV4-57-1	IGHV1-72						IGKJ1	IGKJ5	IGHJ2		TGCTCTCAAAGTACACATGTTCCTCGGACGTTC	TGCCAGCAGTACAGTGGTTACCCGCTCACGTTC	TGTGCAAGAGAAAAACTGGGACCGAACTACTTTGACTACTGG		CSQSTHVPRTF	CQQYSGYPLTF	CAREKLGPNYFDYW		Cd3+Cd19	8021
CACAGGCGTATCGCAT-1_LN-020	CACAGGCGTATCGCAT-1	LN	7	TRUE	BCR	IGH+IGK	single pair	2267	1	1	2357	convergent	1	IGKC		IGHM		IGKV10-94		IGHV1-39						IGKJ1		IGHJ2		TGTCAGCAGTATAGTAAGCTTCCGTGGACGTTC		TGTGCAAGAAGGAGCTTTGACTACTGG		CQQYSKLPWTF		CARRSFDYW		Cd3+Cd19	8026
CACAGGCGTTTGTTGG-1_LN-020	CACAGGCGTTTGTTGG-1	LN	1	FALSE	no IR	no IR	no IR																															Cd3+Cd19
CACAGTACAGGTGGAT-1_LN-020	CACAGTACAGGTGGAT-1	LN	14	TRUE	BCR	IGH+IGK	single pair	2273	1	1	2357	convergent	1	IGKC		IGHM		IGKV10-96		IGHV9-3						IGKJ1		IGHJ1		TGCCAACAGGGTAATACGCTTCCGTGGACGTTC		TGTGCAAGACGACAAGATGGTGTCTGGTACTTCGATGTCTGG		CQQGNTLPWTF		CARRQDGVWYFDVW		Cd3+Cd19	8032
CACATTTAGTGTGAAT-1_LN-020	CACATTTAGTGTGAAT-1	LN	1	FALSE	no IR	no IR	no IR																															Cd3+Cd19
CAGATCAAGCCCGAAA-1_LN-020	CAGATCAAGCCCGAAA-1	LN	2	TRUE	BCR	IGH+IGK	single pair	2301	1	1	2357	convergent	1	IGKC		IGHM		IGKV8-28		IGHV1-64						IGKJ5		IGHJ3		TGTCAGAATGATCATAGTTATCCGCTCACGTTC		TGTGCAAGAGGCTACTACGGGAGTGGTGCGTTTGCTTACTGG		CQNDHSYPLTF		CARGYYGSGAFAYW		Cd3+Cd19	8059
CAGCAGCAGGGTATCG-1_LN-020	CAGCAGCAGGGTATCG-1	LN	2	TRUE	BCR	IGH+IGK	extra VDJ	2306	1	1	2357	convergent	1	IGKC		IGHM	IGHM	IGKV1-135		IGHV2-5	IGHV1-9			IGHD1-1	IGHD1-1	IGKJ5		IGHJ4	IGHJ2	TGCTGGCAAGGTACACATTTTCCGCTCACGTTC		TGTGCCAAAAATTACTACGGTAGTAGCTACTATGCTATGGACTACTGG	TGTGCATATTACTACGGTAGTAGCTACTACTGG	CWQGTHFPLTF		CAKNYYGSSYYAMDYW	CAYYYGSSYYW	Cd3+Cd19	8064
CAGCATACAGGTGGAT-1_LN-020	CAGCATACAGGTGGAT-1	LN	14	TRUE	BCR	IGH+IGK	extra VDJ	2311	1	1	2357	convergent	1	IGKC		IGHM	IGHM	IGKV10-96		IGHV1-9	IGHV1-26					IGKJ2		IGHJ2	IGHJ1	TGCCAACAGGGTAATACGCTTCCGTACACGTTC		TGTGCAAGAAGATATGGTAACTACGCCTACTGG	TGTGCAAGATCGAGGTACTACGGTAGTAGCCACTGGTACTTCGATGTCTGG	CQQGNTLPYTF		CARRYGNYAYW	CARSRYYGSSHWYFDVW	Cd3+Cd19	8069
CAGCATATCAGAGACG-1_LN-020	CAGCATATCAGAGACG-1	LN	9	TRUE	BCR	IGH+IGK	single pair	2314	1	1	2357	convergent	1	IGKC		IGHM		IGKV8-19		IGHV8-12						IGKJ1		IGHJ1		TGTCAGAATGATTATAGTTATCCGACGTTC		TGTGCTCGAAGTGATGGTTACTTTTTGTACTTCGATGTCTGG		CQNDYSYPTF		CARSDGYFLYFDVW		Cd3+Cd19	8072
CAGCCGAAGTAAGTAC-1_LN-020	CAGCCGAAGTAAGTAC-1	LN	14	TRUE	BCR	IGH+IGK	single pair	2317	1	1329	2	convergent	1	IGKC		IGHM		IGKV6-13		IGHV1-82						IGKJ5		IGHJ3		TGCCAGCAATATAGCAGCTATCCTCTCACGTTC		TGTGCAAGAGGGGATAGTAAGGGGGGGTTTGCTTACTGG		CQQYSSYPLTF		CARGDSKGGFAYW		Cd3+Cd19	8075
CAGCCGACAGTATGCT-1_LN-020	CAGCCGACAGTATGCT-1	LN	14	TRUE	BCR	IGH+IGK	single pair	2318	1	1	2357	convergent	1	IGKC		IGHM		IGKV6-23		IGHV1-69				IGHD3-2		IGKJ5		IGHJ4		TGTCAGCAATATAGCAGCTATCCGCTCACGTTC		TGTGCAAAGACAGCTCAGGCTACAGCTATGGACTACTGG		CQQYSSYPLTF		CAKTAQATAMDYW		Cd3+Cd19	8076
CAGCCGATCAGTTAGC-1_LN-020	CAGCCGATCAGTTAGC-1	LN	14	FALSE	no IR	no IR	no IR																															Cd3+Cd19
CAGCTAACAAAGGCGT-1_LN-020	CAGCTAACAAAGGCGT-1	LN	7	TRUE	BCR	IGH+IGK	single pair	2322	1	1331	1	not convergent	1	IGKC		IGHM		IGKV12-46		IGHV5-4						IGKJ1		IGHJ2		TGTCAACATTTTTGGGGTACTCCGTGGACGTTC		TGTGCAAGAGATCTTACGGTAGTAGCTAGAGGGTTTGACTACTGG		CQHFWGTPWTF		CARDLTVVARGFDYW		Cd3+Cd19	8080
CAGCTAACAGGGTTAG-1_LN-020	CAGCTAACAGGGTTAG-1	LN	14	TRUE	BCR	IGH+IGK	extra VJ	2323	1	1313	2	convergent	1	IGKC	IGKC	IGHM		IGKV19-93	IGKV4-68	IGHV8-8						IGKJ5	IGKJ2	IGHJ1		TGTCTACAGTATGATAATCTGCTCACGTTC	TGCCAGCAGTGGAGTAGTAACCCATACACGTTC	TGTGCTCGAAGGGTGCCTTACTACGGTAGTAGCGTCTGGTACTTCGATGTCTGG		CLQYDNLLTF	CQQWSSNPYTF	CARRVPYYGSSVWYFDVW		Cd3+Cd19	8081
CAGTAACCATTATCTC-1_LN-020	CAGTAACCATTATCTC-1	LN	2	TRUE	BCR	IGH+IGK	single pair	2331	1	1335	1	not convergent	1	IGKC		IGHM		IGKV1-117		IGHV9-4						IGKJ1		IGHJ1		TGCTTTCAAGGTTCACATGTTCCGTGGACGTTC		TGTGCGAGCGGTAGTAGCCATGACTGGTACTTCGATGTCTGG		CFQGSHVPWTF		CASGSSHDWYFDVW		Cd3+Cd19	8088
CAGTAACGTCATACTG-1_LN-020	CAGTAACGTCATACTG-1	LN	2	TRUE	BCR	IGH+IGK	single pair	2333	1	1336	2	convergent	1	IGKC		IGHD		IGKV3-7		IGHV1-78				IGHD2-7		IGKJ2		IGHJ3		TGTCAGCACAGTTGGGAGATTCCGTACACGTTC		TGTGCAAGCCCCTATGGTTACGACGGGGCCTGGTTTGCTTACTGG		CQHSWEIPYTF		CASPYGYDGAWFAYW		Cd3+Cd19	8090
CAGTCCTGTTATCACG-1_LN-020	CAGTCCTGTTATCACG-1	LN	7	FALSE	no IR	no IR	no IR																															Cd3+Cd19
CATATGGAGCGGCTTC-1_LN-020	CATATGGAGCGGCTTC-1	LN	2	TRUE	BCR	IGH+IGK	single pair	2339	1	1340	1	not convergent	1	IGKC		IGHM		IGKV8-24		IGHV1-42						IGKJ2		IGHJ3		TGTCAGCAACATTATAGCACTCCGTACACGTTC		TGTGCAAGATCGACGAGAGGTTACGACGGGTTTGCTTACTGG		CQQHYSTPYTF		CARSTRGYDGFAYW		Cd3+Cd19	8095
CATATGGTCTATCGCC-1_LN-020	CATATGGTCTATCGCC-1	LN	2	TRUE	BCR	IGH+IGK	single pair	2346	1	1	2357	convergent	1	IGKC		IGHM		IGKV2-137		IGHV1-52				IGHD1-1		IGKJ5		IGHJ2		TGTATGCAACATCTAGAATATCCTTTCACGTTC		TGTGCCCGTTATTACTACGGTAGTAGCTACGGCTACTTTGACTACTGG		CMQHLEYPFTF		CARYYYGSSYGYFDYW		Cd3+Cd19	8102
CATCAGATCTTGTTTG-1_LN-020	CATCAGATCTTGTTTG-1	LN	2	TRUE	BCR	IGH+IGL	single pair	2358	1	1351	1	not convergent	1	IGLC1		IGHM		IGLV1		IGHV1-50						IGLJ1		IGHJ2		TGTGCTCTATGGTACAGCAACCATTGGGTGTTC		TGTGCAAGATATAGTCGCAATTACTACGGTAGTCCCTTTGACTACTGG		CALWYSNHWVF		CARYSRNYYGSPFDYW		Cd3+Cd19	8114
CATCCACAGTTGCAGG-1_LN-020	CATCCACAGTTGCAGG-1	LN	2	TRUE	BCR	IGH+IGK	single pair	2360	1	1352	1	not convergent	1	IGKC		IGHM		IGKV4-68		IGHV1-12				IGHD1-1		IGKJ5		IGHJ2		TGCCAGCAGTGGAGTAGTAACCCACTCACGTTC		TGTGCAAGAGGTTACTACGGTAGTAGCTACCTAGGGTACTGG		CQQWSSNPLTF		CARGYYGSSYLGYW		Cd3+Cd19	8116
CATGCCTTCAGCGACC-1_LN-020	CATGCCTTCAGCGACC-1	LN	11	TRUE	BCR	IGH+IGK	orphan VJ	2389	1	57	330	convergent	1	IGKC				IGKV9-124								IGKJ2				TGTCTACAATATGCTAGTTATCCGTACACGTTC				CLQYASYPYTF				Cd3+Cd19	7121
CATGCCTTCGAGAACG-1_LN-020	CATGCCTTCGAGAACG-1	LN	2	TRUE	BCR	IGH+IGK	single pair	2390	1	918	6	convergent	1	IGKC		IGHM		IGKV10-96		IGHV1-26				IGHD1-1		IGKJ1		IGHJ2		TGCCAACAGGGTAATACGCTTCCGTGGACGTTC		TGTGCAAGGAATATTTATTACTACGGTAGTAGCTACTACTTTGACTACTGG		CQQGNTLPWTF		CARNIYYYGSSYYFDYW		Cd3+Cd19	8144
CATTATCCAGTTAACC-1_LN-020	CATTATCCAGTTAACC-1	LN	1	FALSE	no IR	no IR	no IR																															Cd3+Cd19
CCAATCCTCCCAAGAT-1_LN-020	CCAATCCTCCCAAGAT-1	LN	14	TRUE	BCR	IGH+IGK	single pair	2410	1	1376	1	not convergent	1	IGKC		IGHD		IGKV3-2		IGHV1-81						IGKJ1		IGHJ4		TGTCAGCAAAGTAAGGAGGTTCCGTGGACGTTC		TGTGCAAGAGAGGTACTACGGGATTACTATGCTATGGACTACTGG		CQQSKEVPWTF		CAREVLRDYYAMDYW		Cd3+Cd19	8162
CCACCTATCTGCCAGG-1_LN-020	CCACCTATCTGCCAGG-1	LN	2	TRUE	BCR	IGH+IGK	single pair	2417	1	1	2357	convergent	1	IGKC		IGHM		IGKV9-124		IGHV1-74						IGKJ1		IGHJ2		TGTCTACAATATGCTAGTTATCCGTGGACGTTC		TGTGCAATAGGGCTAGTAGCTGACTACTGG		CLQYASYPWTF		CAIGLVADYW		Cd3+Cd19	8169
CCACTACGTGACAAAT-1_LN-020	CCACTACGTGACAAAT-1	LN	14	FALSE	no IR	no IR	no IR																															Cd3+Cd19
CCACTACTCGGTGTCG-1_LN-020	CCACTACTCGGTGTCG-1	LN	2	TRUE	BCR	IGH+IGK	single pair	2421	1	1380	1	not convergent	1	IGKC		IGHM		IGKV13-84		IGHV7-4						IGKJ2		IGHJ1		TGTCAACAGTATTGGAGTACTCCGTACACGTTC		TGTGTAAAAGCCCACTACGGTAGTAGCTACGTTTACTGGTACTTCGATGTCTGG		CQQYWSTPYTF		CVKAHYGSSYVYWYFDVW		Cd3+Cd19	8173
CCATGTCAGGCTAGCA-1_LN-020	CCATGTCAGGCTAGCA-1	LN	2	TRUE	BCR	IGH+IGK	single pair	2425	1	1382	1	not convergent	1	IGKC		IGHD		IGKV1-135		IGHV1-69				IGHD2-8		IGKJ5		IGHJ2		TGCTGGCAAGGTACACATTTTCCGCTCACGTTC		TGTGCAAGAAGGGTCTACTATGGTAACTTTGACTTTGACTACTGG		CWQGTHFPLTF		CARRVYYGNFDFDYW		Cd3+Cd19	8176
CCCAGTTAGACCTTTG-1_LN-020	CCCAGTTAGACCTTTG-1	LN	14	TRUE	BCR	IGH+IGK	extra VDJ	2432	1	1	2357	convergent	1	IGKC		IGHM	IGHM	IGKV5-48		IGHV3-6	IGHV9-3					IGKJ5		IGHJ4	IGHJ4	TGTCAACAAAGTAATAGCTGGCCGCTCACGTTC		TGTGCAAGAGCCGGAGGACGGACGTTATATTACTATGCTATGGACTACTGG	TGTGCAAGATACCCCGATTACTATGCTATGGACTACTGG	CQQSNSWPLTF		CARAGGRTLYYYAMDYW	CARYPDYYAMDYW	Cd3+Cd19	8182
CCCATACGTTAGATGA-1_LN-020	CCCATACGTTAGATGA-1	LN	2	TRUE	BCR	IGH+IGK	single pair	2437	1	1	2357	convergent	1	IGKC		IGHM		IGKV1-135		IGHV1-52						IGKJ1		IGHJ4		TGCTGGCAAGGTACACATTTTCCTCAGACGTTC		TGTGCTATGGAAGCTATGGACTACTGG		CWQGTHFPQTF		CAMEAMDYW		Cd3+Cd19	8186
CCCTCCTAGCCCAACC-1_LN-020	CCCTCCTAGCCCAACC-1	LN	2	TRUE	BCR	IGH+IGK	single pair	2440	1	1389	1	not convergent	1	IGKC		IGHD		IGKV5-48		IGHV2-9-1						IGKJ5		IGHJ1		TGTCAACAAAGTAATAGCTGGCCGCTCACGTTC		TGTGCCAGAAATTGGTTCTACGGTAGTAGCTTCCACTGGTACTTCGATGTCTGG		CQQSNSWPLTF		CARNWFYGSSFHWYFDVW		Cd3+Cd19	8189
CCGGGATAGCTGCAAG-1_LN-020	CCGGGATAGCTGCAAG-1	LN	14	TRUE	BCR	IGH+IGK	single pair	2441	1	1390	1	not convergent	1	IGKC		IGHM		IGKV13-85		IGHV1-15						IGKJ2		IGHJ2		TGTCAACAGTATTGGAGTACTCCGTACACGTTC		TGTACAAGAACGGTTACTACGGCCCCGTACTACTTTGACTACTGG		CQQYWSTPYTF		CTRTVTTAPYYFDYW		Cd3+Cd19	8190
CCGGGATAGTAGCGGT-1_LN-020	CCGGGATAGTAGCGGT-1	LN	14	TRUE	BCR	IGH+IGK	single pair	2444	1	1	2357	convergent	1	IGKC		IGHM		IGKV4-59		IGHV1-64						IGKJ2		IGHJ4		TGCCAGCAGTGGAGTAGTAACCCATACACGTTC		TGTGCAAGAGAGGGGGGGGGACGGGATGCTATGGACTACTGG		CQQWSSNPYTF		CAREGGGRDAMDYW		Cd3+Cd19	8193
CCGGGATCACGACGAA-1_LN-020	CCGGGATCACGACGAA-1	LN	2	TRUE	BCR	IGH+IGK	single pair	2446	1	1393	1	not convergent	1	IGKC		IGHM		IGKV4-72		IGHV1-81						IGKJ1		IGHJ4		TGCCAGCAGTGGAGTAGTAACCCACGGACGTTC		TGTGCAAGAACGGAGAGGACCCCCTTCGCTATGGACTACTGG		CQQWSSNPRTF		CARTERTPFAMDYW		Cd3+Cd19	8195
CCGGGATGTCATGCCG-1_LN-020	CCGGGATGTCATGCCG-1	LN	0	FALSE	no IR	no IR	no IR																															Cd3+Cd19
CCGGGATGTTACTGAC-1_LN-020	CCGGGATGTTACTGAC-1	LN	2	TRUE	BCR	IGH+IGK	single pair	2448	1	1394	1	not convergent	1	IGKC		IGHM		IGKV2-137		IGHV6-3				IGHD1-1		IGKJ2		IGHJ2		TGTATGCAACATCTAGAATATCCGTACACGTTC		TGCACGAATTACTACGGTAGTAGCTACGACTGG		CMQHLEYPYTF		CTNYYGSSYDW		Cd3+Cd19	8197
CCGGTAGGTGACCAAG-1_LN-020	CCGGTAGGTGACCAAG-1	LN	2	TRUE	BCR	IGH+IGK	single pair	2453	1	1397	1	not convergent	1	IGKC		IGHM		IGKV5-48		IGHV11-2						IGKJ5		IGHJ2		TGTCAACAAAGTAATAGCTGGCCAACTACGTTC		TGTATGAGATTAGGAGCTCAGGCCTACGGGGACTACTGG		CQQSNSWPTTF		CMRLGAQAYGDYW		Cd3+Cd19	8202
CCGTACTAGGCGCTCT-1_LN-020	CCGTACTAGGCGCTCT-1	LN	14	TRUE	BCR	IGH+IGK	single pair	2455	1	1	2357	convergent	1	IGKC		IGHM		IGKV19-93		IGHV1-9				IGHD4-1		IGKJ1		IGHJ3		TGTCTACAGTATGATAATCTTCGGACGTTC		TGTGCAAGAACTGGGACGAGGGCTTACTGG		CLQYDNLRTF		CARTGTRAYW		Cd3+Cd19	8204
CCGTGGAGTAAGCACG-1_LN-020	CCGTGGAGTAAGCACG-1	LN	2	TRUE	BCR	IGH+IGK	single pair	2458	1	1	2357	convergent	1	IGKC		IGHM		IGKV13-84		IGHV1-54						IGKJ1		IGHJ4		TGTCAACAGTATTGGAGTACTCCTCGGACGTTC		TGTGCAAGGGGGGGTAAGGGGTATTACTATGCTATGGACTACTGG		CQQYWSTPRTF		CARGGKGYYYAMDYW		Cd3+Cd19	8206
CCTACCACATATGGTC-1_LN-020	CCTACCACATATGGTC-1	LN	14	TRUE	BCR	IGH+IGK	single pair	2471	1	1403	1	not convergent	1	IGKC		IGHM		IGKV4-91		IGHV14-3						IGKJ5		IGHJ2		TGCCAGCAGGGTAGTAGTATACCGCTCACGTTC		TGTGCTAGGGAGGCCTACTATGGTAACCACGGGAACTACTTTGACTACTGG		CQQGSSIPLTF		CAREAYYGNHGNYFDYW		Cd3+Cd19	8218
CCTACCACATCACGAT-1_LN-020	CCTACCACATCACGAT-1	LN	2	TRUE	BCR	IGH+IGK	single pair	2472	1	1404	3	convergent	1	IGKC		IGHM		IGKV1-117		IGHV9-1						IGKJ1		IGHJ2		TGCTTTCAAGGTTCACATGTTCCTTGGACGTTC		TGTGTAAGGGATGGTTACTACGGGAACTTTGACTACTGG		CFQGSHVPWTF		CVRDGYYGNFDYW		Cd3+Cd19	8219
CCTAGCTGTGCAACGA-1_LN-020	CCTAGCTGTGCAACGA-1	LN	14	TRUE	BCR	IGH+IGK	single pair	2478	1	1	2357	convergent	1	IGKC		IGHM		IGKV5-43		IGHV1-9						IGKJ1		IGHJ1		TGTCAACAGAGTAACAGCTGGCCGTGGACGTTC		TGTGCAAGAGGAGACTACGGTAGTAGCTACTTCGATGTCTGG		CQQSNSWPWTF		CARGDYGSSYFDVW		Cd3+Cd19	8225
CCTATTAGTCCTCCAT-1_LN-020	CCTATTAGTCCTCCAT-1	LN	1	FALSE	no IR	no IR	no IR																															Cd3+Cd19
CCTCAGTCACCACGTG-1_LN-020	CCTCAGTCACCACGTG-1	LN	5	FALSE	no IR	no IR	no IR																															Cd3+Cd19
CCTCAGTGTCGGCACT-1_LN-020	CCTCAGTGTCGGCACT-1	LN	18	FALSE	no IR	no IR	no IR																															Cd3+Cd19
CCTTCGAAGATGTGTA-1_LN-020	CCTTCGAAGATGTGTA-1	LN	14	TRUE	BCR	IGH+IGK	single pair	2497	1	1413	2	convergent	1	IGKC		IGHM		IGKV8-24		IGHV1-22						IGKJ2		IGHJ2		TGTCAGCAACATTATAGCACTCCGTACACGTTC		TGTGCAAGATTCCCTTATGATTACGACGGAGGGTACTACTTTGACTACTGG		CQQHYSTPYTF		CARFPYDYDGGYYFDYW		Cd3+Cd19	8243
CCTTCGAAGCAGGCTA-1_LN-020	CCTTCGAAGCAGGCTA-1	LN	14	TRUE	BCR	IGH+IGL	single pair	2498	1	1414	2	convergent	1	IGLC1		IGHM		IGLV1		IGHV1-80						IGLJ1		IGHJ2		TGTGCTCTATGGTACAGCAACCATTTCTGGGTGTTC		TGTGCAAGAAGGGGGGACTGGGCGGACTTTGACTACTGG		CALWYSNHFWVF		CARRGDWADFDYW		Cd3+Cd19	8244
CCTTTCTAGTGTTGAA-1_LN-020	CCTTTCTAGTGTTGAA-1	LN	1	FALSE	no IR	no IR	no IR																															Cd3+Cd19
CGAACATAGTGACTCT-1_LN-020	CGAACATAGTGACTCT-1	LN	14	TRUE	BCR	IGH+IGK	single pair	2503	1	1417	1	not convergent	1	IGKC		IGHM		IGKV8-24		IGHV1-42						IGKJ5		IGHJ4		TGTCAGCAACATTATAGCACTCCGCTCACGTTC		TGTGCAAGCGGGCCGTATTACTACGGTCGGGGTTACTATGCTATGGACTACTGG		CQQHYSTPLTF		CASGPYYYGRGYYAMDYW		Cd3+Cd19	8249
CGAACATCAGGAACGT-1_LN-020	CGAACATCAGGAACGT-1	LN	0	FALSE	no IR	no IR	no IR																															Cd3+Cd19
CGAACATTCTGGTGTA-1_LN-020	CGAACATTCTGGTGTA-1	LN	2	TRUE	BCR	IGH+IGK	single pair	2508	1	1421	1	not convergent	1	IGKC		IGHM		IGKV6-23		IGHV5-12						IGKJ4		IGHJ3		TGTCAGCAATATAGCAGCTATCTCACGTTC		TGTGCAAGACAAAGGGGATATGGTTACCCTCTTGCTTACTGG		CQQYSSYLTF		CARQRGYGYPLAYW		Cd3+Cd19	8254
CGACCTTCAATAGAGT-1_LN-020	CGACCTTCAATAGAGT-1	LN	2	TRUE	BCR	IGH+IGK	single pair	2510	1	1423	1	not convergent	1	IGKC		IGHM		IGKV1-135		IGHV1-81						IGKJ1		IGHJ2		TGCTGGCAAGGTACACATTTTCCTCGGACGTTC		TGTGCAAACTACGGTAGTAGCTACAAC		CWQGTHFPRTF		CANYGSSYN		Cd3+Cd19	8256
CGACCTTCAGATGGCA-1_LN-020	CGACCTTCAGATGGCA-1	LN	14	FALSE	no IR	no IR	no IR																															Cd3+Cd19
CGACCTTCATGGGAAC-1_LN-020	CGACCTTCATGGGAAC-1	LN	2	TRUE	BCR	IGH+IGK	single pair	2512	1	1	2357	convergent	1	IGKC		IGHD		IGKV6-29		IGHV1-50						IGKJ4		IGHJ2		TGTGGACAGGGTTACAGCTATCCATTCACGTTC		TGTGCAAGAGGACGGGCCTTTGACTACTGG		CGQGYSYPFTF		CARGRAFDYW		Cd3+Cd19	8258
CGACTTCGTCAAACTC-1_LN-020	CGACTTCGTCAAACTC-1	LN	5	FALSE	no IR	no IR	no IR																															Cd3+Cd19
CGAGCACAGTACGACG-1_LN-020	CGAGCACAGTACGACG-1	LN	14	TRUE	BCR	IGH+IGK	single pair	2520	1	1428	1	not convergent	1	IGKC		IGHM		IGKV8-24		IGHV1-82				IGHD1-1		IGKJ2		IGHJ1		TGTCAGCAACATTATAGCACTCCGTACACGTTC		TGTGCAAGAGAGGGGTATTACTACGGTAGTAGCTACCCCTACTGGTACTTCGATGTCTGG		CQQHYSTPYTF		CAREGYYYGSSYPYWYFDVW		Cd3+Cd19	8266
CGAGCCAAGTGTCTCA-1_LN-020	CGAGCCAAGTGTCTCA-1	LN	2	TRUE	BCR	IGH+IGK	extra VJ	2521	1	1429	1	not convergent	1	IGKC	IGKC	IGHM		IGKV6-25	IGKV13-85	IGHV1-64						IGKJ5	IGKJ5	IGHJ2		TGTCAGCAACATTATAGCACTCCGCTCACGTTC	TGTCAACAGTATTGGAGTACTCCGCTCACGTTC	TGTGCAAGAGGGGTCTACTATGGTAACGTGTACTACTTTGACTACTGG		CQQHYSTPLTF	CQQYWSTPLTF	CARGVYYGNVYYFDYW		Cd3+Cd19	8267
CGATGTAAGGACACCA-1_LN-020	CGATGTAAGGACACCA-1	LN	14	TRUE	BCR	IGH+IGK	single pair	2528	1	1433	1	not convergent	1	IGKC		IGHM		IGKV17-127		IGHV8-5				IGHD4-1		IGKJ2		IGHJ4		TGTTTGCAAAGTGATAACATGCCGTACACGTTC		TGTGCTCAAATAGCTAACGGGGATGCTATGGACTACTGG		CLQSDNMPYTF		CAQIANGDAMDYW		Cd3+Cd19	8273
CGCCAAGCATATGGTC-1_LN-020	CGCCAAGCATATGGTC-1	LN	2	FALSE	no IR	no IR	no IR																															Cd3+Cd19
CGCCAAGGTCGTGGCT-1_LN-020	CGCCAAGGTCGTGGCT-1	LN	11	FALSE	no IR	no IR	no IR																															Cd3+Cd19
CGCGGTATCATAGCAC-1_LN-020	CGCGGTATCATAGCAC-1	LN	14	TRUE	BCR	IGH+IGK	single pair	2543	1	1442	1	not convergent	1	IGKC		IGHM		IGKV14-111		IGHV9-3						IGKJ1		IGHJ2		TGTCTACAGTATGATGAGTTTCCTCGGACGTTC		TGTGCAAGATCGACAGCTCCCTACTACTGG		CLQYDEFPRTF		CARSTAPYYW		Cd3+Cd19	8287
CGCGTTTGTCACTTCC-1_LN-020	CGCGTTTGTCACTTCC-1	LN	2	TRUE	BCR	IGH+IGK	single pair	2547	1	1	2357	convergent	1	IGKC		IGHM		IGKV3-4		IGHV1-80						IGKJ2		IGHJ2		TGTCAGCAAAGTAATGAGGATCCGTACACGTTC		TGTGCAAGAGGGGGGCTACGGTACTACTTTGACTACTGG		CQQSNEDPYTF		CARGGLRYYFDYW		Cd3+Cd19	8291
CGGACACGTGTTTGGT-1_LN-020	CGGACACGTGTTTGGT-1	LN	14	TRUE	BCR	IGH+IGK	single pair	2563	1	1450	1	not convergent	1	IGKC		IGHM		IGKV8-27		IGHV1-64						IGKJ2		IGHJ3		TGTCATCAATACCTCTCCTCGTACACGTTC		TGTGCAAAGGACTACTATAGTCGGTTTGCTTACTGG		CHQYLSSYTF		CAKDYYSRFAYW		Cd3+Cd19	8306
CGGACTGCAGGATCGA-1_LN-020	CGGACTGCAGGATCGA-1	LN	2	TRUE	BCR	IGH+IGK	single pair	2570	1	810	2	convergent	1	IGKC		IGHM		IGKV4-74		IGHV1-18				IGHD2-3		IGKJ5		IGHJ3		TGCCACCAGTATCATCGTTCCCCACCCATGCTCACGTTC		TGTGCTCGAAGGGATGATGGTTACTACTTTTTTGCTTACTGG		CHQYHRSPPMLTF		CARRDDGYYFFAYW		Cd3+Cd19	8313
CGGACTGGTTACTGAC-1_LN-020	CGGACTGGTTACTGAC-1	LN	11	TRUE	BCR	IGH+IGK	extra VJ	2571	1	1453	1	not convergent	1	IGKC	IGKC	IGHD		IGKV5-43	IGKV4-59	IGHV1-72				IGHD2-3		IGKJ4	IGKJ1	IGHJ4		TGTCAACAGAGTAACAGCTGGCCATTCACGTTC	TGCCAGCAGTGGAGTAGTAACCCACGGACGTTC	TGTGCAAGATGGGGGGACTATGATGGTTACTACTACTATGCTATGGACTACTGG		CQQSNSWPFTF	CQQWSSNPRTF	CARWGDYDGYYYYAMDYW		Cd3+Cd19	8314
CGGAGCTCAATGAAAC-1_LN-020	CGGAGCTCAATGAAAC-1	LN	14	TRUE	BCR	IGH+IGK	extra VJ	2573	1	1	2357	convergent	1	IGKC	IGKC	IGHM		IGKV4-55	IGKV5-45	IGHV5-9-1						IGKJ5	IGKJ2	IGHJ2		TGCCAGCAGTGGAGTAGTTACCCACCCACGTTC	TGTCAACAGAGTAACAGCTGGCCTTACACGTTC	TGTACAAGAGGAACTGGGGACTACTGG		CQQWSSYPPTF	CQQSNSWPYTF	CTRGTGDYW		Cd3+Cd19	8316
CGGAGCTGTAACGTTC-1_LN-020	CGGAGCTGTAACGTTC-1	LN	14	TRUE	BCR	IGH+IGK	orphan VJ	2459	4	57	330	convergent	&gt;= 3	IGKC				IGKV10-96								IGKJ1				TGCCAACAGGGTAATACGCTTCCTCGGACGTTC				CQQGNTLPRTF				Cd3+Cd19	4579
CGGAGTCCATGGTCAT-1_LN-020	CGGAGTCCATGGTCAT-1	LN	14	TRUE	BCR	ambiguous	ambiguous	2576	1	54	2	convergent	1	IGKC	IGLC1	IGHM		IGKV1-135	IGLV1	IGHV8-8				IGHD2-3		IGKJ2	IGLJ1	IGHJ1		TGCTGGCAAGGTACACATTTTCCGTACACGTTC	TGTGCTCTATGGTACAGCAACCATTGGGTGTTC	TGTGCTCGAGCCCTCTATGATGGTTACCTCTACTGGTACTTCGATGTCTGG		CWQGTHFPYTF	CALWYSNHWVF	CARALYDGYLYWYFDVW		Cd3+Cd19	8319
CGTCACTCAAGCCCAC-1_LN-020	CGTCACTCAAGCCCAC-1	LN	2	TRUE	BCR	IGH+IGK	single pair	2596	1	1	2357	convergent	1	IGKC		IGHM		IGKV10-96		IGHV6-6						IGKJ1		IGHJ2		TGCCAACAGGGTAATACGCTTCCGTGGACGTTC		TGTACGGGGGACGGGGGGGACTACTGG		CQQGNTLPWTF		CTGDGGDYW		Cd3+Cd19	8339
CGTCAGGAGCCACTAT-1_LN-020	CGTCAGGAGCCACTAT-1	LN	14	TRUE	BCR	IGH+IGK	single pair	2602	1	1	2357	convergent	1	IGKC		IGHD		IGKV4-90		IGHV1-53						IGKJ4		IGHJ4		TGTCAGCAAAGGAGTAGTTACCCACCCATATTCACGTTC		TGTGCAAGACCAGGTAGTAGGTACTATGCTATGGACTACTGG		CQQRSSYPPIFTF		CARPGSRYYAMDYW		Cd3+Cd19	8345
CGTCAGGCATACGCTA-1_LN-020	CGTCAGGCATACGCTA-1	LN	14	TRUE	BCR	IGH+IGK	single pair	2604	1	1469	2	convergent	1	IGKC		IGHM		IGKV3-5		IGHV1-71						IGKJ1		IGHJ3		TGTCAGCAAAGTAATGAGGATCCTCGGACGTTC		TGTGCAAGACACGAAGAGGATTACGACGAGGCCTGGTTTGCTTACTGG		CQQSNEDPRTF		CARHEEDYDEAWFAYW		Cd3+Cd19	8347
CGTTAGAGTCTCGTTC-1_LN-020	CGTTAGAGTCTCGTTC-1	LN	2	TRUE	BCR	IGH+IGL	single pair	2627	1	1478	1	not convergent	1	IGLC1		IGHM		IGLV1		IGHV4-1				IGHD2-4		IGLJ1		IGHJ1		TGTGCTCTATGGTACAGCAACCATTGGGTGTTC		TGTGCAAATATCTACTATGATTACGACGAGGACTGGTACTTCGATGTCTGG		CALWYSNHWVF		CANIYYDYDEDWYFDVW		Cd3+Cd19	8370
CTAACTTCACAACGTT-1_LN-020	CTAACTTCACAACGTT-1	LN	2	TRUE	BCR	IGH+IGK	single pair	2633	1	1	2357	convergent	1	IGKC		IGHM		IGKV6-32		IGHV1-26						IGKJ5		IGHJ3		TGTCAGCAGGATTATAGCTCTCCGCTCACGTTC		TGTGCAAGGGGATACTACGGTAGTAGCTACTGGTTTGCTTACTGG		CQQDYSSPLTF		CARGYYGSSYWFAYW		Cd3+Cd19	8376
CTACATTCAGCGTCCA-1_LN-020	CTACATTCAGCGTCCA-1	LN	2	TRUE	BCR	IGH+IGK	single pair	2645	1	1	2357	convergent	1	IGKC		IGHM		IGKV4-57-1		IGHV1-34				IGHD2-4		IGKJ4		IGHJ4		TGCCAGCAGTACAGTGGTTACCCACTCACGTTC		TGTGCAAGAATCTACTATGATTACGGCTATGCTATGGACTACTGG		CQQYSGYPLTF		CARIYYDYGYAMDYW		Cd3+Cd19	8388
CTACGTCGTAGCGTCC-1_LN-020	CTACGTCGTAGCGTCC-1	LN	2	TRUE	BCR	IGH+IGK	single pair	2656	1	1	2357	convergent	1	IGKC		IGHM		IGKV12-44		IGHV1-34						IGKJ5		IGHJ2		TGTCAACATCATTATGGTACTCCGCTCACGTTC		TGTGCAAGAGAGGATTACTACGGTAGTAGTCCCTTTGACTACTGG		CQHHYGTPLTF		CAREDYYGSSPFDYW		Cd3+Cd19	8399
CTAGAGTAGCTGATAA-1_LN-020	CTAGAGTAGCTGATAA-1	LN	14	FALSE	no IR	no IR	no IR																															Cd3+Cd19
CTCACACAGAGCCCAA-1_LN-020	CTCACACAGAGCCCAA-1	LN	11	FALSE	no IR	no IR	no IR																															Cd3+Cd19
CTCAGAACAGCTATTG-1_LN-020	CTCAGAACAGCTATTG-1	LN	2	TRUE	BCR	IGH+IGK	single pair	2674	1	1	2357	convergent	1	IGKC		IGHM		IGKV3-2		IGHV1-26						IGKJ4		IGHJ1		TGTCAGCAAAGTAAGGAGGTTCCATTCACGTTC		TGTGCAAGATATGATGGTTACAGGTACTTCGATGTCTGG		CQQSKEVPFTF		CARYDGYRYFDVW		Cd3+Cd19	8417
CTCATTAGTGACCAAG-1_LN-020	CTCATTAGTGACCAAG-1	LN	0	FALSE	no IR	no IR	no IR																															Cd3+Cd19
CTCATTAGTGCAGTAG-1_LN-020	CTCATTAGTGCAGTAG-1	LN	14	TRUE	BCR	IGH+IGK	single pair	2682	1	1502	1	not convergent	1	IGKC		IGHD		IGKV13-84		IGHV14-4				IGHD3-2		IGKJ2		IGHJ3		TGTCAACAGTATTGGAGTACTCCGTACACGTTC		TGTACTACATCAGCTCAGGCTACGTGGTTTGCTTACTGG		CQQYWSTPYTF		CTTSAQATWFAYW		Cd3+Cd19	8425
CTCGGGACACGGTTTA-1_LN-020	CTCGGGACACGGTTTA-1	LN	1	FALSE	no IR	no IR	no IR																															Cd3+Cd19
CTCGGGAGTATAGTAG-1_LN-020	CTCGGGAGTATAGTAG-1	LN	2	TRUE	BCR	IGH+IGK	single pair	2696	1	1	2357	convergent	1	IGKC		IGHM		IGKV8-30		IGHV1-64						IGKJ2		IGHJ2		TGTCAGCAATATTATAGCTATCCGTACACGTTC		TGTGCAAGATCCCGCTATAGTAACTACGACTACTGG		CQQYYSYPYTF		CARSRYSNYDYW		Cd3+Cd19	8438
CTCGGGATCGAATGGG-1_LN-020	CTCGGGATCGAATGGG-1	LN	14	FALSE	no IR	no IR	no IR																															Cd3+Cd19
CTCGTCATCAAACCAC-1_LN-020	CTCGTCATCAAACCAC-1	LN	0	FALSE	no IR	no IR	no IR																															Cd3+Cd19
CTGAAACAGCTCCTCT-1_LN-020	CTGAAACAGCTCCTCT-1	LN	14	TRUE	BCR	IGH+IGK	single pair	2717	1	1	2357	convergent	1	IGKC		IGHM		IGKV6-15		IGHV1-76						IGKJ4		IGHJ2		TGTCAGCAATATAACAGCTATCCATTCACGTTC		TGTGCAAGAGAGGCCTACTCCCTTGACTACTGG		CQQYNSYPFTF		CAREAYSLDYW		Cd3+Cd19	8457
CTGATAGAGCATCATC-1_LN-020	CTGATAGAGCATCATC-1	LN	2	TRUE	BCR	IGH+IGK	extra VJ	2725	1	735	2	convergent	1	IGKC	IGKC	IGHM		IGKV3-1	IGKV3-2	IGHV1-80						IGKJ1	IGKJ4	IGHJ4		TGTCAGCAAAGTAGGAAGGTTCCTTCGACGTTC	TGTCAGCAAAGTAAGGAGGTTCCATTCACGTTC	TGTGCAAGATGGACTACGGTGGGGGGTGCTATGGACTACTGG		CQQSRKVPSTF	CQQSKEVPFTF	CARWTTVGGAMDYW		Cd3+Cd19	8465
CTGATAGCAAGGTTTC-1_LN-020	CTGATAGCAAGGTTTC-1	LN	7	FALSE	no IR	no IR	no IR																															Cd3+Cd19
CTGATCCAGGTCATCT-1_LN-020	CTGATCCAGGTCATCT-1	LN	1	FALSE	no IR	no IR	no IR																															Cd3+Cd19
CTGATCCGTTACGACT-1_LN-020	CTGATCCGTTACGACT-1	LN	14	TRUE	BCR	IGH+IGK	single pair	2730	1	1	2357	convergent	1	IGKC		IGHM		IGKV8-24		IGHV1-5						IGKJ2		IGHJ1		TGTCAGCAACATTATAGCACTCCGTACACGTTC		TGTACAAGAGAAAATGATTACGACTGGTACTTCGATGTCTGG		CQQHYSTPYTF		CTRENDYDWYFDVW		Cd3+Cd19	8470
CTGCTGTAGAGGTACC-1_LN-020	CTGCTGTAGAGGTACC-1	LN	14	TRUE	BCR	IGH+IGK	single pair	2737	1	1528	1	not convergent	1	IGKC		IGHM		IGKV12-44		IGHV2-2				IGHD2-7		IGKJ2		IGHJ1		TGTCAACATCATTATGGTACTCCGTACACGTTC		TGTGCCAGAAACCCTACTATGGTTACGACGGGGTACTTCGATGTCTGG		CQHHYGTPYTF		CARNPTMVTTGYFDVW		Cd3+Cd19	8477
CTTAACTCATACCATG-1_LN-020	CTTAACTCATACCATG-1	LN	1	FALSE	no IR	no IR	no IR																															Cd3+Cd19
CTTAGGATCATCGATG-1_LN-020	CTTAGGATCATCGATG-1	LN	14	FALSE	no IR	no IR	no IR																															Cd3+Cd19
CTTGGCTGTTCACCTC-1_LN-020	CTTGGCTGTTCACCTC-1	LN	4	TRUE	BCR	IGH+IGK	single pair	2773	1	920	4	convergent	1	IGKC		IGHM		IGKV15-103		IGHV1-9						IGKJ1		IGHJ3		TGTCAACAGGGTCAAAGTTATCCTCTGACGTTC		TGTGCAAGATCCGGTAGTAGCTACGTCTGGTTTGCTTACTGG		CQQGQSYPLTF		CARSGSSYVWFAYW		Cd3+Cd19	8513
GAAACTCCATTAACCG-1_LN-020	GAAACTCCATTAACCG-1	LN	14	TRUE	BCR	IGH+IGK	single pair	2780	1	1	2357	convergent	1	IGKC		IGHM		IGKV19-93		IGHV9-2				IGHD1-1		IGKJ1		IGHJ2		TGTCTACAGTATGATAATCTGTGGACGTTC		TGTGCAAGTTCCTATTACTACGGTAGTAGCTACCTTGACTACTGG		CLQYDNLWTF		CASSYYYGSSYLDYW		Cd3+Cd19	8520
GAAACTCGTAAGAGAG-1_LN-020	GAAACTCGTAAGAGAG-1	LN	2	TRUE	BCR	IGH+IGK	orphan VJ	922	5	57	330	convergent	&gt;= 3	IGKC				IGKV12-44								IGKJ5				TGTCAACATCATTATGGTACTCCGCTCACGTTC				CQHHYGTPLTF				Cd3+Cd19	417
GAAATGACACCACCAG-1_LN-020	GAAATGACACCACCAG-1	LN	2	TRUE	BCR	IGH+IGK	single pair	2783	1	1548	1	not convergent	1	IGKC		IGHM		IGKV12-89		IGHV6-6						IGKJ1		IGHJ4		TGTCAAAATGTGTTAAGTACTCCGTGGACGTTC		TGTACGAATTCTAAGGGGGACTACTGG		CQNVLSTPWTF		CTNSKGDYW		Cd3+Cd19	8523
GAACATCCAATGCCAT-1_LN-020	GAACATCCAATGCCAT-1	LN	0	FALSE	no IR	no IR	no IR																															Cd3+Cd19
GAACATCCATGATCCA-1_LN-020	GAACATCCATGATCCA-1	LN	14	TRUE	BCR	IGH+IGK	single pair	2786	1	3	17	convergent	1	IGKC		IGHM		IGKV8-30		IGHV1-26						IGKJ1		IGHJ3		TGTCAGCAATATTATAGCTATCGGACGTTC		TGTGCAAGACCCTATTACTACGGTAGTAGCCTCGCCTGGTTTGCTTACTGG		CQQYYSYRTF		CARPYYYGSSLAWFAYW		Cd3+Cd19	8526
GAACGGAGTAGCCTCG-1_LN-020	GAACGGAGTAGCCTCG-1	LN	14	TRUE	BCR	IGH+IGK	single pair	2792	1	3	17	convergent	1	IGKC		IGHM		IGKV14-126		IGHV1-19						IGKJ1		IGHJ3		TGTCTACAGCATGGTGAGAGCCCGTGGACGTTC		TGTGCAAGATCTGGCGACTACGGTAGTAGCCCGGCCTGGTTTGCTTACTGG		CLQHGESPWTF		CARSGDYGSSPAWFAYW		Cd3+Cd19	8532
GACCTGGAGAAGATTC-1_LN-020	GACCTGGAGAAGATTC-1	LN	14	TRUE	BCR	IGH+IGK	single pair	2814	1	322	6	convergent	1	IGKC		IGHD		IGKV1-122		IGHV7-3						IGKJ1		IGHJ2		TGCCTCCAAGTTACACATGTCCCGTGGACGTTC		TGTGCAAGATATGATGATTACGACCCCCTCTTTGACTACTGG		CLQVTHVPWTF		CARYDDYDPLFDYW		Cd3+Cd19	8554
GACGCGTGTCATTAGC-1_LN-020	GACGCGTGTCATTAGC-1	LN	4	TRUE	BCR	IGH+IGK	single pair	2823	1	1	2357	convergent	1	IGKC		IGHM		IGKV3-12		IGHV1-52						IGKJ1		IGHJ2		TGTCAGCACAGTAGGGAGCTTCCTCCGACGTTC		TGTGCAAGAGCTGGTCCGTACTACTTTGACTACTGG		CQHSRELPPTF		CARAGPYYFDYW		Cd3+Cd19	8562
GACGGCTAGGTGCAAC-1_LN-020	GACGGCTAGGTGCAAC-1	LN	14	TRUE	BCR	IGH+IGK	orphan VJ	922	5	57	330	convergent	&gt;= 3	IGKC				IGKV12-44								IGKJ5				TGTCAACATCATTATGGTACTCCGCTCACGTTC				CQHHYGTPLTF				Cd3+Cd19	417
GACGGCTCATACGCTA-1_LN-020	GACGGCTCATACGCTA-1	LN	14	TRUE	BCR	IGH+IGK	single pair	2826	1	941	3	convergent	1	IGKC		IGHM		IGKV3-2		IGHV6-3				IGHD1-1		IGKJ1		IGHJ2		TGTCAGCAAAGTAAGGAGGTTCCGTGGACGTTC		TGCACAATTTATTACTACGGTAGTAGCTACGGCTACTGG		CQQSKEVPWTF		CTIYYYGSSYGYW		Cd3+Cd19	8565
GACGTTACACGTCTCT-1_LN-020	GACGTTACACGTCTCT-1	LN	2	FALSE	no IR	no IR	no IR																															Cd3+Cd19
GACTGCGAGAATCTCC-1_LN-020	GACTGCGAGAATCTCC-1	LN	2	TRUE	BCR	IGH+IGK	two full chains	2842	1	1	2357	convergent	1	IGKC	IGKC	IGHM	IGHD	IGKV9-124	IGKV4-68	IGHV9-3	IGHV3-6			IGHD2-4		IGKJ1	IGKJ2	IGHJ4	IGHJ2	TGTCTACAATATGCTAGTTATCCTCCGTGGACGTTC	TGCCAGCAGTGGAGTAGTAACCCACCCACGTTC	TGTGCAAGAGACTATGATTACGACGGTGCTATGGACTACTGG	TGTGCAAGAATCTACTATGGTAAAGAGTACTACTTTGACTACTGG	CLQYASYPPWTF	CQQWSSNPPTF	CARDYDYDGAMDYW	CARIYYGKEYYFDYW	Cd3+Cd19	8581
GAGGTGATCGGAATCT-1_LN-020	GAGGTGATCGGAATCT-1	LN	14	TRUE	BCR	IGH+IGK	single pair	2851	1	1579	1	not convergent	1	IGKC		IGHM		IGKV4-50		IGHV14-2						IGKJ2		IGHJ4		TGCCAGCAGTTTACTAGTTCCCCGTACACGTTC		TGTGCTAGATGGGATTACGACGGAGGAAGTGCTATGGACTACTGG		CQQFTSSPYTF		CARWDYDGGSAMDYW		Cd3+Cd19	8590
GATCGATGTTAGTGGG-1_LN-020	GATCGATGTTAGTGGG-1	LN	2	TRUE	BCR	IGH+IGK	single pair	2864	1	1	2357	convergent	1	IGKC		IGHM		IGKV9-124		IGHV2-5				IGHD4-1		IGKJ1		IGHJ4		TGTCTACAATATGCTAGTTATCCGTGGACGTTC		TGTGCCAAAGGGGACTATATTGCTATGGACTACTGG		CLQYASYPWTF		CAKGDYIAMDYW		Cd3+Cd19	8602
GATCGCGAGTAGGTGC-1_LN-020	GATCGCGAGTAGGTGC-1	LN	2	TRUE	BCR	IGH+IGK	single pair	2865	1	1585	1	not convergent	1	IGKC		IGHM		IGKV13-84		IGHV1-64						IGKJ2		IGHJ2		TGTCAACAGTATTGGAGTACTCCGTACACGTTC		TGTGCAAGATGGGATTACTACGGTAGTAGCCCCCCTTTGGACTGG		CQQYWSTPYTF		CARWDYYGSSPPLDW		Cd3+Cd19	8603
GATCGTAAGGTCATCT-1_LN-020	GATCGTAAGGTCATCT-1	LN	2	TRUE	BCR	IGH+IGK	single pair	2870	1	1587	1	not convergent	1	IGKC		IGHD		IGKV15-103		IGHV1-59						IGKJ4		IGHJ3		TGTCAACAGGGTCAAAGTTATCCATTCACGTTC		TGTGCAAGAGATAATGATGGGTACCCCGTTAAGTTTGCTTACTGG		CQQGQSYPFTF		CARDNDGYPVKFAYW		Cd3+Cd19	8608
GATCTAGCACGAAGCA-1_LN-020	GATCTAGCACGAAGCA-1	LN	0	FALSE	no IR	no IR	no IR																															Cd3+Cd19
GATCTAGTCAAGGTAA-1_LN-020	GATCTAGTCAAGGTAA-1	LN	14	TRUE	BCR	IGH+IGK	single pair	2877	1	1	2357	convergent	1	IGKC		IGHD		IGKV2-137		IGHV11-2				IGHD4-1		IGKJ5		IGHJ1		TGTATGCAACATCTAGAATATCCTTTCACGTTC		TGTATGAGATATAACTGGTACTTCGATGTCTGG		CMQHLEYPFTF		CMRYNWYFDVW		Cd3+Cd19	8615
GATCTAGTCCGAACGC-1_LN-020	GATCTAGTCCGAACGC-1	LN	2	TRUE	BCR	IGH+IGK	single pair	2878	1	1590	1	not convergent	1	IGKC		IGHM		IGKV10-94		IGHV1-15						IGKJ1		IGHJ3		TGTCAGCAGTATAGTAAGCTTCCGTGGACGTTC		TGTACAAGAAGGGGATTACGACCCTGGTTTGCTTACTGG		CQQYSKLPWTF		CTRRGLRPWFAYW		Cd3+Cd19	8616
GATGCTATCTAACTGG-1_LN-020	GATGCTATCTAACTGG-1	LN	0	FALSE	no IR	no IR	no IR																															Cd3+Cd19
GCAAACTAGTTATCGC-1_LN-020	GCAAACTAGTTATCGC-1	LN	14	TRUE	BCR	IGH+IGL	single pair	2892	1	1597	1	not convergent	1	IGLC1		IGHD		IGLV1		IGHV1-53				IGHD2-8		IGLJ1		IGHJ4		TGTGCTCTATGGTACAGCAACCATTTGGTGTTC		TGTGCAAGAAGGGGGGCCATCTACTATGGTAACCCCTACTATGCTATGGACTACTGG		CALWYSNHLVF		CARRGAIYYGNPYYAMDYW		Cd3+Cd19	8630
GCAAACTGTAATTGGA-1_LN-020	GCAAACTGTAATTGGA-1	LN	0	FALSE	no IR	no IR	no IR																															Cd3+Cd19
GCAGCCACATCTCCCA-1_LN-020	GCAGCCACATCTCCCA-1	LN	2	TRUE	BCR	IGH+IGK	single pair	2911	1	1608	1	not convergent	1	IGKC		IGHM		IGKV12-41		IGHV6-3						IGKJ2		IGHJ1		TGTCAACATTTTTGGAGTACTCCTCCCACGTTC		TGCACAGGAGGAGGGGGTAGTAGCTACGTGAGGTACTTCGATGTCTGG		CQHFWSTPPTF		CTGGGGSSYVRYFDVW		Cd3+Cd19	8649
GCATACAAGTCATCCA-1_LN-020	GCATACAAGTCATCCA-1	LN	2	TRUE	BCR	IGH+IGK	single pair	2917	1	1613	1	not convergent	1	IGKC		IGHM		IGKV5-39		IGHV7-1						IGKJ5		IGHJ1		TGTCAAAATGGTCACAGCTTTCCTCCTACGTTC		TGTGCAAGAAGGGGGACGGTAGCCCCTTACTGGTACTTCGATGTCTGG		CQNGHSFPPTF		CARRGTVAPYWYFDVW		Cd3+Cd19	8655
GCATACACACTTCTGC-1_LN-020	GCATACACACTTCTGC-1	LN	2	TRUE	BCR	IGH+IGK	extra VDJ	2918	1	1	2357	convergent	1	IGKC		IGHM	IGHM	IGKV1-135		IGHV9-3	IGHV1-63					IGKJ2		IGHJ2	IGHJ1	TGCTGGCAAGGTACACATTTTCCGTACACGTTC		TGTGCAAGATCGAGGTACTACTTTGACTACTGG	TGTGCAAGATGGCACTACGGTAGTAGCTACCCCAGCTACTGGTACTTCGATGTCTGG	CWQGTHFPYTF		CARSRYYFDYW	CARWHYGSSYPSYWYFDVW	Cd3+Cd19	8656
GCATACATCCGTAGGC-1_LN-020	GCATACATCCGTAGGC-1	LN	14	TRUE	BCR	IGH+IGK	single pair	2920	1	390	3	convergent	1	IGKC		IGHM		IGKV1-135		IGHV1-81						IGKJ1		IGHJ2		TGCTGGCAAGGTACACATTTTCCTCGGACGTTC		TGTGCAAGATCCATTACTACGGTAGTACCCCTTGACTACTGG		CWQGTHFPRTF		CARSITTVVPLDYW		Cd3+Cd19	8658
GCATGATGTGTGGCTC-1_LN-020	GCATGATGTGTGGCTC-1	LN	1	FALSE	no IR	no IR	no IR																															Cd3+Cd19
GCATGCGAGGATCGCA-1_LN-020	GCATGCGAGGATCGCA-1	LN	14	TRUE	BCR	IGH+IGK	extra VDJ	2926	1	1	2357	convergent	1	IGKC		IGHM	IGHM	IGKV8-19		IGHV5-2	IGHV1-18					IGKJ5		IGHJ4	IGHJ2	TGTCAGAATGATTATAGTTATCCGCTCACGTTC		TGTGCAAGATTACGACGGGGATATTACTATGCTATGGACTACTGG	TGTGCAAGAGGGGGGCCTACGGCCCCTGACTACTGG	CQNDYSYPLTF		CARLRRGYYYAMDYW	CARGGPTAPDYW	Cd3+Cd19	8664
GCGAGAAAGTATGACA-1_LN-020	GCGAGAAAGTATGACA-1	LN	2	TRUE	BCR	IGH+IGK	single pair	2939	1	1624	1	not convergent	1	IGKC		IGHM		IGKV1-99		IGHV5-4				IGHD1-1		IGKJ2		IGHJ1		TGCTTCCAGAGTAACTATCTTCCGTACACGTTC		TGTGCAAGAGCAGAATTTATTACTACGGTAGTAGGGAACTTCGATGTCTGG		CFQSNYLPYTF		CARAEFITTVVGNFDVW		Cd3+Cd19	8676
GCGCAACGTTCCAACA-1_LN-020	GCGCAACGTTCCAACA-1	LN	14	TRUE	BCR	IGH+IGK	orphan VJ	2951	2	57	330	convergent	2	IGKC				IGKV5-43								IGKJ2				TGTCAACAGAGTAACAGCTGGCCGTACACGTTC				CQQSNSWPYTF				Cd3+Cd19	8688
GCGCAGTCAGCTGCAC-1_LN-020	GCGCAGTCAGCTGCAC-1	LN	1	FALSE	no IR	no IR	no IR																															Cd3+Cd19
GCTCCTAAGACTGTAA-1_LN-020	GCTCCTAAGACTGTAA-1	LN	2	TRUE	BCR	IGH+IGK	single pair	2968	1	1	2357	convergent	1	IGKC		IGHM		IGKV6-23		IGHV1-66						IGKJ5		IGHJ1		TGTCAGCAATATAGCAGCTATCCTCTCACGTTC		TGTGCAAGGGGGGTAGTAGCCACGAGGTACTTCGATGTCTGG		CQQYSSYPLTF		CARGVVATRYFDVW		Cd3+Cd19	8705
GCTGCTTAGGGTCTCC-1_LN-020	GCTGCTTAGGGTCTCC-1	LN	2	TRUE	BCR	IGH+IGK	single pair	2977	1	1	2357	convergent	1	IGKC		IGHM		IGKV1-110		IGHV1-66						IGKJ2		IGHJ2		TGCTCTCAAAGTACACATGTTCCGTACATGTACACGTTC		TGTGCAAGATCCCATTACTACGGTAGTTCTCACTTTGACTACTGG		CSQSTHVPYMYTF		CARSHYYGSSHFDYW		Cd3+Cd19	8712
GGACAGACAGGCTGAA-1_LN-020	GGACAGACAGGCTGAA-1	LN	14	TRUE	BCR	IGH+IGK	single pair	3010	1	1655	1	not convergent	1	IGKC		IGHM		IGKV6-23		IGHV1-26						IGKJ5		IGHJ4		TGTCAGCAATATAGCAGCTATCCGCTCACGTTC		TGTGCAAGAAGGACGGGTTACTACCTTTACTATGCTATGGACTACTGG		CQQYSSYPLTF		CARRTGYYLYYAMDYW		Cd3+Cd19	8744
GGACATTCACATCCAA-1_LN-020	GGACATTCACATCCAA-1	LN	14	TRUE	BCR	IGH+IGK	single pair	3012	1	1656	1	not convergent	1	IGKC		IGHM		IGKV6-23		IGHV1-78						IGKJ1		IGHJ4		TGTCAGCAATATAGCAGCTATCCTCGGACGTTC		TGTGCCTACTATAGTAACTACGAGGATGCTATGGACTACTGG		CQQYSSYPRTF		CAYYSNYEDAMDYW		Cd3+Cd19	8746
GGATTACGTCATCCCT-1_LN-020	GGATTACGTCATCCCT-1	LN	2	TRUE	BCR	IGH+IGK	single pair	3035	1	1669	1	not convergent	1	IGKC		IGHM		IGKV12-46		IGHV2-2						IGKJ5		IGHJ4		TGTCAACATTTTTGGGGTACTCCGCTCACGTTC		TGTGCCAGAAATTTCCTGATTACTACGGTAGTAGCGAATGCTATGGACTACTGG		CQHFWGTPLTF		CARNFLITTVVANAMDYW		Cd3+Cd19	8768
GGATTACTCAGAGACG-1_LN-020	GGATTACTCAGAGACG-1	LN	2	TRUE	BCR	IGH+IGL	single pair	3037	1	1671	1	not convergent	1	IGLC1		IGHM		IGLV1		IGHV10-1						IGLJ1		IGHJ1		TGTGCTCTATGGTACAGCAACCTTTGGGTGTTC		TGTGTGAGACTGGACTGGGTCTACTGGTACTTCGATGTCTGG		CALWYSNLWVF		CVRLDWVYWYFDVW		Cd3+Cd19	8770
GGCAATTAGCTGCAAG-1_LN-020	GGCAATTAGCTGCAAG-1	LN	7	FALSE	no IR	no IR	no IR																															Cd3+Cd19
GGCGACTAGCGCCTCA-1_LN-020	GGCGACTAGCGCCTCA-1	LN	2	TRUE	BCR	IGH+IGK	extra VJ	3049	1	1678	1	not convergent	1	IGKC	IGKC	IGHM		IGKV1-117	IGKV2-109	IGHV1-19						IGKJ1	IGKJ5	IGHJ2		TGCTTTCAAGGTTCACATGTTCCGTGGACGTTC	TGTGCTCAAAATCTAGAACTTCCGCTCACGTTC	TGTGCAAGATCGAATACTACGGTAGTAGCCCCCTTTGACTACTGG		CFQGSHVPWTF	CAQNLELPLTF	CARSNTTVVAPFDYW		Cd3+Cd19	8782
GGCGTGTCACATCCGG-1_LN-020	GGCGTGTCACATCCGG-1	LN	14	TRUE	BCR	IGH+IGK	single pair	3054	1	1681	2	convergent	1	IGKC		IGHM		IGKV6-17		IGHV14-2						IGKJ5		IGHJ1		TGTCAGCAACATTATAGTACTCCGCTCACGTTC		TGTGCTTTGATCTACTATGGTAACTGGTACTTCGATGTCTGG		CQQHYSTPLTF		CALIYYGNWYFDVW		Cd3+Cd19	8787
GGCTCGAAGTTGAGTA-1_LN-020	GGCTCGAAGTTGAGTA-1	LN	2	TRUE	BCR	IGH+IGK	single pair	3062	1	1683	1	not convergent	1	IGKC		IGHD		IGKV1-135		IGHV8-8						IGKJ2		IGHJ2		TGCTGGCAAGGTACACATTTTCCGTACACGTTC		TGTGCTCGAGGCCCTAACTGGGACGGGGGAGACTACTGG		CWQGTHFPYTF		CARGPNWDGGDYW		Cd3+Cd19	8795
GGCTCGATCACAACGT-1_LN-020	GGCTCGATCACAACGT-1	LN	11	FALSE	no IR	no IR	no IR																															Cd3+Cd19
GGCTGGTCATGTTGAC-1_LN-020	GGCTGGTCATGTTGAC-1	LN	14	TRUE	BCR	IGH+IGK	single pair	3068	1	1687	1	not convergent	1	IGKC		IGHM		IGKV5-39		IGHV1-52						IGKJ5		IGHJ2		TGTCAAAATGGTCACAGCTTTCCGCTCACGTTC		TGTGCAAGATCGGGGAGTAACTACGTAAACTACTTTGACTACTGG		CQNGHSFPLTF		CARSGSNYVNYFDYW		Cd3+Cd19	8801
GGGAATGGTTGAGGTG-1_LN-020	GGGAATGGTTGAGGTG-1	LN	14	TRUE	BCR	IGH+IGK	single pair	3074	1	1689	1	not convergent	1	IGKC		IGHM		IGKV8-30		IGHV1-15						IGKJ1		IGHJ2		TGTCAGCAATATTATAGCTATCCGTGGACGTTC		TGTACAAGACAGGGCCCCCTACGGTGGTTTGACTACTGG		CQQYYSYPWTF		CTRQGPLRWFDYW		Cd3+Cd19	8807
GGGAATGTCATTATCC-1_LN-020	GGGAATGTCATTATCC-1	LN	2	TRUE	BCR	IGH+IGK	single pair	3076	1	1691	1	not convergent	1	IGKC		IGHM		IGKV5-43		IGHV6-6						IGKJ5		IGHJ4		TGTCAACAGAGTAACAGCTGGCCTCATGCGTTC		TGTACCAGGGAAGATGGTTACTACGAGGACTATGCTATGGACTACTGG		CQQSNSWPHAF		CTREDGYYEDYAMDYW		Cd3+Cd19	8809
GGGAGATCACGTCAGC-1_LN-020	GGGAGATCACGTCAGC-1	LN	2	TRUE	BCR	IGH+IGK	single pair	3083	1	1693	1	not convergent	1	IGKC		IGHM		IGKV16-104		IGHV1-64				IGHD2-7		IGKJ2		IGHJ4		TGTCAACAGCATAATGAATACCCGTACACGTTC		TGTGCAAGATCTACTATGGTTACGACGGAGGCTATGGACTACTGG		CQQHNEYPYTF		CARSTMVTTEAMDYW		Cd3+Cd19	8816
GGGATGAGTGCACCAC-1_LN-020	GGGATGAGTGCACCAC-1	LN	2	TRUE	BCR	IGH+IGL	single pair	3093	1	1	2357	convergent	1	IGLC2		IGHM		IGLV2		IGHV1-59						IGLJ2		IGHJ1		TGTGCTCTATGGTACAGCACCCATTATGTTTTC		TGTGCAAGAGGTACTACGGTGTACTTCGATGTCTGG		CALWYSTHYVF		CARGTTVYFDVW		Cd3+Cd19	8826
GGGCACTGTAGCGTCC-1_LN-020	GGGCACTGTAGCGTCC-1	LN	14	TRUE	BCR	IGH+IGK	single pair	3098	1	1702	1	not convergent	1	IGKC		IGHM		IGKV12-44		IGHV2-6						IGKJ2		IGHJ4		TGTCAACATCATTATGGTACTCCGTACACGTTC		TGTGCCAGACAAAGGAACTGGTATTACTATGCTATGGACTACTGG		CQHHYGTPYTF		CARQRNWYYYAMDYW		Cd3+Cd19	8831
GGGTCTGAGGTAGCTG-1_LN-020	GGGTCTGAGGTAGCTG-1	LN	14	TRUE	BCR	IGH+IGK	single pair	3105	1	1706	1	not convergent	1	IGKC		IGHM		IGKV2-137		IGHV1-55				IGHD1-1		IGKJ2		IGHJ2		TGTATGCAACATCTAGAATATCCGTACACGTTC		TGTGCAAGAGAGAGAGATTACTACGGTAGTAGCTACTTAACTGGGACGTACTTTGACTACTGG		CMQHLEYPYTF		CARERDYYGSSYLTGTYFDYW		Cd3+Cd19	8838
GGGTTGCAGGAATGGA-1_LN-020	GGGTTGCAGGAATGGA-1	LN	14	TRUE	BCR	IGH+IGK	extra VDJ	3107	1	1	2357	convergent	1	IGKC		IGHM	IGHD	IGKV3-12		IGHV2-9-1	IGHV14-2					IGKJ5		IGHJ1	IGHJ3	TGTCAGCACAGTAGGGAGCTTCCGCTCACGTTC		TGTGCCAGAGACCCCCCCTTTACTACGGTAGTAACCAGTTGGTACTTCGATGTCTGG	TGTGCTAGATCTGGGACGACGGCTTACTGG	CQHSRELPLTF		CARDPPFTTVVTSWYFDVW	CARSGTTAYW	Cd3+Cd19	8840
GGTATTGCATCCTTGC-1_LN-020	GGTATTGCATCCTTGC-1	LN	11	TRUE	BCR	IGH+IGK	single pair	3113	1	1710	1	not convergent	1	IGKC		IGHM		IGKV17-127		IGHV1-50						IGKJ2		IGHJ2		TGTTTGCAAAGTGATAACATGCCGTACACGTTC		TGTGCAAGACGGTACGGTAGTAGCTACGGGGACTACTTTGACTACTGG		CLQSDNMPYTF		CARRYGSSYGDYFDYW		Cd3+Cd19	8846
GGTGAAGGTACCGCTG-1_LN-020	GGTGAAGGTACCGCTG-1	LN	14	TRUE	BCR	IGH+IGK	single pair	3116	1	1270	4	convergent	1	IGKC		IGHD		IGKV5-43		IGHV1-53						IGKJ5		IGHJ2		TGTCAACAGAGTAACAGCTGGCCTCTCACGTTC		TGTGCAAGAGCGGGGGTACTACGGCCCCTCTTTGACTACTGG		CQQSNSWPLTF		CARAGVLRPLFDYW		Cd3+Cd19	8848
GTAACTGCACGGATAG-1_LN-020	GTAACTGCACGGATAG-1	LN	14	TRUE	BCR	IGH+IGK	single pair	3128	1	1	2357	convergent	1	IGKC		IGHD		IGKV19-93		IGHV1-26						IGKJ1		IGHJ4		TGTCTACAGTATGATAATCTGTGGACGTTC		TGTGCAAGATATGATTACGACGGGGCCTATGCTATGGACTACTGG		CLQYDNLWTF		CARYDYDGAYAMDYW		Cd3+Cd19	8859
GTACTCCGTAAGTGGC-1_LN-020	GTACTCCGTAAGTGGC-1	LN	0	FALSE	no IR	no IR	no IR																															Cd3+Cd19
GTATTCTCACGGACAA-1_LN-020	GTATTCTCACGGACAA-1	LN	11	FALSE	no IR	no IR	no IR																															Cd3+Cd19
GTCACAACAAGGTTCT-1_LN-020	GTCACAACAAGGTTCT-1	LN	5	FALSE	no IR	no IR	no IR																															Cd3+Cd19
GTCACAAGTGTTGAGG-1_LN-020	GTCACAAGTGTTGAGG-1	LN	14	TRUE	BCR	IGH+IGK	single pair	3163	1	1738	1	not convergent	1	IGKC		IGHM		IGKV3-5		IGHV2-2						IGKJ2		IGHJ4		TGTCAGCAAAGTAATGAGGATCCGTACACGTTC		TGTGCCAGAAATCTATGGTTACTACGTGGGCCTATGGACTACTGG		CQQSNEDPYTF		CARNLWLLRGPMDYW		Cd3+Cd19	8892
GTCACGGAGCCAACAG-1_LN-020	GTCACGGAGCCAACAG-1	LN	2	TRUE	BCR	IGH+IGK	two full chains	3166	1	948	3	convergent	1	IGKC	IGKC	IGHM	IGHM	IGKV6-15	IGKV3-12	IGHV6-3	IGHV1-9					IGKJ5	IGKJ2	IGHJ2	IGHJ1	TGTCAGCAATATAACAGCTATCCTCTCACGTTC	TGTCAGCACAGTAGGGAGCTTCCGTACACGTTC	TGCACCATTACTACCCGTAGTGGGGGTCAGTACTTTGACTACTGG	TGTGCAAGAGACGATTACTACGGTAAAGGGTACTTCGATGTCTGG	CQQYNSYPLTF	CQHSRELPYTF	CTITTRSGGQYFDYW	CARDDYYGKGYFDVW	Cd3+Cd19	8895
GTCATTTTCTTACCTA-1_LN-020	GTCATTTTCTTACCTA-1	LN	5	FALSE	no IR	no IR	no IR																															Cd3+Cd19
GTCCTCACATGCCACG-1_LN-020	GTCCTCACATGCCACG-1	LN	2	TRUE	BCR	IGH+IGK	single pair	3172	1	1742	1	not convergent	1	IGKC		IGHM		IGKV1-110		IGHV1-59						IGKJ2		IGHJ2		TGCTCTCAAAGTACACATGTTCCGTACACGTTC		TGTGCCCTCTACTATGACTCGGAGTACTTTGACTACTGG		CSQSTHVPYTF		CALYYDSEYFDYW		Cd3+Cd19	8901
GTCGTAAAGTAGCGGT-1_LN-020	GTCGTAAAGTAGCGGT-1	LN	2	TRUE	BCR	IGH+IGK	single pair	3179	1	623	14	convergent	1	IGKC		IGHM		IGKV5-48		IGHV8-12						IGKJ5		IGHJ3		TGTCAACAAAGTAATAGCTGGCCGCTCACGTTC		TGTGCTCGAAATGATTACGGGGCCTGGTTTGCTTACTGG		CQQSNSWPLTF		CARNDYGAWFAYW		Cd3+Cd19	8908
GTCGTAACAAGCTGTT-1_LN-020	GTCGTAACAAGCTGTT-1	LN	14	TRUE	BCR	IGH+IGK	single pair	3180	1	1747	1	not convergent	1	IGKC		IGHM		IGKV8-19		IGHV1-69						IGKJ2		IGHJ1		TGTCAGAATGATTATAGTTATCCTCACACGTTC		TGTGCAAGACCTATTACTACGGACTGGTACTTCGATGTCTGG		CQNDYSYPHTF		CARPITTDWYFDVW		Cd3+Cd19	8909
GTCGTAACAATCACAC-1_LN-020	GTCGTAACAATCACAC-1	LN	2	TRUE	BCR	IGH+IGK	single pair	3181	1	1748	2	convergent	1	IGKC		IGHM		IGKV13-84		IGHV1-81						IGKJ1		IGHJ2		TGTCAACAGTATTGGAGTACTCCTCGGACGTTC		TGTGCAAGATCAGATTACTACGGTAGTAGCCTGTACTACTTTGACTACTGG		CQQYWSTPRTF		CARSDYYGSSLYYFDYW		Cd3+Cd19	8910
GTGCATAAGTCTCCTC-1_LN-020	GTGCATAAGTCTCCTC-1	LN	14	TRUE	BCR	IGH+IGK	single pair	3199	1	1	2357	convergent	1	IGKC		IGHM		IGKV4-55		IGHV1-15						IGKJ5		IGHJ4		TGCCAGCAGTGGAGTAGTTACCCACCCATCACGTTC		TGTACAAGATCGGGAGGTTACTATGCTATGGACTACTGG		CQQWSSYPPITF		CTRSGGYYAMDYW		Cd3+Cd19	8927
GTGCGGTTCTATCCTA-1_LN-020	GTGCGGTTCTATCCTA-1	LN	14	TRUE	BCR	IGH+IGK	single pair	3204	1	1755	1	not convergent	1	IGKC		IGHM		IGKV6-32		IGHV3-6						IGKJ5		IGHJ1		TGTCAGCAGGATTATAGCTCTCCGCTCACGTTC		TGTGCAAGACGGATTACTACGTGGTACTTCGATGTCTGG		CQQDYSSPLTF		CARRITTWYFDVW		Cd3+Cd19	8932
GTGTTAGTCTGCTGCT-1_LN-020	GTGTTAGTCTGCTGCT-1	LN	10	TRUE	BCR	IGH+IGK	single pair	3218	1	1763	1	not convergent	1	IGKC		IGHM		IGKV1-117		IGHV8-8						IGKJ1		IGHJ3		TGCTTTCAAGGTTCACATGTTCCGTGGACGTTC		TGTGCTCGAATAGGACTCTACGGTAGTAGCACCTGGTTTGCTTACTGG		CFQGSHVPWTF		CARIGLYGSSTWFAYW		Cd3+Cd19	8946
GTTCATTCAATCTACG-1_LN-020	GTTCATTCAATCTACG-1	LN	2	TRUE	BCR	IGH+IGK	single pair	3226	1	1768	1	not convergent	1	IGKC		IGHM		IGKV13-85		IGHV1-82						IGKJ5		IGHJ4		TGTCAACAGTATTGGAGTACTCCGCTCACGTTC		TGTGCAAGACCAAGCCCTCCCACTACGGTAGTAGCTGAGGGCTATGCTATGGACTACTGG		CQQYWSTPLTF		CARPSPPTTVVAEGYAMDYW		Cd3+Cd19	8954
GTTCGGGCATGGAATA-1_LN-020	GTTCGGGCATGGAATA-1	LN	2	TRUE	BCR	IGH+IGK	single pair	3229	1	281	5	convergent	1	IGKC		IGHM		IGKV3-2		IGHV5-16						IGKJ1		IGHJ4		TGTCAGCAAAGTAAGGAGGTTCCGTGGACGTTC		TGTGCAAGATGGTTACTCTATTACTATGCTATGGACTACTGG		CQQSKEVPWTF		CARWLLYYYAMDYW		Cd3+Cd19	8956
GTTCGGGGTCTCTCTG-1_LN-020	GTTCGGGGTCTCTCTG-1	LN	14	TRUE	BCR	IGH+IGK	single pair	3230	1	1770	1	not convergent	1	IGKC		IGHD		IGKV2-112		IGHV1-26						IGKJ4		IGHJ4		TGTCAACAACTTGTAGAGTATCCATTCACGTTC		TGTGCAACCCTACGGTGGGGGGCTATGGACTACTGG		CQQLVEYPFTF		CATLRWGAMDYW		Cd3+Cd19	8957
GTTCTCGAGAACAATC-1_LN-020	GTTCTCGAGAACAATC-1	LN	14	TRUE	BCR	IGH+IGK	single pair	3231	1	1771	1	not convergent	1	IGKC		IGHM		IGKV6-23		IGHV1-81						IGKJ5		IGHJ1		TGTCAGCAATATAGCAGCTATCCTCTAGCGTTC		TGTGCAAGAGGGGGAGATAGTAACTACAGGTACTTCGATGTCTGG		CQQYSSYPLAF		CARGGDSNYRYFDVW		Cd3+Cd19	8958
TAAGCGTCACAGGCCT-1_LN-020	TAAGCGTCACAGGCCT-1	LN	2	TRUE	BCR	IGH+IGK	single pair	3249	1	1782	1	not convergent	1	IGKC		IGHM		IGKV3-5		IGHV3-6						IGKJ4		IGHJ3		TGTCAGCAAAGTAATGAGGATCCATTCACGTTC		TGTGCAAGAGATGGGGGCTACTACGGTAGTAGCACGTTTGCTTACTGG		CQQSNEDPFTF		CARDGGYYGSSTFAYW		Cd3+Cd19	8976
[truncated: 61 more rows]

## Sheet: CD3-CD19+ BCR
adjBarcode	Barcode	Sample	seurat_clusters	has_ir	receptor_type	receptor_subtype	chain_pairing	clone_id	clone_id_size	cc_aa_alignment	cc_aa_alignment_size	is_convergent	clonal_expansion	IR_VJ_1_c_call	IR_VJ_2_c_call	IR_VDJ_1_c_call	IR_VDJ_2_c_call	IR_VJ_1_v_call	IR_VJ_2_v_call	IR_VDJ_1_v_call	IR_VDJ_2_v_call	IR_VJ_1_d_call	IR_VJ_2_d_call	IR_VDJ_1_d_call	IR_VDJ_2_d_call	IR_VJ_1_j_call	IR_VJ_2_j_call	IR_VDJ_1_j_call	IR_VDJ_2_j_call	IR_VJ_1_junction	IR_VJ_2_junction	IR_VDJ_1_junction	IR_VDJ_2_junction	IR_VJ_1_junction_aa	IR_VJ_2_junction_aa	IR_VDJ_1_junction_aa	IR_VDJ_2_junction_aa	Group	combind_clone_id
[truncated: 8,243 more rows]

[truncated: 3 more sheets: CD3+CD19- TCR, CD3+CD19+ TCR, CD3-CD19+ TCR]
