# Supplementary material for: A biphenotypic lymphocyte subset displays both T- and B-cell functionalities
Source: Commun Biol. 2024 Jan 5;7:28. doi: 10.1038/s42003-023-05719-9 (PMC10770049; doi:10.1038/s42003-023-05719-9)
Supplement: Supplementary file 4 — Supplementary Data 2 [file 42003_2023_5719_MOESM4_ESM.xlsx]

## Sheet: Fig 1
Figure 1c
	B	LN	BM
1o		0.8276	0.1724
2o	0.6212	0.2511	0.1277

## Sheet: Fig 2
Figure 2b
	Detectable	Undetectable
CD3+CD19-	1.34	98.66
CD3-CD19+	91.45	8.55
CD3+CD19+	84.56	15.44
CD3+CD19-	88.47	11.53
CD3-CD19+	0.05	99.95
CD3+CD19+	56.76	43.24
CD3+CD19-	0.73	99.27
CD3-CD19+	0.05	99.95
CD3+CD19+	45.59	54.41

## Sheet: Fig 3
Figure 3b
C57BL					BALB/c
BM	LN	SP	Blood		BM	LN	SP	Blood
1.08	1.97	1.65	1.98		1.45	1.95	1.92	1.88
1.25	1.8	1.72	1.33		0.73	1.5	1.95	1.43
1.16	1.53	1.59	2.03		1.34	1.73	1.37	2
1.26	1.53	1.96	1.95		1.3	1.97	1.45	1.99
1.21	1.17	1.21	1.6		1.38	1.61	1.5	1.6
1.45	2.17	1.88	2

## Sheet: Fig 4
Figure 4b
	CD3-CD19+						CD3+CD19+
anti-IgM	35	39.61	32.73	39.16	29.5	28.46	37.52	38.63	30.78	38.35	38.3	41.3
anti-CD3/CD28	0.25	0.47	0.71	0.56	0	0	64.22	51.03	61.48	57.45	55.7	58.5
Figure 4c
	CD3+CD19-						CD3-CD19+						CD3+CD19+
IFN-γ	0.13	0.55	0.36	0.22	0.24	0.71	0.17	0	0.16	0.041	0	0.14	0.21	0	0.43	0.2	0	0
IL-2	0.1	0	0.61	0.41	0.079	0.33	0.04	0	0.08	0.036	0.2	0.15	0.26	0	1.07	0.33	1.55	1.35
TNF-α	0.8	1.1	3.06	1.96	0.63	1.84	0.02	0	0.055	0.00511	0.1	0.035	0.21	0	0.96	0.86	0	0

## Sheet: Fig 5
Figure 5c
	CD3+CD19-						CD3-CD19+						CD3+CD19+
IFN-γ	0.16	0.11	0.21	0.26	0.44	0.42	0.044	0.026	0.03	0.037	0.013	0	0	0.16	0.17	0.2	0.24	0.3
IL-2	0.22	0.21	0.19	0.62	0.38	0.48	0.012	0	0	0	0	0	0.87	1.79	0.64	1.67	1.35	1.31
TNF-α	0.22	0.19	0.24	0.42	0.45	0.8	0.046	0.023	0	0.037	0.054	0	0	0.16	0	0.33	0.43	0.52
Figure 5e
CD3+CD19-	CD3-CD19+	CD3+CD19+
0.055	0.31	0.79
0.058	0.38	0.87
0.027	0.28	0.83
0.012	0.67	0.8

## Sheet: Fig 6
Figure 6b
Human	C57BL/6J	BALB/c
0.057	1.98	1.88
0.066	1.33	1.43
0.1	2.03	2
0.18	1.95	1.99
0.067	1.6	1.6
	2
Figure 6d
	CD3+CD19-					CD3-CD19+					CD3+CD19+
anti-IgG/IgM	0	0	0	0.91	0	49.61	57.8	56.3	40.69	43.32	33.7	46.41	51	50.9	57.8
anti-CD3/CD28	37.1	29.22	35.48	36.94	33.72	0.54	0	0	0.89	1	13	16.71	25	23.5	25.4
